# Supplementary material for: CAMSAP1 Mutation Correlates With Improved Prognosis in Small Cell Lung Cancer Patients Treated With Platinum-Based Chemotherapy
Source: Front Cell Dev Biol. 2022 Jan 11;9:770811. doi: 10.3389/fcell.2021.770811 (PMC8787262; doi:10.3389/fcell.2021.770811)
Supplement: Supplementary file 4 [file Table3.XLSX]

## Sheet: Clinical_data
Sample-ID	Normal	Tumor	SNP array 6.0 Affymetrix	RNA-seq	Whole genome sequencing	Whole exome sequencing	Targeted sequencing	Pathology review 1	Pathology review 2	Pathology review 3	age	sex	ethnicity	stage_T	stage_N	stage_M	stage_UICC	smoking_status	smoking_history (pack-years)	primary tumor/metastasis	previous therapeutic treatment for SCLC	tissue sampling	chemotherapy NEO-ADJUVANT (yes/no)	chemotherapy (yes/no)	radiation (yes/no)	Status (at time of last follow-up)	progression-free_survival (months)	overall_survival (months)
S00022	FF tissue	FF tissue	yes (Seidel et al., 2013; Ref.No. 44)	yes (Peifer et al., 2012; Ref.No. 2)	yes	yes (Peifer et al., 2012; Ref.No. 2)	no	SCLC	SCLC		47	male	NA	1	2	0	IIIa	current	NA	primary	untreated	surgical resection	no	yes	yes	dead	36	38
S00035	blood	FF tissue	yes (Seidel et al., 2013; Ref.No. 44)	yes	yes	no	no	SCLC	SCLC		65	female	NA	3	1	1	IV	former	NA	primary	untreated	surgical resection	no	yes	no	dead	NA	12
S00050	FF tissue	FF tissue	yes (Seidel et al., 2013; Ref.No. 44)	yes (Peifer et al., 2012; Ref.No. 2)	yes	yes (Peifer et al., 2012; Ref.No. 2)	no	SCLC	SCLC		47	male	NA	1	0	0	Ia	current	NA	primary	untreated	surgical resection	no	yes	yes	dead	23	42
S00188	--	FF tissue	yes (Seidel et al., 2013; Ref.No. 44)	no	no	no	yes	SCLC	SCLC		67	female	NA	2	1	0	IIb	NA	NA	primary	untreated	surgical resection	NA	NA	NA	alive	NA	102
S00196	--	FF tissue	yes (Seidel et al., 2013; Ref.No. 44)	no	no	no	yes	SCLC	SCLC		73	female	NA	4	1	0	IIIb	NA	NA	primary	untreated	surgical resection	NA	NA	NA	alive	NA	89
S00213	--	FF tissue	yes (Seidel et al., 2013; Ref.No. 44)	yes	no	no	yes	SCLC	SCLC		65	male	NA	1	2	0	IIIa	NA	NA	primary	untreated	surgical resection	NA	NA	NA	dead	NA	13
S00266	--	FF tissue	yes (Seidel et al., 2013; Ref.No. 44)	no	no	no	yes	SCLC	SCLC		49	male	Caucasian	1	0	1	IV	former	NA	primary	untreated	surgical resection	yes	no	no	dead	8	13
S00273	--	FF tissue	yes (Seidel et al., 2013; Ref.No. 44)	no	no	no	yes	SCLC	SCLC		58	male	Caucasian	2	1	0	IIb	NA	NA	primary	untreated	surgical resection	NA	NA	NA	alive	4	47
S00339	FF tissue	FF tissue	yes (Seidel et al., 2013; Ref.No. 44)	no	yes	no	no	SCLC	SCLC		61	male	NA	2	2	0	IIIa	NA	NA	primary	untreated	surgical resection	NA	NA	NA	NA	NA	NA
S00356	FF tissue	FF tissue	yes (Seidel et al., 2013; Ref.No. 44)	yes	yes	yes (Peifer et al., 2012; Ref.No. 2)	no	SCLC	SCLC		54	female	NA	2	2	0	IIIa	current	NA	primary	untreated	surgical resection	no	yes	yes	dead	NA	33
S00472	FF tissue	FF tissue	yes (Seidel et al., 2013; Ref.No. 44)	yes (Peifer et al., 2012; Ref.No. 2)	yes	yes (Peifer et al., 2012; Ref.No. 2)	no	SCLC	SCLC		56	male	NA	2	2	0	IIIa	current	NA	primary	untreated	surgical resection	no	yes	yes	dead	NA	12
S00501	FF tissue	FF tissue	yes (Seidel et al., 2013; Ref.No. 44)	yes (Peifer et al., 2012; Ref.No. 2)	yes	yes (Peifer et al., 2012; Ref.No. 2)	no	SCLC	SCLC		55	female	NA	2	2	1	IV	current	NA	primary	untreated	surgical resection	no	yes	yes	dead	40	72
S00535	--	FF tissue	yes (Seidel et al., 2013; Ref.No. 44)	no	no	no	no	SCLC	SCLC		81	male	Caucasian				Ia	current	NA	primary	untreated	surgical resection	NA	NA	NA	dead	NA	NA
S00538	--	FF tissue	yes (Seidel et al., 2013; Ref.No. 44)	no	no	no	no	SCLC	SCLC		46	female	NA				IV	current	NA	primary	relapse	autopsy	no	yes	yes	dead	NA	0
S00539	FF tissue	FF tissue	yes (Seidel et al., 2013; Ref.No. 44)	no	yes	yes (Peifer et al., 2012; Ref.No. 2)	no	SCLC	SCLC		66	female	NA	3	3	1	IV	current	NA	primary	untreated	autopsy	no	no	no	dead	NA	0
S00691	--	FF tissue	yes (Seidel et al., 2013; Ref.No. 44)	no	no	no	no	SCLC	SCLC		48	male	NA	1	1	0	IIa	current	NA	primary	untreated	surgical resection	no	yes	yes	alive	NA	NA
S00803	--	FF tissue	yes (Seidel et al., 2013; Ref.No. 44)	no	no	no	no	SCLC	SCLC		65	female	Caucasian				IV	current	40	metastasis (skin)	untreated	biopsy	no	yes	yes	dead	NA	9
S00825	FF tissue	FF tissue	yes (Seidel et al., 2013; Ref.No. 44)	yes	yes	no	no	SCLC	SCLC		59	male	Caucasian	2	2	0	IIIa	current	50	primary	untreated	surgical resection	no	yes	yes	dead	14	25
S00827	FF tissue	FF tissue	yes (Seidel et al., 2013; Ref.No. 44)	yes (Peifer et al., 2012; Ref.No. 2)	yes	yes (Peifer et al., 2012; Ref.No. 2)	no	SCLC	SCLC		73	male	Caucasian	2	1	0	IIb	former (>28 years)	10	primary	untreated	surgical resection	no	yes	yes	alive	NA	38
S00829	FF tissue	FF tissue	yes (Seidel et al., 2013; Ref.No. 44)	yes	yes	no	no	SCLC/LCNEC	SCLC		63	male	Caucasian	2	0	0	IIa	former (>15 years)	25	primary	untreated	surgical resection	no	yes	yes	alive	NA	84
S00830	FF tissue	FF tissue	yes (Seidel et al., 2013; Ref.No. 44)	yes (Peifer et al., 2012; Ref.No. 2)	yes (Peifer et al., 2012; Ref.No. 2)	yes (Peifer et al., 2012; Ref.No. 2)	no	SCLC	SCLC		51	female	Caucasian	2	1	0	IIb	current	70	primary	untreated	surgical resection	no	yes	yes	alive	39	58
S00831	FF tissue	FF tissue	yes (Seidel et al., 2013; Ref.No. 44)	yes	yes	no	no	SCLC	SCLC		63	male	Caucasian	2	X	1	IV	former (>6 months)	30	primary	untreated	surgical resection	no	yes	no	dead	7	10
S00832	FF tissue	FF tissue	yes (Seidel et al., 2013; Ref.No. 44)	yes	yes	no	no	SCLC	SCLC		70	male	Caucasian	2	1	0	IIb	current	NA	primary	untreated	surgical resection	no	yes	yes	dead	74	77
S00833	FF tissue	FF tissue	yes (Seidel et al., 2013; Ref.No. 44)	no	yes	yes (Peifer et al., 2012; Ref.No. 2)	no	SCLC	SCLC		77	female	Caucasian	1	X	0	Ia	current	23	primary	untreated	surgical resection	no	no	no	dead	NA	23
S00836	FF tissue	FF tissue	yes (Seidel et al., 2013; Ref.No. 44)	yes (Peifer et al., 2012; Ref.No. 2)	no	yes (Peifer et al., 2012; Ref.No. 2)	no	SCLC	SCLC		66	female	Caucasian	1	0	0	Ia	current	40	primary	untreated	surgical resection	no	NA	NA	alive	37	90
S00837	FF tissue	FF tissue	yes (Seidel et al., 2013; Ref.No. 44)	yes (Peifer et al., 2012; Ref.No. 2)	yes	yes (Peifer et al., 2012; Ref.No. 2)	no	SCLC	SCLC		70	female	Caucasian	1	0	0	Ia	current	70	primary	untreated	surgical resection	no	yes	no	dead	93	95
S00838	FF tissue	FF tissue	yes (Seidel et al., 2013; Ref.No. 44)	yes	yes	no	no	SCLC	SCLC		73	male	Caucasian	4	2	0	IIIb	former (<6 months)	50	primary	untreated	surgical resection	no	yes	no	dead	10	20
S00839	FF tissue	FF tissue	yes (Seidel et al., 2013; Ref.No. 44)	no	no	no	no	SCLC	SCLC		57	female	Caucasian	2	2	0	IIIa	NA	NA	primary	untreated	surgical resection	no	yes	no	dead	5	12
S00840	FF tissue	FF tissue	yes (Seidel et al., 2013; Ref.No. 44)	no	no	no	no	SCLC	SCLC		77	male	Caucasian	2	1	0	IIb	current	50	primary	untreated	surgical resection	no	no	no	dead	NA	0
S00841	FF tissue	FF tissue	yes (Seidel et al., 2013; Ref.No. 44)	no	yes (Peifer et al., 2012; Ref.No. 2)	yes (Peifer et al., 2012; Ref.No. 2)	no	SCLC	SCLC		73	male	Caucasian	2	2	0	IIIa	former (<6 months)	NA	primary	untreated	surgical resection	no	NA	no	dead	NA	0
S00842	FF tissue	FF tissue	yes (Seidel et al., 2013; Ref.No. 44)	no	yes	no	no	SCLC	SCLC		46	male	Caucasian	2	3	0	IIIb	former (<6 months)	NA	primary	untreated	surgical resection	no	yes	yes	dead	22	37
S00932	FF tissue	FF tissue	yes (Seidel et al., 2013; Ref.No. 44)	no	yes	yes (Peifer et al., 2012; Ref.No. 2)	no	SCLC	SCLC		69	male	NA	1	0	0	I	NA	NA	primary	untreated	surgical resection	NA	NA	NA	NA	NA	NA
S00933	FF tissue	FF tissue	yes (Seidel et al., 2013; Ref.No. 44)	no	yes	yes (Peifer et al., 2012; Ref.No. 2)	no	SCLC	SCLC		55	female	NA	2	1		III	NA	NA	primary	untreated	surgical resection	NA	NA	NA	NA	NA	NA
S00934	FF tissue	FF tissue	yes (Seidel et al., 2013; Ref.No. 44)	no	yes	no	no	SCLC	SCLC		59	female	NA	1	1	1	IV	NA	NA	primary	untreated	surgical resection	NA	NA	NA	NA	NA	NA
S00935	FF tissue	FF tissue	yes (Seidel et al., 2013; Ref.No. 44)	no	yes (only T)	yes (Peifer et al., 2012; Ref.No. 2)	no	SCLC	SCLC		57	female	NA	3	2	1	IV	NA	NA	primary	NA	autopsy	NA	NA	NA	dead	NA	3
S00936	FF tissue	FF tissue	yes (Seidel et al., 2013; Ref.No. 44)	no	no	yes (Peifer et al., 2012; Ref.No. 2)	no	SCLC	SCLC		50	male	NA	4	1	1	IV	NA	NA	primary	relapse	autopsy	yes	NA	yes	dead	6	12
S00938	FF tissue	FF tissue	yes (Seidel et al., 2013; Ref.No. 44)	no	yes	no	no	SCLC	SCLC		58	female	NA	4	3	1	IV	NA	NA	primary	relapse	autopsy	yes	NA	yes	dead	7	15
S00939	FF tissue	FF tissue	yes (Seidel et al., 2013; Ref.No. 44)	no	no	no	no	SCLC	SCLC		56	female	NA				IV	NA	NA	primary	relapse	autopsy	no	yes	yes	dead	16	16
S00941	FF tissue	FF tissue	yes (Seidel et al., 2013; Ref.No. 44)	no	yes	no	no	SCLC	SCLC		80	female	NA	2	2	1	IV	former	NA	primary	untreated	autopsy	NA	NA	NA	dead	NA	0
S00943	FF tissue	FF tissue	yes (Seidel et al., 2013; Ref.No. 44)	no	no	yes (Peifer et al., 2012; Ref.No. 2)	no	SCLC	SCLC		61	female	NA	2	1	1	IV	current	NA	primary	untreated	autopsy	no	no	no	dead	NA	0
S00944	FF tissue	FF tissue	yes (Seidel et al., 2013; Ref.No. 44)	no	yes	yes (Peifer et al., 2012; Ref.No. 2)	no	SCLC	SCLC		64	female	NA	3	3	1	IV	NA	NA	primary	untreated	autopsy	no	no	NA	dead	NA	0
S00945	FF tissue	FF tissue	yes (Seidel et al., 2013; Ref.No. 44)	no	yes	yes (Peifer et al., 2012; Ref.No. 2)	no	SCLC	SCLC		83	male	NA	3	3	1	IV	NA	NA	primary	untreated	autopsy	no	no	NA	dead	NA	3
S00946	FF tissue	FF tissue	yes (Seidel et al., 2013; Ref.No. 44)	no	no	yes (Peifer et al., 2012; Ref.No. 2)	no	SCLC	SCLC		59	female	NA	4	3	1	IV	NA	NA	primary	relapse	autopsy	yes	NA	yes	dead	NA	7
S00947	FF tissue	FF tissue	yes (Seidel et al., 2013; Ref.No. 44)	no	yes	yes (Peifer et al., 2012; Ref.No. 2)	no	SCLC	SCLC		71	male	NA	3	2	1	IV	NA	NA	primary	untreated	autopsy	no	no	NA	dead	NA	0
S01020	FF tissue	FF tissue	yes (Seidel et al., 2013; Ref.No. 44)	no	yes	no	no	SCLC	SCLC		33	female	NA	3	2	1	IV	NA	NA	primary	relapse	autopsy	yes	NA	yes	dead	NA	22
S01022	FF tissue	FF tissue	yes (Seidel et al., 2013; Ref.No. 44)	no	yes	no	no	SCLC	SCLC		78	male	NA	3	3	1	IV	NA	NA	primary	NA	autopsy	NA	NA	NA	dead	NA	NA
S01023	FF tissue	FF tissue	yes (Seidel et al., 2013; Ref.No. 44)	no	yes	no	no	SCLC	SCLC		70	female	NA	4	3	0	IIIb	current	NA	primary	untreated	autopsy	no	no	no	dead	NA	0
S01066	--	FF tissue	yes (Seidel et al., 2013; Ref.No. 44)	no	no	no	no	SCLC/LCNEC	SCLC		67	female	Caucasian	2	0	0	Ib	current	75	primary	untreated	surgical resection	no	yes	no	alive	NA	11
S01170	blood	FF tissue	yes (Seidel et al., 2013; Ref.No. 44)	no	yes	no	no	SCLC	SCLC		71	male	Caucasian	1	0	0	Ia	former	60	primary	untreated	surgical resection	no	no	no	dead	4	20
S01242	--	FF tissue	yes (Seidel et al., 2013; Ref.No. 44)	yes	no	no	no	SCLC	SCLC		76	female	Caucasian	1	0	0	Ia	current	30	primary	untreated	surgical resection	no	no	no	dead	NA	12
S01248	--	FF tissue	yes (Seidel et al., 2013; Ref.No. 44)	yes	no	no	no	SCLC	SCLC		70	male	Caucasian	2	0	0	Ib	current	NA	primary	untreated	surgical resection	no	no	no	dead	NA	28
S01297	FF tissue	FF tissue	yes (Seidel et al., 2013; Ref.No. 44)	yes	yes	no	no	SCLC	SCLC		64	female	NA	3	0	0	IIb	current	NA	primary	untreated	surgical resection	no	yes	yes	NA	NA	NA
S01366	FF tissue	FF tissue	yes (Seidel et al., 2013; Ref.No. 44)	yes	yes	yes (Peifer et al., 2012; Ref.No. 2)	no	SCLC	SCLC		68	male	Caucasian	4	2	0	IIIb	current	NA	primary	untreated	surgical resection	no	yes	yes	dead	12	22
S01453	FF tissue	FF tissue	yes (Seidel et al., 2013; Ref.No. 44)	yes (Peifer et al., 2012; Ref.No. 2)	yes	yes (Peifer et al., 2012; Ref.No. 2)	no	SCLC	SCLC		66	male	NA	2a	0	x	Ib	former	NA	primary	untreated	surgical resection	no	NA	NA	NA	NA	NA
S01494	FF tissue	FF tissue	yes (Seidel et al., 2013; Ref.No. 44)	yes (Peifer et al., 2012; Ref.No. 2)	yes	yes (Peifer et al., 2012; Ref.No. 2)	no	SCLC	SCLC		58	female	Caucasian	2a	1	0	IIa	former	24	primary	untreated	surgical resection	no	yes	yes	alive	7	76
S01496	--	FF tissue	yes (Seidel et al., 2013; Ref.No. 44)	no	no	no	no	SCLC	SCLC		68	male	Caucasian	2a	0	0	IIa	current	18	primary	untreated	surgical resection	No	Yes	yes	dead	60	64
S01512	FF tissue	FF tissue	yes (Seidel et al., 2013; Ref.No. 44)	yes	yes	yes (Peifer et al., 2012; Ref.No. 2)	no	SCLC	SCLC		64	male	Caucasian	1	0	0	Ia	current	40	primary	untreated	surgical resection	no	yes	yes	alive	NA	4
S01516	FF tissue	FF tissue	yes (Seidel et al., 2013; Ref.No. 44)	no	yes	no	no	SCLC	SCLC		62	female	Caucasian	1	0	0	Ia	former	25	primary	untreated	surgical resection	no	yes	no	dead	NA	17
S01524	FF tissue	FF tissue	yes (Seidel et al., 2013; Ref.No. 44)	yes	yes	no	no	SCLC	SCLC		77	male	Caucasian	1	0	0	Ia	former	25	primary	untreated	surgical resection	no	yes	no	dead	NA	11
S01542	FF tissue	FF tissue	yes (Seidel et al., 2013; Ref.No. 44)	yes	yes	no	no	SCLC	SCLC		74	female	Caucasian	2	0	0	Ib	current	50	primary	untreated	surgical resection	no	no	no	alive	NA	43
S01551	--	FF tissue	yes (Seidel et al., 2013; Ref.No. 44)	no	no	no	no	SCLC	SCLC		57	female	NA				NA	current	60	primary	untreated	surgical resection	NA	NA	NA	NA	NA	NA
S01552	--	FF tissue	yes (Seidel et al., 2013; Ref.No. 44)	no	no	no	no	SCLC	SCLC		51	male	NA				NA	NA	NA	primary	untreated	surgical resection	NA	NA	NA	NA	NA	NA
S01554	--	FF tissue	yes (Seidel et al., 2013; Ref.No. 44)	no	no	no	no	SCLC	SCLC		56	male	NA				NA	current	80	primary	untreated	surgical resection	NA	NA	NA	NA	NA	NA
S01555	--	FF tissue	yes (Seidel et al., 2013; Ref.No. 44)	no	no	no	no	SCLC	SCLC		42	female	NA				NA	current	NA	primary	untreated	surgical resection	NA	NA	NA	NA	NA	NA
S01556	--	FF tissue	yes (Seidel et al., 2013; Ref.No. 44)	yes (Peifer et al., 2012; Ref.No. 2)	no	no	no	SCLC	SCLC		71	female	NA				NA	former	35	primary	untreated	surgical resection	NA	NA	NA	NA	NA	NA
S01562	--	FF tissue	yes (Seidel et al., 2013; Ref.No. 44)	no	no	no	no	SCLC	SCLC		73	male	NA				NA	NA	NA	primary	untreated	surgical resection	NA	NA	NA	NA	NA	NA
S01563	FF tissue	FF tissue	yes (Seidel et al., 2013; Ref.No. 44)	yes (Peifer et al., 2012; Ref.No. 2)	yes	yes (Peifer et al., 2012; Ref.No. 2)	no	SCLC	SCLC		53	male	NA				NA	NA	NA	primary	untreated	surgical resection	NA	NA	NA	NA	NA	NA
S01565	--	FF tissue	yes (Seidel et al., 2013; Ref.No. 44)	no	no	no	no	SCLC	SCLC		54	male	NA	2	1	0	IV	NA	NA	primary	untreated	surgical resection	NA	NA	NA	NA	NA	NA
S01566	--	FF tissue	yes (Seidel et al., 2013; Ref.No. 44)	no	no	no	no	SCLC	SCLC		63	female	NA				NA	NA	NA	primary	untreated	surgical resection	NA	NA	NA	NA	NA	NA
S01578	FF tissue	FF tissue	yes (Seidel et al., 2013; Ref.No. 44)	yes	yes	no	no	SCLC	SCLC		76	male	Caucasian	1	0	0	Ia	former	60	primary	untreated	surgical resection	no	yes	no	dead	NA	34
S01579	--	FF tissue	yes (Seidel et al., 2013; Ref.No. 44)	no	no	no	no	SCLC/LCNEC	SCLC		75	female	Caucasian	2	2	0	IIIa	current	75	primary	untreated	surgical resection	no	no	yes	dead	NA	10
S01698	--	FF tissue	yes (Seidel et al., 2013; Ref.No. 44)	yes (Peifer et al., 2012; Ref.No. 2)	no	no	no	SCLC	SCLC		78	male	NA	1	0	0	Ia	former	NA	primary	untreated	surgical resection	no	NA	no	alive	NA	5
S01728	FF tissue	FF tissue	yes (Seidel et al., 2013; Ref.No. 44)	yes (Peifer et al., 2012; Ref.No. 2)	yes	yes (Peifer et al., 2012; Ref.No. 2)	no	SCLC	SCLC		65	male	NA	2	1	x	II	former	NA	primary	untreated	surgical resection	no	yes	no	dead	22	23
S01792	--	FF tissue	no	yes (Peifer et al., 2012; Ref.No. 2)	no	no	no	SCLC	SCLC		74	female	NA	2	3	1	IV	former	NA	primary	untreated	surgical resection	no	yes	yes	dead	5	10
S01861	FF tissue	FF tissue	yes	yes	yes	no	no	SCLC	SCLC		68	male	NA	2a	2	x	IIIa	former	NA	primary	untreated	surgical resection	no	no	yes	dead	NA	3
S01864	blood	FF tissue	yes (Seidel et al., 2013; Ref.No. 44)	yes	yes	no	no	SCLC	SCLC		52	male	NA	1b	2	0	IIIa	current	NA	primary	untreated	surgical resection	no	yes	yes	dead	NA	29
S01873	FF tissue	FF tissue	yes	yes	yes	no	no	SCLC	SCLC		67	male	NA	2a	0	0	Ib	current	NA	primary	untreated	surgical resection	no	no	no	dead	NA	46
S02065	FF tissue	FF tissue	yes	yes	yes	no	no	SCLC	SCLC		81	male	Caucasian	2	0	0	Ib	current	NA	primary	untreated	surgical resection	NA	NA	NA	dead	7	8
S02093	FF tissue	FF tissue	yes	yes	yes	no	no	SCLC	SCLC		63	female	NA	3	1	x	IIIa	current	NA	primary	untreated	surgical resection	no	yes	yes	dead	NA	20
S02120	FF tissue	FF tissue	yes	yes	yes	no	no	SCLC	SCLC		63	male	NA	2	2	0	IIIa	former	NA	primary	untreated	surgical resection	yes	yes	yes	alive	32	32
S02139	FF tissue	FF tissue	yes	yes	yes	no	no	SCLC	SCLC		63	female	NA	1b	1	0	IIa	current	NA	primary	untreated	surgical resection	yes	NA	NA	alive	NA	46
S02163	--	FF tissue	yes	yes	no	no	no	SCLC/LCNEC	SCLC		63	male	Caucasian	3	1	0	IIIa	former	>10PY	primary	untreated	surgical resection	no	yes	yes	dead	18	21
S02194	blood	FF tissue	yes	yes	yes	no	no	SCLC	SCLC		64	male	NA	x	2	1b	IV	current	NA	metastasis (pleura)	untreated	pleural effusion	no	yes	yes	dead	3	5
S02209	blood	FF tissue	yes	yes	yes	no	no	SCLC	SCLC		83	male	Caucasian	2a	0	0	IB	current	>10PY	primary	untreated	surgical resection	no	no	No	dead	13	15
S02219	FF tissue	FF tissue	yes	no	yes	no	no	SCLC	SCLC		NA	male	Caucasian	3	1	x	IIIa	current	NA	primary	untreated	surgical resection	NA	NA	NA	NA	NA	NA
S02234	FF tissue	FF tissue	yes	yes	yes	no	no	SCLC	SCLC		76	male	Caucasian	1a	2	0	IIIa	current	60	primary	untreated	surgical resection	no	yes	yes	alive	NA	22
S02237	FF tissue	FF tissue	yes	no	yes	no	no	SCLC	SCLC		60	female	Caucasian	1b	2	0	IIIa	current	42	primary	untreated	surgical resection	no	yes	no	dead	NA	18
S02241	FF tissue	FF tissue	yes	yes	yes	no	no	SCLC	SCLC		61	male	Caucasian	3	1	0	IIIa	current	35	primary	untreated	surgical resection	no	no	no	dead	NA	2
S02242	FF tissue	FF tissue	yes	yes	yes	no	no	SCLC	SCLC		82	male	Caucasian	2a	0	0	Ib	current	90	primary	untreated	surgical resection	no	no	no	dead	NA	3
S02243	FF tissue (blood for validations)	FF tissue	yes	yes	yes	no	no	SCLC	SCLC		64	male	Caucasian	1a	0	0	I	current	NA	primary	untreated	surgical resection	no	no	no	dead	NA	2
S02244	FF tissue	FF tissue	yes	yes	yes	no	no	SCLC	SCLC		53	male	Caucasian	2	0	x	IV	NA	NA	primary	untreated	surgical resection	NA	NA	NA	alive	NA	76
S02245	FF tissue	FF tissue	yes	no	yes	no	no	SCLC	SCLC		63	female	Caucasian	1b	0	0	Ia	current	20	primary	untreated	surgical resection	no	no	no	dead	NA	19
S02246	FF tissue	FF tissue	yes	yes	yes	no	no	SCLC	SCLC		68	male	Caucasian	1	1	0	IIa	former (>6 months)	50	primary	untreated	surgical resection	no	yes	yes	dead	7	10
S02248	FF tissue	FF tissue	yes	yes	yes	no	no	SCLC	SCLC		67	male	Caucasian	1b	1	0	IIa	former (>6 months)	88	primary	untreated	surgical resection	no	yes	yes	alive	NA	31
S02249	FF tissue	FF tissue	yes	yes	yes	no	no	SCLC	SCLC		74	male	Caucasian	2b	2	0	IIIa	former (<6 months)	80	primary	untreated	surgical resection	no	NA	NA	dead	NA	23
S02253	--	FF tissue	yes	no	no	no	no	SCLC/LCNEC	SCLC		66	male	Caucasian	2	1	0	IIb	current	100	primary	untreated	surgical resection	no	yes	yes	dead	19	20
S02255	FF tissue	FF tissue	yes	yes	yes	no	no	SCLC	SCLC		64	female	Caucasian	1b	0	0	Ia	current	35	primary	untreated	surgical resection	no	yes	yes	alive	NA	43
S02256	FF tissue	FF tissue	yes	yes	yes	no	no	SCLC	SCLC		61	male	Caucasian	2a	2	0	IIIa	current	50	primary	untreated	surgical resection	no	no	no	dead	6	10
S02273	blood	FF tissue	yes	no	yes	no	no	SCLC	SCLC		58	female	Caucasian			1	IV	current	80	primary	untreated	surgical resection	no	yes	yes	dead	NA	24
S02274	FF tissue	FF tissue	yes	no	yes	no	no	SCLC	SCLC		60	female	Caucasian	1	0	0	I	former	45	primary	untreated	surgical resection	no	yes	yes	dead	NA	27
S02275	FF tissue	FF tissue	yes	no	yes	no	no	SCLC	SCLC		72	male	Caucasian	3	0	x	IIb	former	40	primary	untreated	surgical resection	no	yes	no	alive	NA	104
S02276	--	FF tissue	yes	no	no	no	no	SCLC	SCLC		48	female	Caucasian	3	2	0	IIIa	former	60	primary	untreated	surgical resection	no	yes	yes	dead	NA	60
S02277	FF tissue	FF tissue	yes	no	yes	no	no	SCLC	SCLC		67	female	Caucasian	2	0	x	Ib	former	50	primary	untreated	surgical resection	no	yes	yes	alive	NA	74
S02278	FF tissue	FF tissue	yes	no	no	no	no	SCLC	SCLC		67	female	Caucasian	2	0	x	Ib	NA	NA	primary	untreated	surgical resection	no	NA	NA	dead	NA	12
S02279	FF tissue	FF tissue	yes	no	yes	no	no	SCLC	SCLC		58	male	Caucasian	2	1	x	IIb	current	50	primary	untreated	surgical resection	no	NA	NA	dead	0	1
S02280	--	FF tissue	yes	no	no	no	no	SCLC	SCLC		54	female	Caucasian	3	1	x	IIIa	former (>7 months)	30	primary	untreated	surgical resection	no	NA	NA	dead	NA	13
S02284	FF tissue	FF tissue	yes	yes	yes	no	no	SCLC	SCLC		66	male	NA	1	0	0	Ia	former	24	primary	untreated	surgical resection	no	NA	NA	dead	10	19
S02285	FF tissue	FF tissue	yes	yes	yes	no	no	SCLC	SCLC		83	male	NA	2	2	1	IV	former	24	primary	untreated	surgical resection	no	yes	NA	dead	10	32
S02286	FF tissue	FF tissue	yes	yes	yes	no	no	SCLC	SCLC		68	male	NA	3	2	0	IIIa	former	45	primary	untreated	surgical resection	no	yes	yes	dead	18	30
S02287	FF tissue	FF tissue	yes	yes	yes	no	no	SCLC	SCLC		62	male	NA	1	0	0	Ia	current	21	primary	untreated	surgical resection	no	yes	NA	dead	15	23
S02288	--	FF tissue	yes	yes	no	no	no	SCLC	SCLC		71	male	NA	1	0	0	Ia	former	45	primary	untreated	surgical resection	no	yes	NA	dead	9	17
S02289	FF tissue	FF tissue	yes	yes	yes	no	no	SCLC	SCLC		58	female	NA	1	2	0	IIIa	former	21	primary	untreated	surgical resection	no	yes	yes	alive	NA	79
S02290	FF tissue	FF tissue	yes	yes	yes	no	no	SCLC	SCLC		61	male	NA	1	0	0	Ia	current	90	primary	untreated	surgical resection	no	yes	yes	dead	NA	39
S02291	FF tissue	FF tissue	yes	yes	yes	no	no	SCLC	SCLC		65	female	NA	2	0	0	Ib	former	60	primary	untreated	surgical resection	no	yes	yes	alive	NA	42
S02292	FF tissue	FF tissue	yes	no	yes	no	no	SCLC	SCLC		71	male	NA	3	0	0	IIb	former	40	primary	untreated	surgical resection	no	NA	NA	dead	4	6
S02293	FF tissue	FF tissue	yes	yes	yes	no	no	SCLC	SCLC		61	male	NA	2	2	0	IIa	current	50	primary	untreated	surgical resection	no	NA	yes	dead	NA	15
S02294	FF tissue	FF tissue	yes	yes	yes	no	no	SCLC	SCLC		61	female	NA	2	0	0	Ib	current	10	primary	untreated	surgical resection	no	yes	NA	dead	NA	5
S02295	FF tissue	FF tissue	yes	yes	yes	no	no	SCLC	SCLC		53	male	NA	4	2	1	IV	current	35	primary	untreated	surgical resection	no	yes	NA	dead	NA	7
S02296	FF tissue	FF tissue	yes	yes	yes	no	no	SCLC	SCLC		70	male	NA	1	0	0	Ia	current	50	primary	untreated	surgical resection	no	yes	yes	dead	NA	58
S02297	FF tissue	FF tissue	yes	yes	yes	no	no	SCLC	SCLC		68	male	NA	1	0	0	Ia	former	30	primary	untreated	surgical resection	no	yes	yes	alive	NA	164
S02298	--	FF tissue	yes	yes	no	no	no	SCLC	SCLC		58	male	NA	2	0	0	Ib	never	0	primary	untreated	surgical resection	no	yes	NA	dead	2	3
S02299	FF tissue	FF tissue	yes	yes	yes	no	no	SCLC	SCLC		51	male	NA	2	0	0	Ib	current	50	primary	untreated	surgical resection	no	yes	yes	alive	NA	65
S02322	FF tissue	FF tissue	yes	yes	yes	no	no	SCLC	SCLC		70	female	Caucasian	3	0	0	IIb	former	55	primary	untreated	surgical resection	no	yes	yes	alive	13	32
S02328	FF tissue	FF tissue	yes	yes	yes	no	no	SCLC	SCLC		63	male	Caucasian	4	2	0	IIIb	current	80	primary	untreated	surgical resection	no	yes	yes	alive	NA	34
S02341	--	FF tissue	yes	no	no	no	no	SCLC	SCLC		60	male	Caucasian	4	3	1	IV	former	40	primary	untreated	surgical resection	no	yes	no	alive	NA	21
S02342	FF tissue	FF tissue	yes	yes (Iwakawa et al., 2013; Ref.No. 43)	yes	no	no	SCLC	SCLC		75	female	Asian				IIa	never	0	primary	untreated	surgical resection	no	no	no	alive	NA	72
S02344	FF tissue	FF tissue	yes	no	yes	no	no	SCLC	SCLC		70	female	Asian				IIIb	current	50	primary	untreated	surgical resection	no	no	no	dead	27	27
S02347	FF tissue	FF tissue	yes	yes (Iwakawa et al., 2013; Ref.No. 43)	yes	no	no	SCLC	SCLC		67	female	Asian				IIa	never	0	metastasis (lymph node)	untreated	surgical resection	no	yes	no	alive	NA	69
S02348	FF tissue	FF tissue	yes	no	yes	no	no	SCLC	SCLC		66	male	Asian				IIIa	former	45	primary	untreated	surgical resection	no	yes	no	dead	20	20
S02350	FF tissue	FF tissue	yes	yes (Iwakawa et al., 2013; Ref.No. 43)	yes	no	no	SCLC	SCLC		76	male	Asian				Ia	former	15	primary	untreated	surgical resection	no	no	no	dead	27	27
S02351	FF tissue	FF tissue	yes	yes	yes	no	no	SCLC	SCLC		57	male	Asian				Ib	former	78	primary	untreated	surgical resection	no	no	no	alive	NA	115
S02352	FF tissue	FF tissue	yes	yes (Iwakawa et al., 2013; Ref.No. 43)	yes	no	no	SCLC	SCLC		67	male	Asian				IIb	former	65	primary	untreated	surgical resection	no	no	no	dead	11	11
S02353	FF tissue	FF tissue	yes	yes	yes	no	no	SCLC	SCLC		47	male	Asian				IIIa	former	NA	primary	untreated	surgical resection	no	yes	no	dead	48	48
S02354	FF tissue	FF tissue	yes	yes (Iwakawa et al., 2013; Ref.No. 43)	yes	no	no	SCLC	SCLC		70	male	Asian				IIIa	former	40	primary	untreated	surgical resection	no	no	no	alive	NA	106
S02355	FF tissue	FF tissue	yes	no	yes	no	no	SCLC	SCLC		68	male	Asian	1a	2	0	IIIa	former	48	primary	untreated	surgical resection	no	yes	no	alive	NA	55
S02360	FF tissue	FF tissue	yes	yes	yes	no	no	SCLC	SCLC		57	male	Caucasian	1a	0	0	Ia	former	NA	primary	untreated	surgical resection	no	no	no	alive	11	19
S02375	FF tissue	FF tissue	yes	yes	yes	no	no	SCLC	SCLC	SCLC	75	female	NA	1a	0	x	Ia	current	60	primary	untreated	surgical resection	no	yes	yes	alive	NA	19
S02376	FF tissue	FF tissue	yes	yes	yes	no	no	SCLC	SCLC		57	female	NA	1a	0	0	Ia	current	43	primary	untreated	surgical resection	no	no	no	alive	NA	13
S02378	FF tissue	FF tissue	yes	yes	yes	no	no	SCLC	SCLC		70	female	NA	1b	0	0	Ia	current	100	primary	untreated	surgical resection	no	yes	yes	alive	NA	34
S02382	blood	FF tissue	yes	yes	yes	no	no	SCLC	SCLC		59	male	Caucasian	4	3	1a	IV	current	40	primary	relapse	biopsy	no	yes	yes	dead	5	16
S02383	--	FF tissue	yes	no	no	no	yes	SCLC	SCLC		66	male	Caucasian	1a	1	1b	IV	current	30	primary	untreated	surgical resection	No	yes	no	alive	19	21
S02384	blood	FF tissue	yes	no	yes	no	no	SCLC	SCLC		69	female	Caucasian	4	1	1b	IV	current	40	primary	relapse	biopsy	no	yes	no	dead	5	13
S02385	blood	FF tissue	yes	no	yes	no	no	SCLC/LCNEC	SCLC		69	female	Caucasian	2a	3	1a	IV	former	40	metastasis (lymph node)	relapse	biopsy	no	yes	yes	dead	10	12
S02397	FF tissue	FF tissue	no	yes	yes	no	no	SCLC	SCLC		48	female	Asian	1b	0	0	Ia	former	0.75	primary	untreated	surgical resection	yes	no	no	alive	NA	4
S02398	FF tissue	FF tissue	no	no	yes	no	no	SCLC/LCNEC	SCLC		62	male	Asian	2a	1	0	IIa	current	20	primary	untreated	surgical resection	no	yes	no	alive	NA	81
S02400	FF tissue	FF tissue	no	no	yes	no	no	SCLC	SCLC		44	male	Asian	2a	1	0	IIa	former	18	primary	untreated	surgical resection	no	no	no	dead	NA	0
S02401	FF tissue	FF tissue	no	no	yes	no	no	SCLC	SCLC		72	male	Asian	2a	2	0	IIIa	current	55	primary	untreated	surgical resection	no	no	no	alive	NA	1
S02402	FF tissue	FF tissue	no	no	yes	no	no	SCLC	SCLC		57	male	Asian	2a	0	0	Ib	current	40	primary	untreated	surgical resection	no	yes	no	alive	NA	47
S02403	FF tissue	FF tissue	no	no	yes	no	no	SCLC	SCLC		76	male	Asian	2b	0	0	IIa	current	50	primary	untreated	surgical resection	no	no	no	alive	NA	7
S02404	FF tissue	FF tissue	no	no	yes	no	no	SCLC/LCNEC	SCLC		75	male	Asian	2b	0	0	IIa	current	50	primary	untreated	surgical resection	no	no	no	dead	NA	1
S02407	FF tissue	FF tissue	no	no	no	no	yes	SCLC	SCLC		90	female	Caucasian	1b	0	0	Ia	current	40	primary	untreated	surgical resection	no	yes	NA	dead	NA	105
S02408	--	FF tissue	no	no	no	no	yes	SCLC	SCLC		78	female	Caucasian	1a	0	0	Ia	current	45	primary	untreated	surgical resection	no	yes	no	dead	65	72
S06129	--	FFPE tissue	no	no	no	no	yes	SCLC	SCLC		65	female	NA	4	3	1	IV	current	120	primary	NA	biopsy	no	NA	NA	dead	NA	4
S06130	--	FFPE tissue	no	no	no	no	yes	SCLC	SCLC		61	female	NA	4	3	1	IV	NA	NA	primary	NA	surgical resection	no	yes	no	dead	4	8
S06131	--	FFPE tissue	no	no	no	no	yes	SCLC	SCLC		79	male	NA	3	2	0	IIIa	former	30	primary	NA	biopsy	no	yes	yes	dead	8	9
S06132	--	FFPE tissue	no	no	no	no	yes	SCLC	SCLC		76	female	NA	1a	3	1	IV	NA	NA	primary	NA	biopsy	no	yes	no	dead	40	50
S06133	--	FFPE tissue	no	no	no	no	yes	SCLC	SCLC		51	female	NA	4	2	0	IIIb	NA	NA	primary	NA	biopsy	no	yes	no	dead	32	36
S06134	--	FFPE tissue	no	no	no	no	yes	SCLC	SCLC		79	male	NA				NA	NA	NA	primary	NA	biopsy	no	NA	NA	dead	NA	17
S06137	--	FFPE tissue	no	no	no	no	yes	SCLC	SCLC		81	female	NA				NA	NA	NA	primary	NA	biopsy	no	NA	NA	NA	NA	NA
S06140	--	FFPE tissue	no	no	no	no	yes	SCLC	SCLC		50	female	NA	2b	3	1	IV	current	35	metastasis (lymph node)	NA	biopsy	no	yes	NA	dead	5	8
S06141	--	FFPE tissue	no	no	no	no	yes	SCLC	SCLC		75	male	NA	X	1	1	IV	NA	NA	primary	NA	surgical resection	no	yes	yes	NA	7	NA
S06142	--	FFPE tissue	no	no	no	no	yes	SCLC	SCLC		39	male	NA	4	0	0	IIIa	NA	NA	primary	NA	biopsy	no	yes	yes	dead	7	8
S06143	--	FFPE tissue	no	no	no	no	yes	SCLC	SCLC		56	male	NA	1	1	1	IV	current	60	primary	NA	surgical resection	no	yes	NA	dead	24	37
S06147	FFPE tissue	FFPE tissue	no	no	no	no	yes	SCLC	SCLC		60	female	NA				NA	NA	NA	primary	NA	biopsy	no	NA	NA	dead	NA	31
S06148	--	FFPE tissue	no	no	no	no	yes	SCLC	SCLC		71	female	NA	3	3	1	IV	NA	NA	primary	NA	surgical resection	no	yes	no	NA	29	NA
S06149	--	FFPE tissue	no	no	no	no	yes	SCLC	SCLC		72	female	NA	2	3	1	IV	NA	NA	primary	NA	surgical resection	no	NA	NA	NA	NA	NA
S06152	--	FFPE tissue	no	no	no	no	yes	SCLC	SCLC		53	male	NA	1b	0	0	I	current	NA	primary	NA	surgical resection	no	no	NA	NA	NA	NA
S06153	--	FFPE tissue	no	no	no	no	yes	SCLC	SCLC		44	female	NA				NA	NA	NA	primary	NA	surgical resection	no	NA	NA	NA	NA	NA
S06154	--	FFPE tissue	no	no	no	no	yes	SCLC	SCLC		47	female	NA	4	X	1	IV	current	NA	primary	NA	surgical resection	no	yes	yes	dead	14	49
S06155	--	FFPE tissue	no	no	no	no	yes	SCLC	SCLC		67	male	NA	4	X	1	IV	NA	NA	primary	NA	biopsy	no	yes	no	dead	0	6
S06157	--	FFPE tissue	no	no	no	no	yes	SCLC	SCLC		40	male	NA	4	3	1	IV	former	NA	metastasis (lymph node)	NA	biopsy	no	yes	NA	dead	3	5
S06158	--	FFPE tissue	no	no	no	no	yes	SCLC	SCLC		57	female	NA	1	0	0	NA	NA	NA	primary	NA	surgical resection	no	NA	NA	NA	NA	NA
S06161	--	FFPE tissue	no	no	no	no	yes	SCLC	SCLC		82	female	NA				NA	NA	NA	primary	NA	biopsy	no	NA	NA	NA	NA	NA
S06162	--	FFPE tissue	no	no	no	no	yes	SCLC	SCLC		58	male	NA				NA	NA	NA	primary	NA	biopsy	no	NA	NA	NA	NA	NA
S06163	--	FFPE tissue	no	no	no	no	yes	SCLC	SCLC		72	female	NA				NA	NA	NA	primary	NA	biopsy	no	NA	NA	NA	NA	NA
S06165	--	FFPE tissue	no	no	no	no	yes	SCLC	SCLC		61	female	NA				NA	NA	NA	metastasis (lymph node)	NA	biopsy	no	NA	NA	NA	NA	NA
S06166	--	FFPE tissue	no	no	no	no	yes	SCLC	SCLC		64	male	NA				NA	NA	NA	primary	NA	biopsy	no	NA	NA	NA	NA	NA
S06167	--	FFPE tissue	no	no	no	no	yes	SCLC	SCLC		55	female	NA				NA	NA	NA	primary	NA	biopsy	no	NA	NA	dead	NA	35
S06168	--	FFPE tissue	no	no	no	no	yes	SCLC	SCLC		75	male	NA	3	0	0	IIb	former	NA	primary	NA	surgical resection	no	yes	yes	dead	58	83
S06169	--	FFPE tissue	no	no	no	no	yes	SCLC	SCLC		66	male	NA				NA	NA	NA	primary	NA	biopsy	no	NA	NA	NA	NA	NA
S06170	--	FFPE tissue	no	no	no	no	yes	SCLC	SCLC		74	female	NA				NA	NA	NA	primary	NA	biopsy	no	NA	NA	NA	NA	NA
S06171	--	FFPE tissue	no	no	no	no	yes	SCLC	SCLC		56	female	NA				NA	NA	NA	primary	NA	surgical resection	no	NA	NA	NA	NA	NA
S06173	--	FFPE tissue	no	no	no	no	yes	SCLC	SCLC		61	male	NA				NA	NA	NA	primary	NA	surgical resection	no	NA	NA	NA	NA	NA
S06174	--	FFPE tissue	no	no	no	no	yes	SCLC	SCLC		77	female	NA				NA	NA	NA	primary	NA	surgical resection	no	NA	NA	NA	NA	NA
S06175	--	FFPE tissue	no	no	no	no	yes	SCLC	SCLC		64	female	NA				NA	NA	NA	metastasis (lymph node)	NA	biopsy	no	NA	NA	NA	NA	NA
S06176	--	FFPE tissue	no	no	no	no	yes	SCLC	SCLC		63	male	NA				NA	NA	NA	primary	NA	biopsy	no	NA	NA	NA	NA	NA
S06177	FFPE tissue	FFPE tissue	no	no	no	no	yes	SCLC	SCLC		58	female	NA				NA	NA	NA	primary	NA	surgical resection	no	NA	NA	NA	NA	NA
S06178	--	FFPE tissue	no	no	no	no	yes	SCLC	SCLC		58	female	NA				NA	NA	NA	primary	NA	surgical resection	no	NA	NA	NA	NA	NA
S06181	--	FFPE tissue	no	no	no	no	yes	SCLC	SCLC		36	female	NA				NA	NA	NA	primary	NA	surgical resection	no	NA	NA	NA	NA	NA
S06182	--	FFPE tissue	no	no	no	no	yes	SCLC	SCLC		56	male	NA				NA	NA	NA	primary	NA	biopsy	no	NA	NA	NA	NA	NA
S06184	--	FFPE tissue	no	no	no	no	yes	SCLC	SCLC		47	female	NA				NA	NA	NA	primary	NA	surgical resection	no	NA	NA	NA	NA	NA
S06185	FFPE tissue	FFPE tissue	no	no	no	no	yes	SCLC	SCLC		74	male	NA				NA	NA	NA	primary	NA	surgical resection	no	NA	NA	NA	NA	NA
S06186	--	FFPE tissue	no	no	no	no	yes	SCLC	SCLC		58	male	NA				NA	NA	NA	primary	NA	surgical resection	no	NA	NA	dead	NA	1
S06187	--	FFPE tissue	no	no	no	no	yes	SCLC	SCLC		49	female	NA	4	3	1	IV	current	70	primary	NA	biopsy	no	NA	NA	NA	NA	NA
S06199	--	FFPE tissue	no	no	no	no	yes	SCLC	SCLC		62	male	Caucasian	1	x	x	NA	current	NA	primary	untreated	surgical resection	no	no	no	dead	NA	0
S06201	FFPE tissue	FFPE tissue	no	no	no	no	yes	SCLC	SCLC		63	female	Caucasian	2a	0	0	Ib	current	NA	primary	untreated	surgical resection	no	no	no	NA	NA	7
S06202	FFPE tissue	FFPE tissue	no	no	no	no	yes	SCLC	SCLC		87	male	Caucasian	2a	2	x	IIIa	current	NA	primary	untreated	surgical resection	no	no	no	dead	NA	1
S06214	--	FFPE tissue	no	no	no	no	yes	SCLC	SCLC		57	male	Caucasian	4	2	0	IV	current	54	primary	untreated	surgical resection	no	yes	no	alive	NA	0
S06216	--	FFPE tissue	no	no	no	no	yes	SCLC	SCLC		49	female	Caucasian	4	2	0	IV	current	60	primary	untreated	surgical resection	yes	no	no	dead	NA	14
S06220	--	FFPE tissue	no	no	no	no	yes	SCLC	SCLC		51	male	Caucasian	1	2	0	IIIa	current	NA	primary	untreated	surgical resection	yes	NA	NA	NA	NA	NA
S06221	--	FFPE tissue	no	no	no	no	yes	SCLC	SCLC		60	male	Caucasian				NA	current	NA	primary	untreated	surgical resection	no	yes	yes	dead	NA	5
S06222	--	FFPE tissue	no	no	no	no	yes	SCLC	SCLC		74	male	Caucasian	2	1	0	IIa	current	NA	primary	untreated	surgical resection	yes	yes	yes	alive	6	7
S06223	--	FFPE tissue	no	no	no	no	yes	SCLC	SCLC		45	male	Caucasian	3	2	0	IIIa	current	64	primary	untreated	surgical resection	no	yes	no	alive	NA	15
S06224	--	FFPE tissue	no	no	no	no	yes	SCLC	SCLC		48	male	Caucasian	2	2	0	IIIa	current	NA	primary	untreated	surgical resection	no	no	no	dead	NA	0
S06225	--	FFPE tissue	no	no	no	no	yes	SCLC	SCLC		62	female	Caucasian	2	1	0	IIb	current	20	primary	untreated	surgical resection	yes	yes	no	alive	NA	9
S06227	--	FFPE tissue	no	no	no	no	yes	SCLC	SCLC		59	male	Caucasian	2	0	0	Ib	current	25	primary	untreated	surgical resection	no	yes	no	dead	9	11
S06228	--	FFPE tissue	no	no	no	no	yes	SCLC	SCLC		60	female	Caucasian	3	2	0	IIIa	current	NA	primary	untreated	surgical resection	no	no	no	dead	NA	2
S06230	--	FFPE tissue	no	no	no	no	yes	SCLC	SCLC		58	male	Caucasian	2	1	0	IIb	current	NA	primary	untreated	surgical resection	no	yes	no	alive	NA	29
S06232	--	FFPE tissue	no	no	no	no	yes	SCLC	SCLC		53	male	Caucasian	2	2	0	IIIa	current	20	primary	untreated	surgical resection	no	yes	no	dead	8	13
S06234	--	FFPE tissue	no	no	no	no	yes	SCLC	SCLC		60	female	Caucasian	2	2	0	IIIa	current	100	primary	untreated	surgical resection	no	yes	no	alive	NA	0
S06236	--	FFPE tissue	no	no	no	no	yes	SCLC	SCLC		62	male	Caucasian	2	0	0	Ib	current	60	primary	untreated	surgical resection	no	yes	no	alive	4	4
S06237	--	FFPE tissue	no	no	no	no	yes	SCLC	SCLC		52	female	Caucasian	2	0	0	Ib	former	20	primary	untreated	surgical resection	no	yes	yes	alive	NA	13
S06238	--	FFPE tissue	no	no	no	no	yes	SCLC	SCLC		57	male	Caucasian				NA	current	45	primary	untreated	surgical resection	no	yes	no	alive	NA	3
S06239	--	FFPE tissue	no	no	no	no	yes	SCLC	SCLC		55	male	Caucasian	2	1	0	IIb	current	NA	primary	untreated	surgical resection	no	yes	no	alive	NA	6
S06240	--	FFPE tissue	no	no	no	no	yes	SCLC	SCLC		77	male	Caucasian				NA	current	NA	primary	untreated	surgical resection	no	no	no	dead	NA	0
S06241	--	FFPE tissue	no	no	no	no	yes	SCLC	SCLC		58	female	Caucasian	4	1	0	IIIa	current	NA	primary	untreated	surgical resection	NA	NA	NA	dead	NA	NA
S06242	--	FFPE tissue	no	no	no	no	yes	SCLC	SCLC		40	male	Caucasian				NA	NA	NA	primary	untreated	surgical resection	NA	yes	NA	dead	NA	NA
S06243	--	FFPE tissue	no	no	no	no	yes	SCLC	SCLC		64	male	Caucasian	2	1	0	IIa	current	NA	primary	untreated	surgical resection	NA	yes	NA	dead	NA	NA
S06244	--	FFPE tissue	no	no	no	no	yes	SCLC	SCLC		76	female	Caucasian	2	2	0	IIIa	current	NA	primary	untreated	surgical resection	NA	yes	NA	alive	NA	NA
