# Supplementary material for: CAMSAP1 Mutation Correlates With Improved Prognosis in Small Cell Lung Cancer Patients Treated With Platinum-Based Chemotherapy
Source: Front Cell Dev Biol. 2022 Jan 11;9:770811. doi: 10.3389/fcell.2021.770811 (PMC8787262; doi:10.3389/fcell.2021.770811)
Supplement: Supplementary file 8 [file Table4.XLSX]

## Sheet: Clinical_data
Tumor_Sample_Barcode	Age	Gender	Smoking	T	N	M	TNM	OS	DFS	DFS_time	OS_time	TNM_stage
450286	74	Male	Non_Smoker	1b	0	0	1a	0	1	2.96667	8.36667	1
428785	45	Male	Smoker	2b	2	0	3a	1	1	9.53333	55.5	3
433364	60	Male	Smoker	1b	0	0	1a	0	0	100.9	100.9	1
434465	63	Male	Smoker	3	0	0	2b	0	1	10.0333	73.9	2
439398	28	Female	Non_Smoker	1b	0	0	1a	0	0	98.3667	98.3667	1
440680	52	Male	Smoker	2	2	0	3a	0	1	105.333	109.1	3
441448	54	Male	Smoker	3	2	0	3a	0	0	96.2	96.2	3
445971	50	Male	Non_Smoker	1b	2	0	3a	1	0	21.8667	21.8667	3
449658	53	Male	Smoker	2b	0	0	2a	0	0	48.2667	48.2667	2
466839	52	Male	Smoker	2b	2	0	3a	1	1	9.8	11.8667	3
460095	62	Female	Non_Smoker	2	2	0	3a	1	0	12.1667	12.1667	3
461632	74	Male	Smoker	2b	3	0	3b	1	0	0.2	0.2	3
462236	61	Female	Smoker	2	0	0	1b	1	0	26.3	26.3	1
462696	64	Male	Smoker	3	2	0	3a	1	1	5.4	16.5	3
468720	56	Male	Smoker	2a	2	0	3a	1	1	18.4667	20.4	3
470298	69	Female	Smoker	2b	2	0	3a	1	0	14.7667	14.7667	3
472257	76	Male	Smoker	2a	0	0	2a	1	0	10.5667	10.5667	2
475716	58	Male	Smoker	2a	2	0	3a	1	0	35.1667	35.1667	3
476001	70	Male	Smoker	1a	0	0	1a	1	1	41.7333	46.8333	1
476512	62	Male	Smoker	2a	2	0	3a	0	0	90.8	90.8	3
481433	71	Male	Smoker	1	2	0	3a	1	0	12.7333	12.7333	3
502262	75	Male	Smoker	2	2	1	4	0	0	26.7	26.7	4
496235	70	Male	Smoker	3	2	0	3a	1	0	10.6667	10.6667	3
501599	53	Male	Smoker	2a	1	0	2a	1	1	9.3	42.7	2
503325	60	Male	Smoker	1a	0	0	1a	0	0	9.56667	9.56667	1
503321	63	Male	Smoker	2a	1	0	2a	1	1	3.43333	52.2	2
511915	70	Male	Smoker	2a	2	0	3a	0	0	69.4333	69.4333	3
510123	59	Female	Non_Smoker	3	2	0	3b	1	1	15.6	17.3667	3
526443	59	Male	Smoker	2a	0	0	1b	1	0	34.8	34.8	1
527622	50	Female	Non_Smoker	2a	0	0	1b	0	0	62.7333	62.7333	1
528065	50	Male	Smoker	3	0	1b	4	1	1	7.4	8.76667	4
529039	64	Male	Smoker	1b	0	0		1	0	10.4333	10.4333
530825	65	Male	Smoker	2a	2	0	3a	1	0	9.83333	9.83333	3
534673	50	Male	Smoker	2b	2	0	3a	1	0	13.1667	13.1667	3
538110	23	Male	Smoker	2	2	0	3a	0	0	52.0333	52.0333	3
541687	66	Female	Non_Smoker	2a	0	0	1b	1	0	27.3667	27.3667	1
547393	64	Male	Smoker	2a	0	0	1b	1	0	11.0333	11.0333	1
558674	56	Male	Smoker	2a	0	0	1b	0	0	56.1	56.1	1
573341	56	Male	Smoker	2a	0	0	1b	0	0	50.8	50.8	1
573885	75	Male	Smoker	2a	0	0	2a	0	1	39.7667	43.2667	2
581639	65	Male	Smoker	1b	2	0	3a	0	0	38.3333	38.3333	3
590387	65	Male	Smoker	1b	0	0	1a	0	1	15.4667	43.2333	1
602449	62	Male	Smoker	1a	0	0	1a	0	0	33.0333	33.0333	1
594699	74	Male	Non_Smoker	1b	1	0	2a	0	0	29.0667	29.0667	2
596385	66	Female	Non_Smoker	2a	2	0	3a	0	0	43.0333	43.0333	3
601078	53	Female	Non_Smoker	1b	2	0	3a	0	0	41.4	41.4	3
610023	68	Male	Smoker	2b	0	0	2a	0	0	38.6667	38.6667	2
617679	58	Male	Smoker	2a	0	0	1b	0	0	33.1333	33.1333	1
625511	60	Male	Smoker	1a	0	0	1a	0	0	33.7667	33.7667	1
643252	56	Male	Smoker	2a	2	0	3a	0	0	25.7667	25.7667	3
649680	55	Male	Smoker	2a	0	0	1b	0	0	2.86667	2.86667	1
656602	58	Male	Smoker	1c	1	0	2b	0	0	25.1	25.1	2
664781	72	Male	Smoker	1	2	0	3a	1	1	11.0667	12.0667	3
673233	77	Male	Smoker	3	0	0	2b	0	0	20.9	20.9	2
686826	66	Male	Smoker	2a	0	0	1b	0	1	7.9	9.76667	1
685209	64	Male		3	0	0	2b	0	0	18.3667	18.3667	2
715285	63	Male	Smoker	4	0	0	3a	0	1	1.56667	9.83333	3
705910	64	Male	Smoker	3	2	0	3b	0	1	7.96667	12.7333	3
724807	49	Female	Non_Smoker	4	0	0	3a	0	0	8	8	3
735897	73	Male	Non_Smoker	1	2	0	3a	0	0	0.966667	0.966667	3

## Sheet: SampleID
Patient	Gene_ID	Sample_ID	DNA_ID
425894	199004976F	199004976F	199004976FD
425894	199004977F	199004977F	199004977FD
425894	199004978F	199004978F	199004978FD
428785	199004958F	199004958F	199004958FD
428785	199004959F	199004959F	199004959FD
428785	199004960F	199004960F	199004960FD
433364	199004961F	199004961F	199004961FD
433364	199004962F	199004962F	199004962FD
433364	199004963F	199004963F	199004963FD
434465	199004949F	199004949F	199004949FD
434465	199004950F	199004950F	199004950FD
434465	199004951F	199004951F	199004951FD
439398	199004952F	199004952F	199004952FD
439398	199004953F	199004953F	199004953FD
439398	199004954F	199004954F	199004954FD
440680	199004955F	199004955F	199004955FD
440680	199004956F	199004956F	199004956FD
440680	199004957F	199004957F	199004957FD
441448	199004940F	199004940F	199004940FD
441448	199004941F	199004941F	199004941FD
441448	199004942F	199004942F	199004942FD
445971	199004943F	199004943F	199004943FD
445971	199004944F	199004944F	199004944FD
445971	199004945F	199004945F	199004945FD
449658	199004946F	199004946F	199004946FD
449658	199004947F	199004947F	199004947FD
449658	199004948F	199004948F	199004948FD
450286	199004931F	199004931F	199004931FD
450286	199004932F	199004932F	199004932FD
450286	199004933F	199004933F	199004933FD
460095	199004934F	199004934F	199004934FD
460095	199004935F	199004935F	199004935FD
460095	199004936F	199004936F	199004936FD
461632	199004937F	199004937F	199004937FD
461632	199004938F	199004938F	199004938FD
461632	199004939F	199004939F	199004939FD
462696	199004922F	199004922F	199004922FD
462696	199004923F	199004923F	199004923FD
462696	199004924F	199004924F	199004924FD
466839	199004925F	199004925F	199004925FD
466839	199004926F	199004926F	199004926FD
466839	199004927F	199004927F	199004927FD
468720	199004928F	199004928F	199004928FD
468720	199004929F	199004929F	199004929FD
468720	199004930F	199004930F	199004930FD
470298	199004913F	199004913F	199004913FD
470298	199004914F	199004914F	199004914FD
470298	199004915F	199004915F	199004915FD
472257	199004916F	199004916F	199004916FD
472257	199004917F	199004917F	199004917FD
472257	199004918F	199004918F	199004918FD
475716	199004919F	199004919F	199004919FD
475716	199004920F	199004920F	199004920FD
475716	199004921F	199004921F	199004921FD
476001	199004904F	199004904F	199004904FD
476001	199004905F	199004905F	199004905FD
476001	199004906F	199004906F	199004906FD
476512	199004907F	199004907F	199004907FD
476512	199004908F	199004908F	199004908FD
476512	199004909F	199004909F	199004909FD
481433	199004910F	199004910F	199004910FD
481433	199004911F	199004911F	199004911FD
481433	199004912F	199004912F	199004912FD
496235	199004895F	199004895F	199004895FD
496235	199004896F	199004896F	199004896FD
496235	199004897F	199004897F	199004897FD
502262	199004898F	199004898F	199004898FD
502262	199004899F	199004899F	199004899FD
502262	199004900F	199004900F	199004900FD
503321	199004901F	199004901F	199004901FD
503321	199004902F	199004902F	199004902FD
503321	199004903F	199004903F	199004903FD
503325	199004886F	199004886F	199004886FD
503325	199004887F	199004887F	199004887FD
503325	199004888F	199004888F	199004888FD
510123	199004889F	199004889F	199004889FD
510123	199004890F	199004890F	199004890FD
510123	199004891F	199004891F	199004891FD
511915	199004892F	199004892F	199004892FD
511915	199004893F	199004893F	199004893FD
511915	199004894F	199004894F	199004894FD
526443	199004829F	199004829F	199004829FD
526443	199004830F	199004830F	199004830FD
526443	199004831F	199004831F	199004831FD
527622	199004856F	199004856F	199004856FD
527622	199004857F	199004857F	199004857FD
527622	199004858F	199004858F	199004858FD
528065	199004883F	199004883F	199004883FD
528065	199004884F	199004884F	199004884FD
528065	199004885F	199004885F	199004885FD
529039	199004826F	199004826F	199004826FD
529039	199004827F	199004827F	199004827FD
529039	199004828F	199004828F	199004828FD
530825	199004853F	199004853F	199004853FD
530825	199004854F	199004854F	199004854FD
530825	199004855F	199004855F	199004855FD
534673	199004880F	199004880F	199004880FD
534673	199004881F	199004881F	199004881FD
534673	199004882F	199004882F	199004882FD
538110	199004823F	199004823F	199004823FD
538110	199004824F	199004824F	199004824FD
538110	199004825F	199004825F	199004825FD
541687	199004850F	199004850F	199004850FD
541687	199004851F	199004851F	199004851FD
541687	199004852F	199004852F	199004852FD
547393	199004877F	199004877F	199004877FD
547393	199004878F	199004878F	199004878FD
547393	199004879F	199004879F	199004879FD
558674	199004820F	199004820F	199004820FD
558674	199004821F	199004821F	199004821FD
558674	199004822F	199004822F	199004822FD
573341	199004847F	199004847F	199004847FD
573341	199004848F	199004848F	199004848FD
573341	199004849F	199004849F	199004849FD
573885	199004874F	199004874F	199004874FD
573885	199004875F	199004875F	199004875FD
573885	199004876F	199004876F	199004876FD
581639	199004817F	199004817F	199004817FD
581639	199004818F	199004818F	199004818FD
581639	199004819F	199004819F	199004819FD
590387	199004844F	199004844F	199004844FD
590387	199004845F	199004845F	199004845FD
590387	199004846F	199004846F	199004846FD
594699	199004871F	199004871F	199004871FD
594699	199004872F	199004872F	199004872FD
594699	199004873F	199004873F	199004873FD
596385	199004814F	199004814F	199004814FD
596385	199004815F	199004815F	199004815FD
596385	199004816F	199004816F	199004816FD
601078	199004841F	199004841F	199004841FD
601078	199004842F	199004842F	199004842FD
601078	199004843F	199004843F	199004843FD
602449	199004868F	199004868F	199004868FD
602449	199004869F	199004869F	199004869FD
602449	199004870F	199004870F	199004870FD
610023	199004811F	199004811F	199004811FD
610023	199004812F	199004812F	199004812FD
610023	199004813F	199004813F	199004813FD
617679	199004838F	199004838F	199004838FD
617679	199004839F	199004839F	199004839FD
617679	199004840F	199004840F	199004840FD
625511	199004865F	199004865F	199004865FD
625511	199004866F	199004866F	199004866FD
625511	199004867F	199004867F	199004867FD
643252	199004808F	199004808F	199004808FD
643252	199004809F	199004809F	199004809FD
643252	199004810F	199004810F	199004810FD
649680	199004835F	199004835F	199004835FD
649680	199004836F	199004836F	199004836FD
649680	199004837F	199004837F	199004837FD
656602	199004862F	199004862F	199004862FD
656602	199004863F	199004863F	199004863FD
656602	199004864F	199004864F	199004864FD
664781	199004805F	199004805F	199004805FD
664781	199004806F	199004806F	199004806FD
664781	199004807F	199004807F	199004807FD
673233	199004832F	199004832F	199004832FD
673233	199004833F	199004833F	199004833FD
673233	199004834F	199004834F	199004834FD
685209	199004859F	199004859F	199004859FD
685209	199004860F	199004860F	199004860FD
685209	199004861F	199004861F	199004861FD
686826	199004973F	199004973F	199004973FD
686826	199004974F	199004974F	199004974FD
686826	199004975F	199004975F	199004975FD
715285	199004964F	199004964F	199004964FD
715285	199004965F	199004965F	199004965FD
715285	199004966F	199004966F	199004966FD
724807	199004967F	199004967F	199004967FD
724807	199004968F	199004968F	199004968FD
724807	199004969F	199004969F	199004969FD
735897	199004970F	199004970F	199004970FD
735897	199004971F	199004971F	199004971FD
735897	199004972F	199004972F	199004972FD
501599	199004541F	199004541F	199004541FD
501599	199004542F	199004542F	199004542FD
501599	199004543F	199004543F	199004543FD
462236	199004544F	199004544F	199004544FD
462236	199004545F	199004545F	199004545FD
462236	199004546F	199004546F	199004546FD
705910	199004547F	199004547F	199004547FD
705910	199004548F	199004548F	199004548FD
705910	199004549F	199004549F	199004549FD
