# Supplementary material for: CAMSAP1 Mutation Correlates With Improved Prognosis in Small Cell Lung Cancer Patients Treated With Platinum-Based Chemotherapy
Source: Front Cell Dev Biol. 2022 Jan 11;9:770811. doi: 10.3389/fcell.2021.770811 (PMC8787262; doi:10.3389/fcell.2021.770811)
Supplement: Supplementary file 11 [file Table7.XLSX]

## Sheet: Expression_data
gene	refseq	S00022	S00035	S00050	S00213	S00356	S00472	S00501	S00825	S00827	S00829	S00830	S00831	S00832	S00836	S00837	S00838	S01242	S01248	S01297	S01366	S01453	S01494	S01512	S01524	S01542	S01556	S01563	S01578	S01698	S01728	S01792	S01861	S01864	S01873	S02065	S02093	S02120	S02139	S02163	S02194	S02209	S02234	S02241	S02242	S02243	S02244	S02246	S02248
A1BG	NM_130786	14.0824	5.46565	3.70024	5.69252	4.90083	6.65977	4.99368	6.22679	4.15124	2.40024	5.13042	1.21716	8.1851	7.11131	2.91662	1.76102	3.77515	3.31777	7.47545	7.68228	4.96957	5.6392	13.0864	1.14528	1.09083	0.306946	1.42284	16.0841	4.67059	5.36586	2.29892	1.48455	2.59392	2.90821	9.53035	2.08008	2.84192	2.61408	7.19878	4.74912	3.44654	7.88142	1.15196	8.44904	1.5104	5.04471	2.5079	5.58437
A1CF	NM_014576	0.010387	0.005099	0.002786	0.00199	0	0	0	0	0.002411	0.001904	0.002611	0	0	0.005428	0.001155	0.072266	0.002193	0	0.00559	0.001847	0.004561	0.002399	0	0	0.005341	0.010044	0.005364	0	0.007509	0	0	0.002194	0.00251	0.007117	0.001455	0	0.034987	0.01203	0.001837	0	0	0.00179	0	0.002591	0.001924	0	0.002132	0.001655
A1CF	NM_138932	0.000402	0.000422	0.000231	0.000331	0	0	0	0	0.0002	0.000314	0.000217	0	0	0.000211	0.000192	0.000376	0.000355	0	0.000292	0.000303	0.000367	0.000391	0	0	0.000455	0.000382	0.000434	0	0.000388	0	0	0.000356	0.000418	0.000378	0.000243	0	0.000366	0.000369	0.0003	0	0	0.000293	0	0.000429	0.000315	0	0.000356	0.000263
A1CF	NM_138933	0	0	0	2e-06	0	0	0	0	0	2e-06	0	0	0	0	1e-06	0	2e-06	0	0	1e-06	0	2e-06	0	0	0	0	0	0	0	0	0	2e-06	2e-06	0	1e-06	0	0	0	1e-06	0	0	1e-06	0	2e-06	2e-06	0	2e-06	1e-06
A1CF	NM_001198818	0	0	0	2e-06	0	0	0	0	0	2e-06	0	0	0	0	1e-06	0	2e-06	0	0	2e-06	0	2e-06	0	0	0	0	0	0	0	0	0	2e-06	2e-06	0	1e-06	0	0	0	2e-06	0	0	2e-06	0	3e-06	2e-06	0	2e-06	1e-06
A1CF	NM_001198820	0	0	0	0	0	0	0	0	0	0	0	0	0	0	0	0	0	0	0	0	0	0	0	0	0	0	0	0	0	0	0	0	0	0	0	0	0	0	0	0	0	0	0	0	0	0	0	0
A1CF	NM_001198819	0	0	0	0	0	0	0	0	0	0	0	0	0	0	0	0	0	0	0	0	0	0	0	0	0	0	0	0	0	0	0	0	0	0	0	0	0	0	0	0	0	0	0	0	0	0	0	0
A2LD1	NM_001195087	0.863905	1.15179	1.3101	0.993293	1.37598	1.0398	2.53006	2.43779	2.57232	1.84153	1.72218	1.13068	2.55461	0.379839	1.05217	0.913332	0.875698	1.61941	1.95446	0.803602	0.81773	0.956861	3.89014	1.92997	0.886751	0.78179	1.08571	6.16059	1.00481	1.4644	0.753808	2.08453	3.27445	1.82167	0.412505	1.58426	0.653229	1.03763	0.427748	1.02669	1.25718	2.02619	4.90231	5.65798	0.75567	1.34376	1.45372	5.31295
A2LD1	NM_033110	0.447098	0.246576	12.4908	0.201043	0.088599	1.29844	0.713533	0.471633	2.00982	0.336028	13.0132	0.18261	1.76881	0.056512	0.130758	0.283168	0.056245	0.239945	0.266653	0	0.337181	0.054464	0.362919	0.290309	0.197027	0	0.244694	0.803688	1.13968	0.704019	0.359871	0.364157	0.597644	0.562399	0.13168	0.362656	0	0.062175	0.116746	0	0.117206	0.82153	10.9748	81.4522	0.167234	0.290865	0.124755	1.82783
A2M	NM_000014	28.1252	39.6673	45.7157	86.3615	125.923	52.2997	102.643	279.722	75.0199	65.6762	113.817	142.812	48.183	80.2635	174.107	131.282	100.042	130.566	57.1472	19.7788	78.873	56.6884	20.244	20.2336	22.7544	26.2019	267.504	31.8046	176.395	67.913	92.7633	76.8547	123.032	114.066	9.74022	192.464	39.8275	34.717	23.1108	98.8328	171.006	136.395	21.2451	88.0711	46.638	40.927	1801.6	44.3771
A2ML1	NM_144670	0	0	0	0	0	0.007719	0	0	0	0	0	0	0	0	0.609276	0.00938	0	0	0	0	0.022491	0	0	0	0	0	0	0	0	0	2.27175	0	0	0	0	0	0	0.016021	0	0	0	0	0	0	0	0.044822	0	0
A4GALT	NM_017436	6.27533	9.83301	4.0222	5.04065	2.20022	6.59588	14.6679	4.13643	4.61537	1.89183	8.42272	8.42591	4.35086	2.52636	4.33803	6.37016	1.24444	5.51834	7.01223	2.41261	4.62236	1.08592	12.5621	2.81596	10.8009	2.59511	4.97297	1.34396	6.71207	6.09473	8.27458	4.26061	5.54879	12.467	0.780769	7.7524	4.61573	57.8201	5.05927	4.86542	2.58148	3.78767	3.5543	1.46642	0.781819	2.27516	15.7321	5.05562
A4GNT	NM_016161	0.030305	0.031502	0.00839	0.013283	0	0	0.060034	0.044845	0.014539	0.063072	0.118094	0.041642	0.057559	0.047064	0	0.101895	0.045156	0	0.033398	0.02443	0	0.049211	0	0	0	0.091785	0.017087	0	0.015524	0.016098	0.015588	0.072414	0.033191	0.042599	0.009661	0.067337	0	0.014094	0.072847	0.035866	0.013089	0.023596	0	0	0.012884	0.026119	0.197801	0.065342
AAAS	NM_015665	26.0719	17.3535	14.3447	13.4786	26.6273	26.1169	21.0827	15.9151	25.3897	19.0358	23.3647	18.7499	25.9944	33.0652	27.2051	24.9597	18.6255	15.4256	16.2401	26.6171	27.795	42.1555	24.2074	18.5961	24.1561	16.9138	24.0506	19.4319	33.9617	24.8015	12.7627	14.1303	24.08	30.4584	18.9708	15.9928	18.385	37.0794	18.8556	14.196	12.9498	23.9067	13.6734	13.4174	6.37474	23.2957	15.7585	15.3576
AAAS	NM_001173466	0.33174	0.653734	0.407828	0.423658	1.52753	0.314113	0.308055	0.74159	1.03878	0.886409	1.08448	1.44529	0.324112	1.96372	0.062086	1.98691	2.83498	0.632584	0.468064	0.229639	2.23805	0.402027	1.63902	0.991264	1.95862	0.734133	0.398587	0.406615	2.45976	0.669618	0.270618	0.727916	1.56761	2.84991	0.922475	0.691517	1.89919	0.527099	1.81164	0.376734	0.168859	1.99576	0.388283	2.73607	1.15217	1.54599	0.199276	0.598734
AACS	NM_023928	90.3462	35.6236	29.2373	11.6356	12.8423	25.0799	72.5353	13.1398	28.2006	60.6115	28.3763	29.8065	30.4175	29.6545	42.5287	15.1367	9.71873	51.9702	30.4454	23.1938	22.4909	45.4437	23.9502	22.7023	15.6033	13.2282	18.0439	16.5733	37.5486	36.2327	16.0746	29.8222	35.2728	5.36806	21.6209	13.4758	18.1231	11.2434	12.0471	8.55168	9.80072	11.3169	36.7215	16.3874	6.64965	23.2983	4.77444	43.7069
AADAC	NM_001086	0	0.087849	0	0.177838	1.22233	0.276527	0.184904	0.849615	0	0.126552	0.03501	0.340877	0.689885	2.5287	0.601672	1.50662	0.286775	0.178497	0.02482	0	0.016395	0	2.23952	0.179876	0.091848	0	1.47441	0.019349	1.00913	5.7827	0	0.096849	0.018489	0	0.043079	1.77637	0	0	0.027063	0.120033	0.744771	0.775513	0.049496	0.925041	0.474693	0.844074	2.25168	0.182055
AADACL2	NM_207365	0	0	0	0	0.028995	0	0.018213	0.053943	0	0.01518	0	0	0	0	0	0.052402	0	0	0.013398	0	0.017785	0	0	0	0	6.31173	0.041514	1.79689	0	0	0.018936	0.017424	0	0	0	0.013504	0.034565	0	0	0	0	0.042552	0.017827	0	8.6759	0	0.08498	0.0131
AADACL3	NM_001103169	0	0	0.014891	0	0	0.010621	0	0	0.006446	0	0.006981	0	0	0.017396	0.006664	0	0	0	0	0	0	0	0	0	0	0	0.036434	0	0	0.006909	0	0	0	0	0	0	0	0	0	0	0	0	0	0	0.011186	0	0	0
AADACL3	NM_001103170	0	0	1e-06	0	0	3e-06	0	0	1e-06	0	1e-06	0	0	1e-06	1e-06	0	0	0	0	0	0	0	0	0	0	0	2e-06	0	0	2e-06	0	0	0	0	0	0	0	0	0	0	0	0	0	0	1e-06	0	0	0
AADACL4	NM_001013630	0	0	0	0	0	0.028284	0	0.017025	0	0.071855	0	0	0	0.008906	0.017072	0.016551	0.017261	0	0	0	0	0	0	0	0	0	0.019592	0	0.017803	0.018427	0.035747	0	0.037789	0	0	0	0	0	0	0	0	0	0	0	0	0	0.032184	0
AADAT	NM_016228	2.67508	5.59814	4.7931	2.56361	3.17239	2.0032	0.430274	1.2767	4.96377	7.89222	1.34765	2.38458	3.70479	3.82175	2.45775	1.40691	1.89953	1.11549	4.64988	5.69684	6.7015	2.25738	4.09962	1e-06	3.6229	5.38954	3.62427	1.56386	1.87452	4.09392	1.73572	2.7684	9.44655	1.52418	3.95016	1.54251	1.96014	4.53368	6.99972	3.9189	5.88468	2.73367	0.588406	2.14113	4.67938	2.83243	2.66714	3.00247
AADAT	NM_182662	0.101967	6.34282	1.63537	1.13691	1.90227	1.7e-05	1e-06	0.235895	0.418623	1.90518	0.091195	0.28655	0.835175	0.170551	0.189954	0.715764	0.951004	0.464996	1.64403	2.04341	0.899558	0.99303	1.53397	0.084622	3.57795	3.32261	0.771503	4.60901	0.884145	1.29117	3.16052	3.39687	2.78061	0.63879	6.41461	2.2e-05	2.32576	3.82851	3.62489	0.30062	5.25666	0.492577	1.08905	2.94924	1.29926	1.31974	1.4e-05	0.79254
AAGAB	NM_024666	21.1057	21.145	23.5274	20.6931	36.2557	13.8104	14.0945	17.6321	40.0606	20.6155	7.639	23.7351	29.3211	10.8908	18.0516	22.1971	40.5343	15.585	24.4725	22.2495	24.1323	22.3034	18.9851	21.5505	21.5255	18.4308	18.124	28.9083	18.03	14.6453	14.9218	12.8521	23.7752	37.7013	19.478	21.5243	17.4656	22.076	14.5143	24.9224	15.607	29.1947	16.7312	29.1033	21.4839	20.2073	10.5842	24.8794
AAK1	NM_014911	1.78289	1.05006	3.0789	1.37266	1.2045	1.13668	2.01868	1.0984	1.85418	1.68247	1.84265	1.51395	1.20095	1.67677	2.262	1.65654	1.82039	2.24803	0.927129	1.25937	2.98618	3.46806	0.784876	0.485794	0.513872	1.57038	1.38869	0.41433	1.65073	1.76948	1.58519	0.651331	1.22466	1.08318	0.632736	1.30807	2.38971	1.14787	1.43316	0.669064	0.679708	1.69597	0.275082	0.356143	2.34436	0.705441	1.66717	0.841496
AAMP	NM_001087	72.3583	68.8892	60.6537	43.5785	69.7374	61.7074	64.5009	56.8031	65.013	36.4971	43.622	30.3934	64.5716	85.1439	64.0542	44.9106	31.6516	48.8675	65.8265	59.9975	60.0222	71.92	56.7933	72.1379	68.4567	42.3353	63.5559	38.3422	56.4572	70.6952	42.3984	85.1791	46.0043	56.827	39.7318	39.4239	46.9881	51.4676	43.7284	44.2035	52.4697	61.1061	29.2963	62.2279	22.4406	82.5551	39.1232	59.947
AANAT	NM_001166579	0.027648	0	0.046725	0	0.022316	0	0.068707	0	0	0.011588	0.049299	0	0	0.0361	0	0.161339	0	0	0	0	0	0.074864	0	0	0.015134	0	0.029469	0	0	0	0	0	0.096222	0.019987	0.052617	0.0206	0	0	0	0	0.024034	0.032609	0	0.029201	0	0	0.051819	0.01993
AANAT	NM_001088	0.056432	0.059147	0.244698	0.049946	0.067065	0	1e-06	0.027872	0.15968	0	0.161378	0.026201	0.107686	0	0.082581	0.267252	0.058608	0.03099	0.083195	0.068377	0.0573	29.365	0.0221	0.055195	0	0	0.003841	0.162466	0.060466	0.030987	0.060657	0	0.237477	0.171749	0.091539	0.020997	0.026859	0	0.226487	0.168478	0	0.131511	0.027849	0.524553	0.024359	0.073011	0.052911	0.040785
AARS	NM_001605	137.997	35.1033	32.2742	30.2505	65.3004	47.5063	51.217	39.3381	59.8146	32.9644	59.6758	35.5379	42.8826	89.9624	58.5062	21.0286	75.8	57.9215	35.2596	45.3979	101.186	64.8746	26.2051	21.153	15.4653	74.999	73.9178	22.4535	62.1734	71.1806	57.0445	56.3232	38.7288	29.0024	33.63	34.3381	63.3586	47.0365	27.7102	20.0375	23.1586	46.869	21.7701	17.3111	49.3472	68.1682	27.9468	25.9156
AARS2	NM_020745	6.59938	6.62418	5.58872	8.03859	7.03037	5.70387	4.87571	4.61346	9.76923	7.70996	7.83421	7.65254	7.46126	9.37377	10.7083	6.29411	3.33971	3.6324	5.84818	6.20627	7.4313	9.08036	4.40835	5.19234	5.62748	6.65218	11.7751	5.03142	6.57848	5.16517	4.08056	1.94929	11.1386	4.90495	3.48052	4.35328	5.15184	6.81581	5.98816	3.3376	5.77985	7.34502	1.62344	2.71893	4.00178	9.99169	3.5439	6.17929
AARSD1	NM_025267	0.070875	0.330097	0.097521	1.31679	0.407702	6e-06	0.530682	0.36477	0.924491	0.447883	0.000269	0.219832	0.175051	7e-06	1.00782	0.365507	0.186872	1.12658	0.908704	0.351558	0.655532	1.6e-05	0.615585	0.226517	0.538777	0.123077	0.503955	0.179247	0.097392	0.50646	0.13296	0.080188	0.88334	0.009934	0.429001	0.06869	6.2e-05	0.009771	0	0.100793	0.135614	0.570772	2e-06	0.133182	0.105847	0.361839	0.267918	0.318768
AARSD1	NM_001136042	0	0.00571	0.232987	0	0	0.410473	1.6e-05	0	7e-06	6e-06	0.311187	0	6e-06	0.27708	2.2e-05	0	0	0	2e-06	0	0.18085	0.494747	0	0	9e-06	0	3e-06	0	0	1e-06	0	0.168659	1e-05	0.0726	0	0	0.192496	0	0	0.094009	0	0	0	5e-06	0.085524	0	7e-06	1.7e-05
AARSD1	NM_001142654	5e-06	0	0.198022	0	1.8e-05	0.099151	0	6.4e-05	0.140974	0.185524	0	0.259345	0	0.068216	0.108724	0.554757	0.491707	0.396633	0.261546	2e-06	0.248013	0	4e-06	2.1e-05	0.364963	8e-06	0.080259	0.672488	1e-06	0.097211	0.001242	0	0	0.219741	0.447727	0.000157	0.134099	0.057926	0.292663	0	0.371835	0.528074	0.197422	0.302994	1.4e-05	3e-06	0	0.343254
AARSD1	NM_001142653	4e-06	0	0	0	0	0	0.057011	0	0.184143	0	0	2e-06	0	0.235664	0	0.101109	9e-06	0	0	0	0	0	0	0	0	0.468222	0	1.4e-05	0	0	0	0	0	0	1e-06	0	0	0	1.5e-05	0	6e-06	4e-06	0	0	0	0	0	0
AASDH	NM_181806	2.26332	3.75412	1.13677	2.93222	4.69304	2.40033	3.4636	3.76169	1.40864	4.64902	2.92657	3.35654	2.58801	2.67668	2.69303	2.36979	3.81069	3.97518	2.25115	3.1188	3.88745	1.31989	2.58316	2.65256	3.43804	3.33934	3.63343	1.21166	1.23108	4.64731	3.83984	3.30765	2.85312	2.51419	5.34465	3.06575	2.56839	5.64973	3.23239	4.24686	2.20544	2.14615	1.34143	2.5293	4.64128	2.46558	4.07621	3.33765
AASDHPPT	NM_015423	10.8247	21.3463	15.0383	31.1579	20.0306	12.1903	9.93974	18.1599	17.5683	21.4918	8.5445	16.4633	17.633	11.9903	12.789	14.2219	15.4605	14.9593	42.3518	33.4231	16.5174	15.8286	20.7402	19.925	15.6339	39.6652	8.39762	20.3682	10.5107	16.7022	12.2527	18.9177	16.36	20.3438	51.1339	12.4824	44.6979	8.80473	11.6654	15.3827	11.1868	19.2326	10.9764	23.2893	13.629	13.3553	11.2275	13.0666
AASS	NM_005763	0.696463	0.648164	1.27278	0.910074	1.77184	1.00527	1.43028	1.60771	1.03114	2.52846	0.812681	1.80294	4.29057	0.931305	2.3122	1.6701	2.75943	1.71214	2.44084	0.608375	0.775145	2.10047	0.339342	0.278251	0.235952	2.58155	3.48697	0.472232	1.04269	1.53713	1.84095	1.24305	2.14832	1.66698	1.94153	2.2913	1.24545	4.746	1.91693	1.10874	1.58116	3.07542	0.107322	0.41076	1.88633	1.46404	5.42096	0.285103
AATF	NM_012138	27.397	36.0752	23.0941	33.1422	19.1446	18.4452	25.9451	20.4611	16.1727	22.251	17.2704	24.2164	27.6767	20.8137	41.747	23.1001	36.9168	32.2959	35.6919	31.0724	14.942	35.7492	19.7713	35.6321	29.8973	63.7684	21.7745	22.6029	29.2571	27.6817	30.262	21.4338	28.2316	20.3349	14.5368	19.6523	23.2043	20.6985	22.1824	17.9571	19.8174	28.4965	18.4179	15.8821	13.8656	31.7212	16.7889	30.4137
AATK	NM_001080395	1.32144	3.9945	2.97802	2e-06	1.04919	1.71935	0.692429	0.108896	2.0719	0.091529	3.15775	0.298094	0.724134	0.87595	0.673274	1.81199	1.73745	1e-06	0.161497	1.84929	5.14041	4.76499	0.278643	0.947008	3e-06	2e-06	0.101429	0.125777	0.514082	0.338402	0.431087	1e-06	1.2006	0.409	0.696971	0.732578	0.187722	0.916994	1.32085	1.66715	2e-06	1.55638	0.439885	0.61899	0.184505	2e-06	0.086144	1.59936
AATK	NM_004920	0.000301	4.38959	1.51101	0.150717	2.48379	0.117821	0.541535	0.549461	1.4098	0.602995	1.67175	0.477966	0.189031	0.955858	0.636009	1.46084	1.28727	0.639078	0.324657	0.405395	0.618853	0.003648	0.713102	2.26624	0.117962	0.10669	1.4056	0.575021	0.678117	0.686857	0.765843	0.373105	0.648814	0.381384	0.435955	1.40327	5e-06	1.13354	2.81227	0.155942	0.25034	1.85391	5.6e-05	0.56307	0.290061	0.272797	3.74315	0.970099
ABAT	NM_020686	0.468248	0.358665	1.43485	0.409707	0.17935	0.284043	3.27302	1.6623	0.453931	3.92226	2.03289	2.65984	0.227611	0.664488	0.90037	2.0699	4.3e-05	0.71022	1.05442	0.00605	0.785464	0.402345	0.000101	18.565	0.957264	0.734865	2.87132	3.46882	0.849815	3.64282	2.92592	4.96108	1.70308	0.675979	1.1e-05	3.47251	0.895189	5.80096	0.530893	3.39088	0.870136	0.571569	0.182434	0.670588	0.154378	0.000182	2.83072	1.24098
ABAT	NM_001127448	3.31809	10.2235	8.56716	2.74998	17.8733	14.6943	11.7295	25.7541	2.44377	0.609861	10.8215	6.48109	5.52692	2.18453	2e-06	3.23245	9.94008	7.80583	1.39625	0.601929	5.70378	1e-06	10.2482	10.2804	0.564789	4e-06	2.23697	1.77752	4.14882	71.4916	13.4338	16.4926	1.13995	0.244028	3.26843	3.94589	11.1309	28.049	1.51008	5.65568	0.442382	29.0666	3.96536	12.5946	6.02398	6.63825	5e-06	11.4106
ABAT	NM_000663	0.132296	0.089418	3.61867	0.051333	0.528049	0.422927	0.024284	0.839479	1.08604	0.287448	0.448694	0	0.158161	0.212925	0.056851	0.327493	0.113188	0.054444	0.041671	0	0.252436	0	0.862317	0	0	0.281781	0.447735	0.503332	0.43014	0.161245	0.268565	0.139576	0.522155	0.088436	0.544768	0.39347	0.216462	0	0.115333	0	0	1.04257	0	1.38712	2.38958	0.026413	0.054851	0.336215
ABCA1	NM_005502	1.7277	1.1307	1.70849	1.51356	2.70583	1.91549	5.88712	3.57788	1.78028	6.32733	7.96157	3.92508	1.9884	2.06848	7.32949	3.11744	4.33835	5.34282	1.57326	0.436357	3.52573	3.92742	0.590122	1.37592	2.00138	0.947355	5.27908	0.905121	3.14109	4.91814	1.51316	4.38453	3.71395	6.00964	0.56645	4.52889	1.50114	4.87722	2.02006	1.68751	2.98673	1.31785	0.5711	1.87326	1.76235	2.3476	5.50846	2.79731
ABCA10	NM_080282	0.143257	0.114332	0.060032	0.306026	0.289238	0.094219	0.034103	0.51445	0.036721	0.10501	0.0792	0.354353	0.09346	0.033243	0.057871	0.429141	0.147614	0.240439	0.037644	0.397697	0.036557	0.182198	0.697239	0.068302	0.107027	0.455746	0.206317	0.155462	0.347333	0.073522	0.164706	0.181032	0.290594	0.391165	0.025127	0.330238	0.082116	0.227243	0.36747	0.417993	0.155774	0.246501	0.15696	0.062738	1.06933	0.200845	2.20832	0.090833
ABCA12	NM_015657	0.004537	4.07159	0.070865	0.000928	4e-06	0.233734	0.362329	3e-06	0.112944	0.0562	0	0.049642	0.001741	0.119745	0.30465	0.042249	0.047021	0.068454	0.077947	0.059429	0.098864	0.035377	0.075067	0.822919	0.254475	0.047996	0.086774	0.685011	0.132719	0.295786	0.091979	1.53152	0.013491	0.061304	0.111494	0.032644	0.036848	0.103403	0.289435	0.028896	2.30419	9.3e-05	0	0.033035	0.019273	2.73558	0.020058	0.207067
ABCA12	NM_173076	0.048201	4.42457	0.230776	0.082128	0.177758	0.415519	1.7745	0.037627	0.787369	0	0.008645	0.2595	0.044882	0.82463	0.461518	0.139642	0	0	0.12272	0	0.437452	0	0	0.045988	0.052085	0	0	0.054785	0.233955	0.221483	1.40957	4.23553	0	0.044957	0	0.28343	0.06769	0.133258	0.614104	0	2.88765	0.036064	0	0.053976	0.040088	1.8416	0	0.912814
ABCA13	NM_152701	0.017333	0.029525	0.039627	0.070869	0.015935	0.049794	0.117255	0.014112	0.020998	0.001189	0.025011	0.112569	0.08528	0.229711	0.031107	0.09169	0.021772	0.037461	0.229687	0.001152	0.01444	0.014899	0.028186	0.057502	0.006201	0	0.03709	0.008154	0.004209	0.228052	0.224189	0.012297	0.00785	0.006682	0.010011	0.058185	0.1445	0.884689	0.021766	0.008397	0.067378	0.032381	0.041431	0.147204	0.047956	0.357728	0.057341	0.009251
ABCA2	NM_212533	0.000122	0.019246	0.787033	0.032668	0.599621	1.52838	7.2e-05	0.65433	1.44331	0.229045	1.16885	5.3e-05	7.2e-05	8.1e-05	0.00012	0.000235	0.00036	0.000696	0.000107	0.561731	0.860762	0.776367	1.51417	6.19702	0.257117	0.000875	0.000315	2.84114	0.000741	5.48656	0.821092	1.2908	1.91386	0.676423	0.001312	2.87201	0.000307	3.36156	0.752739	4.7e-05	1.06959	0.51464	7.8e-05	1.0907	0.349743	7.6e-05	0.570718	1.21595
ABCA2	NM_001606	7.68636	10.7289	18.7373	1.69857	4.50211	18.2918	24.6806	4.24321	17.8018	3.74721	19.3194	6.76832	1.97887	12.9682	5.73327	5.86651	3.02935	12.8829	3.21563	15.7979	6.65509	14.151	9.13167	3.02474	2.63704	9.38978	5.4651	0.018895	4.97335	16.0625	2.74151	11.5153	7.86163	2.70158	3.28166	5.10083	2.1294	13.4904	19.2943	4.07495	2.23599	9.19225	0.827614	0.84537	4.86933	2.69314	6.5714	12.7221
ABCA3	NM_001089	13.6304	13.523	27.1763	8.16332	15.6226	21.1203	15.0863	9.12926	11.6264	3.5279	15.3567	10.2269	6.25329	27.5875	17.8374	5.65278	7.53068	21.7816	5.79762	15.3787	10.297	13.661	19.6967	5.0598	0.502743	1.33427	26.4272	6.84695	17.9688	20.805	9.70361	9.34087	7.50649	3.56906	10.0185	8.51872	15.2155	5.22457	11.4302	1.86567	1.68436	21.5054	3.93013	4.99849	5.00701	4.41386	21.1129	5.61235
ABCA4	NM_000350	0.02057	0.108883	0.191639	0.008876	0.081155	0.032417	0.048874	0.097268	0.054742	0.022607	0.073649	0.061618	0.061161	0.060885	0.066871	0.148355	0.01627	0.062014	0.019948	0.038347	0.12254	4.10898	0.034817	0.035848	0.018432	0.026569	0.162597	0.003879	0.020131	0.04567	0.047202	0.035727	0.100725	0.003178	0.006491	0.0503	0.038537	0.044155	2.54607	0.079924	0.040814	0.090201	0.147934	0.038493	0.008566	0.041043	0.408878	0.012216
ABCA5	NM_172232	1.59309	7.71262	0.802561	5.00024	2.39654	2.49565	3.41167	3.85065	0.616283	2.21103	0.873897	5.95576	1.42152	0.534359	0.136412	3.26363	3.50675	6.49831	3.98495	17.4912	0.628129	6.17336	9.78702	2.8796	2.1036	6.94322	2.21757	2.41107	1.88976	1.65433	3.63305	4.57605	1.66838	6.12148	0.931468	2.42409	3.48783	8.14838	4.12362	6.27686	1.1611	1.40176	4.35931	1.68093	2.41292	5.86228	1.76683	3.80982
ABCA5	NM_018672	2.83924	1.41801	0.56502	1.7657	0.837139	4.03386	1.51521	1.40981	0.986155	1.04992	1.5306	2.55098	1.31613	1.78218	1.11199	2.05519	1.12283	2.56887	1.09002	5.13452	0.842396	2.10349	1.64519	0.325921	0.608307	2.77786	2.15288	0.155388	1.19799	1.62994	0.858839	1.01733	1.32782	1.82095	0.392676	1.7014	1.22895	2.61923	2.42374	1.823	0.248602	0.478442	0.15189	0.231148	6.46078	1.56092	0.4553	1.09381
ABCA6	NM_080284	0.081247	0.274655	0.064047	0.599145	0.705854	0.257086	0.470037	2.30267	0.406604	0.851869	1.06323	0.886702	0.224666	0.25686	0.831041	1.25913	0.51068	0.820642	0.44894	0.909724	0.475792	0.20447	0.108338	0.086489	0.113201	0.362814	0.70419	0.194929	0.601787	0.226203	0.45351	1.26452	1.3948	0.99351	0.027179	1.95149	0.044828	0.083644	0.178596	0.898481	0.9405	0.780909	0.04592	0.311776	0.646379	0.237254	7.06337	0.255686
ABCA7	NM_019112	6.10137	2.23428	9.66477	3.34394	4.81232	3.71761	6.67771	3.02489	11.6462	1.51759	5.0766	3.29657	2.25195	3.32697	20.4551	1.79136	1.21966	5.05025	5.70813	3.66713	2.03752	30.0642	5.05238	3.04488	4.88789	0.854835	4.77217	2.57159	9.10653	3.74898	3.09752	2.75438	5.01031	2.91377	2.45681	4.54725	1.52773	3.32658	7.18581	1.49257	2.75828	2.94919	1.40483	1.08552	0.7162	5.74846	5.28384	4.70641
ABCA8	NM_007168	0.088313	0.833408	1.35894	0.354872	1.57245	0.286128	0.223181	3.73944	0.476117	0.233131	0.073984	0.476947	0.244851	0.253518	0.827599	3.4434	0.218759	0.507749	0.196077	0.021184	0.532383	0.073629	0.117335	0.07146	0.01901	0.124473	1.61953	0.050009	0.407746	0.226917	0.082815	0.380958	1.30766	0.37278	0.008368	0.502493	1.99147	0.004066	0.540519	0.886426	0.657974	0.758966	0.474916	0.268064	0.313148	0.200258	19.6014	0.188937
ABCA9	NM_080283	0.087973	0.110691	0.113946	0.303923	0.514511	0.39136	0.411255	1.44809	0.47965	0.553999	0.588512	0.517952	0.071377	0.233832	0.371844	1.12278	0.353744	0.519498	0.256069	0.290859	0.242469	0.137324	0.149984	0.034239	0.08604	0.438592	0.509705	0.303296	0.545149	0.098513	0.228577	0.992962	1.44509	0.385663	0.017675	0.953819	0.067462	0.058891	0.235136	0.261217	0.398151	0.566444	0.042214	0.121313	0.526749	0.140252	3.56168	0.25087
ABCB1	NM_000927	0.366243	0.127219	0.631236	0.573218	0.39151	0.162188	0.675123	1.40885	0.281055	0.373527	0.532614	0.456423	0.283733	0.342703	0.532629	0.497127	2.37947	0.981463	0.255058	0.038786	0.16924	1.0025	0.096855	0.025672	0.127644	0.063036	0.953317	0.396881	0.600102	0.255388	0.763042	0.792048	1.4433	0.670156	0.023835	1.05266	0.262848	0.471574	0.171368	0.711217	0.647468	0.625819	0.227897	0.800261	0.256572	0.069176	4.74718	0.376672
ABCB10	NM_012089	4.42417	6.64505	6.13145	10.8251	9.39964	5.2332	6.20873	6.16585	5.12637	3.42631	3.98408	8.04717	6.29725	4.93879	6.32206	8.28971	12.2303	6.90201	7.39196	5.25931	6.90265	7.89981	12.9306	10.9148	6.23817	5.09392	6.74481	11.211	6.05259	6.38295	5.6848	6.63918	7.11478	6.85691	6.00726	5.2445	6.43207	9.65181	9.1098	6.42057	7.87943	8.22122	5.55969	11.6214	9.14446	7.02567	5.66718	9.4045
ABCB11	NM_003742	0.015952	0.032762	0.005935	0.009201	0.323485	0.016851	0.005087	0.031255	0	0	0.058428	0	0.010003	0.011094	0.185912	0	0	0.016145	0.003874	0	0.004913	0	0	0	0	0	0	0	0.005242	0.18632	0.005267	0	0.104257	0.009874	0	0.01172	0	0.0049	0	0	0	0.065901	0.005113	0	0.07998	0.004553	0.014768	0.003794
ABCB4	NM_018850	2e-06	0.068799	0	0.104355	0.076049	0.000281	0.431323	0.060745	0.29526	0.111676	0.190479	0.05879	0.025197	0	0.163547	0.356251	0.849294	0.129293	0	0	0.062161	0.395801	0.020927	0.019162	0.130377	0.025995	0	0.06074	0.139199	0.062297	0.199127	0.152417	0.194352	0.097496	0	4e-06	0.069136	0.041987	0	0.073918	0	0.54372	0.03222	0.06033	0.017439	0	0.418507	9e-06
ABCB4	NM_000443	0.07086	4e-06	0.136381	4e-06	0.049015	0.23528	0.395422	0.185818	0.030081	0.062796	0.18698	0	3e-06	0.093885	2e-06	0.053645	0.285718	4e-06	0.04682	0.025793	4e-06	0.376341	4e-06	3e-06	1e-06	0	1e-06	5e-06	0	3e-06	0.00444	0.110138	0.479887	0.12148	0.056936	0.554267	4e-06	0.066546	0.040856	0.162484	0.164821	0.085779	3e-06	4e-06	0.015394	0	0.181952	0.052574
ABCB4	NM_018849	0	1e-06	0.00012	0	2e-06	0	2e-06	0.10878	0.055318	2e-05	2.4e-05	0.036283	1e-06	0.000113	0	0.29526	0.170302	0	0.000155	0	0	5.1e-05	0	1e-06	0.068589	0.044105	0.195553	0	0	1e-06	0.091796	2e-06	4e-06	0.000198	0.000133	3e-06	0	1e-06	0.000169	3.5e-05	0.00018	0.069294	1e-06	1e-06	0.000181	0.021958	2e-06	0.025489
ABCB5	NM_178559	0	0	0.035038	0	0.0138	0.009236	0	0.097941	0.044179	0	0.024355	0.005251	0.005477	0.051588	0.026927	0.011192	0.005575	0.026325	0	0.013974	0.007334	0	0	0.022208	0	0	0	0	0.017246	0	0.086637	0.011048	0.019025	0	0	0.004278	0	0.010733	0.004631	0	0.023129	0.015986	0	0	0.019425	0	0.048879	0
ABCB5	NM_001163941	0	0	0	0	0	0	0	0	0	0	0	0	0	0	0	0	0	0	0	0	0	0	0	0	0	0	0	0	0	0	0	0	0	0	0	0	0	0	0	0	0	0	0	0	0	0	0	0
ABCB5	NM_001163993	0.024127	0	0	0	0.012416	0	0	0.044673	0.017035	0	0	0	0	0	0	0	0	0	0.011469	5e-06	0	0	0	0	0	0	0	0	0	0.016601	0	0	0	0	0	0	0	0	0.012507	0	0.088094	0	0.015235	0	0	0.013453	0	0
ABCB5	NM_001163942	0.063908	0	0.098959	0	0.009299	0	0	0.045299	0.124041	0	0.048827	0.021348	0	0.133804	0.0742	0.022521	0.011484	0.030867	0	0	0.073906	0	0	0.011275	0	0	0	0	0	0	0	0	0	0	0.007449	0	0	0	0	0	0.028316	0.013254	0	0	0.019902	0.010076	0.042858	0
ABCB6	NM_005689	11.6655	11.2233	11.9854	4.98273	7.3709	11.2571	8.45097	4.59528	12.5484	3.26404	5.43201	6.72662	5.2006	13.2267	7.48783	4.63843	3.76706	6.53464	8.67884	18.9269	5.92704	22.8947	8.51585	10.3189	4.66779	4.93668	7.04713	5.32295	4.38939	6.92334	4.01401	12.6107	5.06017	7.67138	6.02065	5.55023	6.81837	19.1663	19.7849	4.01298	3.84559	6.70393	2.16978	6.82042	2.06741	6.19273	4.52581	3.95443
ABCB7	NM_004299	10.2826	13.3146	11.5841	11.3582	8.33887	9.76987	8.50139	10.1464	9.18255	9.71462	5.46735	10.6146	14.2663	7.26256	6.52023	12.9327	13.741	10.8737	14.4441	10.6553	9.64333	19.0159	8.39458	8.92234	9.63718	18.8601	9.09231	8.73092	11.3253	10.9329	13.5545	14.6434	10.6236	11.1262	16.4705	7.80887	22.3393	9.5776	8.89792	16.9527	4.52963	8.97882	15.361	14.5863	7.13949	17.7789	6.77081	15.2474
ABCB8	NM_007188	10.3131	8.60284	9.80052	4.71324	6.03128	7.12881	6.98817	3.97041	15.3787	5.55875	5.94379	4.93033	7.22686	12.4889	6.70882	5.02829	4.13533	3.0047	4.27282	8.72552	8.28427	12.7376	9.42103	5.24449	5.81523	4.49283	7.96009	3.53041	6.5164	8.18811	4.38647	6.1459	6.95595	6.08558	4.09877	4.87923	7.02151	4.74522	16.9254	3.58847	2.58572	4.83295	3.53222	5.91768	3.42794	5.81602	4.26951	2.94246
ABCB9	NM_203444	0.0968	0.04066	0.142705	0	0	0	0.110493	0	0.11093	0	0	0	1e-06	0.133381	0.10329	0	0	0	0.034019	0.073859	0	0.209683	0	0	0.098274	0.225986	2e-06	0	1e-06	0	0	0	0	0.069811	0	0	0.118962	0	0	0	0	0	0.028216	0	0	0.042758	0	0.133209
ABCB9	NM_001243013	1.05836	1.03892	0.957721	0.297586	0.27339	0.84132	1.06039	1.8e-05	0.329049	0.753037	0.529864	0.62397	0.177921	0.64322	1.37605	2e-06	0.216458	0.666123	0.58796	0.546355	2.23501	2.89429	0.598464	0.590254	3.11286	5.84703	0.390585	0.335616	0.637709	0.565129	4.8e-05	0.624982	0.628214	0.750238	0.238227	3e-06	0.449899	0.824192	0.463237	0.397125	0.666744	0.142238	0.349008	0.186258	0.265972	0.17489	0	0.472817
ABCB9	NM_001243014	0.404707	0.059136	0.670374	2e-06	6e-05	0.073152	0.921789	0.066052	0.543327	0.130817	0.179328	0.163736	0.192123	0.517527	0.809098	0.39821	0	0	0.107589	0.542321	2.07483	1.49563	0	0	0.059924	0.558321	0.385028	0	0.609165	0.452745	0.277436	0.645189	0	0	0.100955	0	0.251129	0.534373	0.105332	1e-06	0.050003	0.297646	0	0	0.092939	0.070349	0.0602	0.505268
ABCB9	NM_019625	1.90588	4.5685	1.48841	1.41308	1.13102	1.08106	1.22314	0.895656	1.9823	1.90496	0.749334	1.807	0.373955	2.32269	6.43043	0.973573	0.503634	1.10029	2.35537	2.3875	0.612327	3.66721	0.741391	2.0294	4.37113	5.2862	1.09242	0.739677	1.11727	1.97961	0.351255	0.527078	1.09657	0.796958	0.2301	1.28471	1.19291	0.237421	0.724446	0.349568	1.51095	0.567592	0.151454	1.02261	0.29631	0.793975	1.05175	1.0013
ABCB9	NM_019624	0.098842	0.45656	0.228082	0.239876	0.105453	0.157627	0.189802	0.164865	0.313933	0.340555	0.146529	7e-06	0	0.24651	0.067209	0.160742	0	1e-06	0.542715	0.161471	0.297797	0.181554	0.239671	0.210154	0.984496	0.203863	0	0.181686	0.10304	0.624144	0	0.526012	1e-06	2.9e-05	0.207914	0	0.198414	1e-05	0.133814	0	0.138126	0.081022	0.003774	3e-06	1.3e-05	0.502835	2e-06	0.475116
ABCC1	NM_004996	7.82052	6.04661	7.0771	6.84905	8.24024	8.30286	10.7101	7.85609	5.32104	7.70706	18.8129	9.5264	4.88891	9.42912	15.179	13.661	4.90037	6.7478	9.58034	3.52209	11.3914	12.514	6.24846	5.02347	9.86456	0.896701	8.69112	2.748	9.04143	8.38182	6.68281	6.93505	8.38252	5.2847	5.93773	8.67181	9.52482	10.5296	8.28282	3.91402	8.05715	6.86951	2.90724	3.59344	7.79381	4.94079	8.64068	4.51121
ABCC10	NM_001198934	5.87552	3.35505	4.73968	5.24639	5.12544	4.89224	3.68308	3.66868	4.19297	4.49543	8.333	4.17115	3.97095	7.91385	6.44895	2.30446	1.48513	3.88422	6.12798	5.28818	5.06845	4.52399	2.98359	1.64008	2.7057	2.9316	7.43488	1.91403	6.05458	6.99256	2.16288	2.29744	4.27286	4.88924	3.09454	2.94151	2.16669	2.82754	4.35151	1.59613	2.92722	4.00138	1.80754	1.78117	2.80081	5.36738	4.07984	4.25493
ABCC10	NM_033450	0.466186	0.085612	1e-06	0.149964	0.141774	0.513552	0.121942	0.43936	0.628775	0.631814	0.466237	0.209914	0.147355	0.509653	0.847423	0.275893	0.121502	1e-06	0.254592	0.186396	0.099334	0.352898	1e-06	0.097697	0.100047	0.170223	0.497827	6e-06	0.139501	0.077432	0.514428	0.234197	0.693454	0.32955	0.364627	0.383101	0.163232	0.102284	0.164973	0.215026	0.393388	0.355826	3e-06	1e-06	0.677498	0.381066	0.261568	0.305898
ABCC11	NM_033151	1e-06	0	0	0	0	0	1e-06	0	1e-06	0	1e-06	0	0	0	0	0	1e-06	1e-06	1e-06	0	1e-06	1e-06	0	0	0	0	0.046427	0	0	1e-06	0	0	0	1e-06	0	0	0	0	1e-06	0	0	0	0	1e-06	0	0.072679	0	0
ABCC11	NM_145186	0	0.029287	0.054089	0.004929	6e-06	0	0	0.011169	0	0.051801	0	0.015425	0.010725	0.127863	0.079733	0.027407	0	0	0	0	0	0	0.004453	0.027188	0	0	0.035978	0.019393	0.050663	0	0	0.005405	0.055913	0	0.054096	0.033525	0.03747	0.010508	0	0.006657	0.0535	0.013249	0	0	1.2e-05	0	0.010555	0.012206
ABCC11	NM_032583	0.011111	8e-06	5e-06	7e-06	0.083415	0	0.021277	8e-06	0.018789	7e-06	0.037788	7e-06	8e-06	4e-06	4e-06	8e-06	0.010632	0.050656	0.020242	0	0.107912	0.017439	6e-06	8e-06	0	0	1e-06	9e-06	8e-06	0.148988	0	7e-06	9e-06	0.010319	0	6e-06	8e-06	7e-06	0.03094	1e-05	7e-06	6e-06	0	0.150133	0.102177	0.008255	7e-06	6e-06
ABCC12	NM_033226	0	0	0.005473	0.008476	0.038712	0	0	0.0048	0	0.012134	0.174439	0	0.004608	0.023014	0.014692	0.032987	0	0	0	0	0.474616	0.040931	0	0.102716	0	0	0.021249	0	0.004824	0.005045	0	0.004648	0	0	0.058847	0	0.013793	0.460534	0.003897	0.005724	0.016704	0	0.028259	0.055134	0.020463	0.020976	0	0
ABCC2	NM_000392	0.180648	0.082418	0.070035	0.138875	0.218012	0.238338	0.129477	0.181851	0.172192	0.227794	0.212727	0.099466	0.099097	0.256554	0.137881	0.192993	0.215631	0.111607	0.109643	0.028098	0.194473	0.078609	0.207909	0.038249	0.102672	0.112421	0.277515	0.039806	0.251984	0.31518	0.064539	0.128509	0.256864	0.046579	0.117343	0.158496	0.183605	0.254279	0.095771	0.252033	0.064143	0.272046	0.033761	0.090332	0.054484	0.098799	0.297258	0.071602
ABCC3	NM_003786	0.112384	0.966025	0.211084	0.643879	1.47873	0.77284	2.345	1.00445	0.449462	1.07917	2.23859	2.75159	0.717225	2.00849	3.76471	3.41513	1.32286	1.4078	0.296365	0.0902	0.996822	0.474794	0.290494	0.596032	0.332926	0.291318	2.95799	0.155889	1.85521	1.83165	0.171994	1.58271	3.78021	2.27289	0.120527	2.6433	0.121378	0.815413	0.421059	1.11086	1.1257	0.615332	0.032982	0.404818	0.773378	0.531687	6.93638	0.771549
ABCC3	NM_001144070	0.029431	0.059348	0.054062	0.22477	0.193217	0.055429	0.493652	0.109163	0.117896	0.309744	0.866434	0.142599	0.072918	0.358416	0.500336	0.239189	0.144777	0.10174	3e-06	0	0.143597	0.064736	0.035638	0.087394	0.199007	0.056661	0.340466	0.047628	0.455735	0.405795	0.051183	0.076299	0.248698	0.842309	0.046009	0.219882	0.075185	0.072007	0	2e-06	0.263054	0.109598	0	0.138711	0.037317	0.089191	0.203746	0.044906
ABCC4	NM_001105515	0	0	0.083023	0.067135	0.042752	0	1e-06	0.064473	0.016484	0.160017	0.105693	0.119036	0	0.129055	0.473532	0.090807	0.055867	0.020807	0.410904	0.127632	0.019587	0.599603	0	0.009036	0	0.121762	0.038736	0.02193	0	0	0.019799	0.062823	0.120634	0.34844	0.009706	0.056949	0.028589	0	0.013776	0.054495	0.144601	0.034798	0.045371	0.096533	0.328205	0.015315	0.146691	0
ABCC4	NM_005845	0.717167	0.327899	0.847841	2.32504	1.03902	0.450526	1.16147	1.7942	1.57716	2.29181	1.19674	1.17589	1.17335	1.27551	2.36114	3.19378	2.00856	2.30265	3.62065	1.01254	0.431331	18.6285	0.489574	0.14344	0.35335	2.57496	2.02237	1.12875	1.30245	1.41606	0.970517	1.27036	2.20547	4.81586	0.396186	2.87933	0.78742	1.65876	0.209301	0.955387	2.2841	0.784969	0.238249	0.829845	5.20666	0.835013	4.55347	0.717812
ABCC5	NM_005688	15.3114	13.2943	5.42406	13.904	8.54755	18.2811	6.78297	8.55098	6.64443	5.59023	11.9884	7.87734	10.4355	9.91041	17.7566	14.3794	4.04137	8.00416	5.37487	15.8969	20.5333	8.87763	5.47768	4.86972	2.4411	12.77	13.1716	1.68624	11.1394	9.06585	8.68166	8.88585	9.72574	2.24693	6.31242	6.2898	9.93487	4.69028	9.3985	5.4143	2.69127	15.0313	4.2078	2.74095	12.5802	7.5229	4.68015	9.37124
ABCC5	NM_001023587	8.74522	9.48864	6.53334	11.0371	12.84	15.5054	4.16781	7.39914	6.28209	9.01113	14.9296	4.64134	12.1982	8.56626	10.1204	11.2595	5.62247	6.08797	26.248	25.8628	12.5783	3.14121	7.79913	4.93729	2.44259	16.8659	10.3272	4.48836	3.03546	4.65295	9.73049	8.98471	14.7492	3.82482	13.3739	3.37764	15.7333	9.05947	10.9676	12.6058	3.79019	11.5848	16.4035	8.27209	20.9105	3.73493	4.5939	10.7197
ABCC6	NM_001171	0.049514	0.312368	0.218143	0.091616	0.427074	0.184013	0.982527	0.652587	0.09094	0.075648	0.20117	1.4769	0.189219	0.840734	1.09322	0.311134	0.193806	0.801571	0.069348	0.240653	0.285786	0.304921	0.141488	0.802747	0.203881	0	0.640312	0.011221	0.373497	1.61087	0.508501	0.416915	0.026962	0.013787	0.041531	0.410992	0.013935	0.121667	0.090557	0.407613	0.138661	0.446693	0.163907	0.130507	0.124048	0.223996	1.99688	0.204114
ABCC6	NM_001079528	0.12928	5.03748	0.235371	0.376981	0.971806	0.576867	4.57022	3.57542	0	0.238436	0.117953	3.14145	0.435798	0.186661	0.399962	0.398381	0.288917	0.95795	0.86851	1.60596	1.73077	0.934926	0.391904	7.33917	1.09588	0	1.34932	0.609933	0.217178	5.16637	1.70148	2.53416	0	0.124426	0.104973	1.50239	0.083942	0.26048	0.141068	1.29753	0.508115	0.664449	3.62251	1.15108	0.192791	0.876258	2.55373	1.33466
ABCC8	NM_000352	4.01394	1.46947	10.4187	4.63497	3.24733	10.0911	6.46139	2.51467	4.73149	0.13875	13.0357	1.09702	4.2013	1.74319	0.921174	4.50098	1.29912	2.48802	1.73268	7.45716	10.9928	10.0357	4.22912	3.24727	0.19749	0.575714	3.53617	2.29765	7.29471	2.53914	14.4727	4.86079	5.80877	0.591081	1.32968	1.67636	3.57014	1.9337	3.0666	2.3385	0.117214	4.35162	6.60045	4.73432	1.51477	2.53796	1.07976	14.9591
ABCC9	NM_005691	0	0	0	0	0	0	0	0	0.009272	0	0.024181	0	0	0	0	0	0	0	0	0.006661	0.021452	0	0	0	0	0	0	0	0	0	0	0	0	0	0	0.04086	0	0	0	0.238518	0	0	0	0	0	0	0	0
ABCC9	NM_020297	1.63414	2.80432	1.94872	2.63217	3.52299	5.8787	3.61577	2.59611	4.14628	5.03878	3.65232	2.58106	3.89796	2.68735	5.2004	4.30933	3.69325	2.89275	2.12685	3.22688	5.69579	2.62173	1.20353	1.32373	1.25828	6.83828	2.68497	1.53494	2.87582	2.89825	6.95899	2.73903	3.56217	3.28461	3.29998	3.76241	10.1813	2.16145	1.9619	4.46148	4.31745	3.18749	1.10458	2.11073	6.26935	2.55478	6.72851	2.12254
ABCD1	NM_000033	3.4285	3.24722	5.47543	2.96082	3.99595	3.50961	9.99825	4.45392	4.31554	2.65518	7.09044	5.83118	1.48329	5.23022	9.55411	2.83855	3.02958	10.4552	3.02711	12.2761	3.75714	14.0832	3.02736	2.68774	2.52138	3.47934	5.35125	2.40746	7.67108	4.46481	3.78717	4.21389	4.43994	3.82604	0.473978	4.74117	0.782658	0.762093	3.32669	2.2942	2.2359	7.8115	1.10614	2.99913	0.996909	3.76048	4.13783	5.32903
ABCD2	NM_005164	0.009476	0.009724	0.126988	0.409601	0.16464	0.067455	0.266874	0.654177	0.089322	0.285396	0.550587	0.123737	0.040088	0.158225	0.137311	0.077444	0.700511	0.248806	0.124196	0.007578	0.048032	0.014829	0.01111	0.036099	0.091813	0.055326	0.215553	0.155659	0.302899	0.03412	0.014047	0.467263	0.76873	0.633127	0.03293	1.14123	0.031106	0.218199	0.124307	0.044256	0.270407	0.124741	0.004552	0.431616	0.15425	0.03244	0.683974	0.253463
ABCD3	NM_001122674	2.20766	3.00783	1.78874	1.37135	0.846013	0.558166	0.726923	1.14529	1.94199	1.71357	1.32605	0.464092	2.02451	2.42521	2.07008	0.493273	0.214853	0.182174	0.889778	2.94825	1.92438	0.707617	0.158415	0.879219	0.919188	0.292687	0	0.631378	0.976653	0.605171	0.553808	0.875373	0.201513	0.451369	0.324681	0.457338	3.38004	0.36558	0.53301	0.894557	0.297196	0.477831	0.600832	0.314603	0	1.75074	0.592308	0.859525
ABCD3	NM_002858	13.8784	11.5448	9.14078	12.4019	13.0744	13.1193	14.9734	22.4173	7.91344	18.7997	8.67477	15.7666	15.1665	6.34828	8.70009	16.4544	21.0525	22.2452	18.5871	18.7869	18.4984	14.935	13.134	17.4188	14.4988	34.4436	14.7235	9.5297	12.9278	22.3375	30.0283	17.783	12.0888	14.3507	16.0129	9.8005	27.7069	20.8899	24.9107	18.9862	17.1233	14.2324	30.5223	10.7635	11.1077	19.9698	12.3629	18.8024
ABCD4	NM_005050	7.34661	1.17686	8.98467	3.34915	9.05878	7.98319	6.27005	5.22143	6.88119	7.74191	10.8704	8.22696	6.52301	10.5805	5.70705	6.61634	5.88803	6.65917	7.88483	8.01564	6.71848	14.6567	5.76714	4.55759	3.98359	3.40018	6.55825	0.932194	7.80487	5.82019	7.45227	2.51467	7.94067	4.51318	4.12046	5.74824	4.8894	8.50214	6.87837	7.77958	2.47491	6.63697	4.17867	6.06256	3.42317	6.20095	5.8002	7.71571
ABCE1	NM_002940	6.64944	21.5336	8.06675	21.5457	10.3934	11.1293	10.1131	13.9022	8.03909	25.1955	6.95066	18.3493	11.0557	6.81454	12.5914	11.0222	17.3334	20.8979	31.8608	22.2442	10.9156	10.5229	16.1087	10.5461	22.3524	33.3746	9.10625	11.4553	5.65464	14.5542	13.6589	26.8775	13.4121	14.4189	29.0709	10.6753	66.5862	14.6653	11.0269	20.2292	15.4945	8.6889	11.3246	13.0738	8.72941	10.4388	11.3825	15.5999
ABCE1	NM_001040876	0.197482	2.5623	1.14589	2.82344	1.25908	1.26118	3.41489	1.79215	0.671166	3.25859	0.524873	2.05678	2.56365	0.60596	0.801919	1.03304	0.559813	1.1867	3.87884	2.69662	2.75487	0.625482	1.94043	2.54637	2.43929	6.25857	2.15663	1.82534	1.23569	2.55164	1.10992	2.05383	0.682733	1.88807	4.27677	2.44255	7.30277	1.31233	1.07697	2.49591	1.52678	1.28259	0.283209	1.22459	0.729778	1.21976	0.795612	1.1984
ABCF1	NM_001025091	34.2526	31.9275	31.5502	44.7865	27.1251	52.4671	30.5607	19.9436	39.1933	29.4881	36.1829	33.0201	28.2647	54.2711	40.8553	23.8198	23.6877	35.2024	33.8243	30.2442	36.4718	22.6348	23.3498	16.9249	22.3406	45.0563	54.744	13.3535	37.7124	32.673	30.4944	36.5517	44.7087	27.4283	15.1057	24.03	27.7729	26.1347	26.8145	16.2199	23.4033	25.854	10.1399	13.5489	14.6459	38.6812	16.8736	34.8084
ABCF1	NM_001090	1e-05	9e-06	0.249846	7e-06	4e-06	0.369487	0.188051	1.1e-05	8e-06	3e-06	5.4e-05	0.175838	5e-06	1.7e-05	0.20427	0.000103	1e-06	2e-06	5e-06	6e-06	5e-06	1.1e-05	4.8e-05	2.30017	0.000129	2e-06	4e-06	3.8205	0.350809	1.3e-05	1e-06	4e-06	1.7e-05	3e-06	8e-06	6e-06	3e-06	5e-06	9e-06	4e-06	4e-06	6e-06	2e-05	0.432065	0.156287	1.8e-05	8e-06	4e-06
ABCF2	NM_007189	10.4947	10.3974	8.32758	14.189	9.55874	9.68556	11.2408	9.12138	12.6994	11.2499	9.09145	8.47757	11.0592	9.77592	8.74676	8.84581	8.66477	6.54275	8.14753	9.58275	11.2023	26.777	11.9413	11.4817	11.6222	8.98573	16.6469	4.96451	10.3793	10.2728	6.35272	7.60257	12.4465	13.5451	12.7561	9.44605	17.6054	9.22284	12.3676	7.97333	6.78809	10.2078	6.89365	13.0202	7.56165	11.8276	7.35156	13.2374
ABCF2	NM_005692	6.54099	0.634441	6.54452	3.82803	5.87446	4.06545	9.50575	3.65402	9.11542	6.06377	5.66865	5.8373	6.84026	4.98966	7.60618	5.74179	7.32647	7.44322	2.60012	1.93477	6.23093	13.0479	0.756699	0.376308	0.354979	7.76242	7.09199	0.148318	6.65728	5.60599	7.75847	6.50789	6.20324	7.77158	0.272952	3.49526	0.528346	4.45633	3.53271	5.48065	3.70931	2.02891	0.911813	3.32906	5.10208	1.54793	5.41315	4.12375
ABCF3	NM_018358	27.6422	27.8009	26.82	24.3355	20.3196	31.6711	28.1391	22.3846	17.5754	23.8395	26.9597	23.3444	12.3041	26.4295	29.7883	22.3433	15.8537	22.9004	25.8485	27.8622	28.6833	28.541	12.8236	18.4893	16.7575	18.0843	25.8215	6.86711	21.9241	25.824	18.4897	22.9965	24.0173	10.61	7.53707	15.5766	21.4795	20.7519	20.0732	12.9459	7.41839	29.2442	10.4468	9.6315	10.9894	14.5654	14.9993	18.2613
ABCG1	NM_207174	0.20669	0	0.301941	0	0.707948	0	0	0	0.158716	0.352756	1.14704	0.187788	0.27112	0.462121	0.174209	0	1e-06	2.24363	0	0	0.540185	0	0.596094	0.630582	0	1.6e-05	0.401563	0	0	0.773582	2.5e-05	0	0	0.228818	0	0.218497	0.237134	0.503382	0.19961	0	0	0.20331	0	0	0.232292	0.208945	0.30104	0.224843
ABCG1	NM_207629	1e-05	0.000182	1e-05	0.000132	2.6e-05	0.005788	0.094087	1.9e-05	0.628188	9e-06	0.311171	9e-06	2.7e-05	0.278263	0.368213	7.4e-05	4.30837	0.001484	2.1e-05	2.5e-05	0.002111	0.001462	6.9e-05	11.2812	0.000499	0.586486	6.3e-05	6.25397	0.0009	8.00374	2.30968	1.9e-05	8.1e-05	1.6e-05	3.5e-05	2.3e-05	1.7e-05	2.2e-05	1.4e-05	1.5e-05	0.000182	1.6e-05	2.92852	0.013252	2.1e-05	1.4e-05	4.2e-05	2.8e-05
ABCG1	NM_207628	0	0	5e-06	0	0	0	0	0.140055	0	0	0	0	0	0	0.08344	0	0	0	0.110717	0	0	0	0	0	0	0	0	0	0	0	0	0	0	0	0	0	0	0	0	0	0	0.111486	0	0	0	0	0	0
ABCG1	NM_207627	0	0	0.110167	0	0	0	0	0	0	0	0	0	0	0	0	0	0	0	0	0	0	0	0	0	0	0	0	0	0	0	0	0	0	0	0	0	0	0	0	0	0	0	0	0	0	0	0	0
ABCG1	NM_004915	7.98839	4.60153	15.0954	3.94491	9.34458	11.0271	15.985	9.28232	6.3522	7.368	15.8985	6.41685	10.1627	7.19648	7.64745	6.5814	5.70006	12.2099	8.32105	7.45395	12.8972	16.5934	9.36675	4.85394	4.49097	1.66297	5.9594	6.00786	7.98872	13.301	2.63674	6.30614	6.09708	8.50016	6.13768	6.42795	11.2836	11.3542	3.48642	5.23577	3.24266	5.26171	7.65139	5.18348	3.40506	5.7418	5.37106	10.6742
ABCG1	NM_016818	8.47844	4.0205	22.1491	3.4959	18.3665	21.2335	17.7124	13.0648	7.15447	5.79877	20.7773	6.08371	10.4131	7.29835	10.3732	5.674	2.93523	14.5557	9.04172	10.1269	10.9088	11.6596	14.5494	1.66074	3.20566	2.12342	10.7609	4.06817	11.0932	9.0674	5.00769	13.6148	16.9463	6.75516	4.40327	9.05449	11.4792	27.843	4.58034	4.37172	6.09104	6.65775	7.29746	4.14521	2.70415	3.33268	11.1034	11.4192
ABCG2	NM_004827	0.935966	0.299965	0.92625	0.157229	0.581856	0.346086	0.289221	5.33105	0.561629	0.495054	0.168403	0.385299	0.776922	0.387382	0.152099	0.438805	0.73124	0.762838	0.206244	0.169178	0.496953	0.30071	0.047996	0.104097	0.247604	0.830186	1.06524	3e-06	0.361386	0.242793	3.63939	0.674161	1.80069	0.307445	0.081781	0.39479	0.263422	2.99283	0.188148	2.15215	0.654245	0.681528	0.594184	0.492456	0.387486	0.134141	3.44553	0.207967
ABCG4	NM_022169	0.06005	2e-06	1e-06	1e-06	1e-06	3e-06	1e-06	2e-06	1e-06	1e-06	1e-06	0.03014	0.075407	0.062578	0.275822	1e-06	1e-06	2e-06	1e-06	0.037409	1e-06	4.14453	1e-06	2e-06	2e-06	2e-06	2e-06	2e-06	2e-06	2e-06	2e-06	2e-06	2e-06	0.179893	1e-06	1e-06	0.101772	2e-06	0.087709	2e-06	1e-06	0.0539	2e-06	2e-06	1e-06	1e-06	1e-06	1e-06
ABCG4	NM_001142505	2e-06	0.021932	0.083142	0.030803	0.084293	0.135785	0.054706	0.041808	0.195406	0.070483	0.430639	0	1.1e-05	1e-06	0.376222	0.54634	0.560733	0.028954	0.067382	1e-06	0.324094	13.5617	0.016674	0.061102	0.015329	0.05576	0.124235	0.024202	0.126922	0.073612	0.198354	0.020245	0.147171	3e-06	0.067467	0.041815	0.025167	0.091809	0.121595	0.15808	0.030352	0.146396	0.034244	0.056098	0.041684	0.042627	0.079023	0.020303
ABCG5	NM_022436	0	0	0.04751	0	0.015039	0	0	0	0.045718	0.078626	0.009902	0	0.026889	0.009868	0.028358	0.009121	0.064539	0	0	0	0	0.10068	0.007433	0.018203	0	0	0.010468	0.010804	0	0	0.00955	0	0.010361	0.008846	0.036127	0	0.035768	0.00878	0.007572	0	0.008136	0.007367	0.009182	0	0.007989	0.016297	0.008813	0.013585
ABCG8	NM_022437	0	0	0.005435	0.008506	0.01549	0.031378	0	0.009604	0.032949	0.259158	0.015292	0.008874	0.009233	0	0.068126	0.028178	0	0	0	0	0.064436	0.124539	0	0	0.021144	0	0.010792	0	0.039207	0.01021	0.019691	0.009303	0	0	0.012404	0.007207	0.055266	0.018088	0	0.022971	0.008381	0.030351	0	0	0	0	0	0.006996
ABHD1	NM_032604	0.113661	0.296777	0.177831	0.300455	0.166191	0	0.019023	0.074955	0.117824	0.015821	0.353378	0.279406	0.198621	0.244454	1.02158	0.30927	0.114634	0.080856	1.39638	0.459475	0.631995	0.374262	0.134073	0.405311	0	0.038778	0.130111	0	0.078826	0.162934	0.059347	0.072633	0.020791	0.195973	0.19389	0.112596	0.036029	0.19451	0.182663	0.112654	0.065793	0.310368	0.018589	0.542615	0	0.032737	0.15941	0.191136
ABHD10	NM_018394	17.8081	37.9502	11.2399	22.9125	16.9257	16.8374	20.1537	23.9139	18.5057	16.7023	6.26555	20.8347	17.4674	12.6675	14.3327	18.3751	16.3858	29.7858	9.25457	22.8038	35.0544	32.0337	18.1034	26.3742	8.09223	18.4039	13.6946	26.5898	12.6261	8.17717	21.6308	18.8197	14.8514	8.44504	26.4445	12.5221	31.1373	12.5777	8.73047	11.9307	10.9293	16.0539	26.7028	16.2904	9.62938	16.8257	8.37573	21.527
ABHD11	NM_001145364	5.85906	9.29356	1.74206	3.09175	2.90285	12.6869	4.73876	3.12519	10.2675	6.18884	1.44782	1.69203	6.66812	2.07336	0.345226	2.30855	1.78101	4.78631	1.66145	5.0761	6.08192	2.16437	8.991	32.3237	5.52575	3.29109	5.54816	12.1822	1.59569	13.6222	3.86764	9.12546	0.245487	3.50609	2.01968	4.35111	5.44066	6.23753	6.9468	1.17831	4.92342	6.65857	3.52421	17.5875	2.10217	10.4887	1.15756	6.97789
ABHD11	NM_148912	5.80724	25.3485	17.468	9.42149	12.4678	8.59849	15.972	12.1817	10.8802	12.4091	7.99815	12.893	11.8103	15.536	5.77508	13.3034	4.2614	9.75321	19.1485	29.8785	6.43565	14.3871	22.5124	29.2398	17.9771	2.60506	10.6757	8.73757	7.70384	14.421	8.32332	18.0519	10.748	5.35344	10.693	9.64414	3.46786	11.6815	11.961	6.64517	3.74412	6.7722	14.1584	7.4524	3.20639	18.9388	5.6685	4.66921
ABHD11	NM_148913	9.3e-05	0.903158	0	0.51297	5e-06	1.4e-05	0.346886	4e-06	0.17264	0.464686	0.273006	0.325158	0.340982	6e-06	2e-06	2.9e-05	0	2.00904	3e-06	0.309473	3e-06	0	7e-06	1.14994	8e-06	0.260061	0	8.9e-05	6e-06	2e-06	0	4e-06	4e-06	0.458928	0.554877	2.5e-05	0.932432	1.82985	1.51849	7e-06	3.8e-05	5e-06	0.748301	3.7e-05	0.00011	0.318482	1.2e-05	0.561072
ABHD12	NM_015600	11.5791	18.7967	10.5975	5.70297	5.40261	7.03099	4.66122	6.9117	20.1352	3.53293	2.34222	6.71765	5.29012	8.30283	2.91886	9.01459	2.63282	2.12299	3.7734	8.41844	11.1812	12.9153	8.40451	12.9565	2.63979	4.83917	2.19677	18.0285	12.3889	11.1018	5.65097	17.3925	3.5813	2.35627	2.1087	3.92724	3.15954	2.88595	4.08302	5.38288	5.14732	7.87157	8.9795	8.59464	1.20382	5.09402	2.39516	4.93149
ABHD12	NM_001042472	47.0981	72.0673	66.2167	52.3911	51.7114	50.8837	38.2117	36.8613	70.2464	37.6416	42.8398	40.7555	35.7896	45.9681	45.0563	25.8665	37.3118	49.61	47.294	33.0513	53.7508	61.3331	56.0981	62.1009	37.1082	35.5907	38.6483	54.9748	35.0711	83.9784	34.9447	61.5696	34.2036	48.587	31.101	32.6931	46.4292	27.2004	29.4522	20.5274	23.6599	54.7587	25.8092	39.7001	12.3543	53.6151	18.0724	68.1256
ABHD12B	NM_181814	0.055505	1e-06	0.030651	0.342381	0.073758	0.060968	0.037099	0	0.320682	0.077233	0.02877	0.029806	1e-06	0.004707	0.045783	0.088844	0.000151	0.039416	0	0.014953	0.000188	3.39525	2.3996	0.035963	0	0	0.063426	0.021262	0.076851	0.158913	0	0.035458	0.0203	0.017393	0.011831	0.027482	0.035173	0.034526	0.439588	0.043985	4e-06	0	0	0	0.031651	0	0.069175	0.05332
ABHD12B	NM_001206673	1e-06	0.262386	0	0.414739	0	1e-06	1e-06	0	0.436831	0	0	0.191554	0.059917	0.110175	0	1e-06	0.188245	0	0.243352	0	0.091328	2.64318	6.68572	1e-06	0.137209	0	1e-06	1e-06	0	1e-06	0	1e-06	1e-06	1e-06	0	0	1e-06	0	0.536091	1e-06	0.068141	0	0	0	0	0	1e-06	0
ABHD13	NM_032859	3.35112	4.07092	2.36698	3.48335	7.18603	2.56028	3.54162	6.25952	3.55366	7.20091	1.67171	3.71892	6.16211	2.04005	2.04657	4.55787	4.79562	5.21696	4.20955	3.3903	8.07887	4.24893	9.58976	5.76524	4.93905	5.16631	2.27039	7.80969	3.57827	4.71519	3.37842	6.46459	5.22959	5.50222	4.70857	4.34366	7.48195	4.37956	6.33085	6.28758	4.50992	5.41562	3.32526	8.88596	6.09752	4.78857	5.93302	9.83411
ABHD14A	NM_015407	8.52675	7.09429	16.1985	8.46958	7.34489	12.1837	22.5061	13.1832	11.4649	3.7706	19.2115	7.52217	4.23563	6.16757	5.86365	5.03816	5.22802	5.33126	21.2623	17.4171	8.75616	28.7519	14.6807	15.7451	8.40925	7.84318	9.49278	19.7442	14.334	14.2848	6.37287	10.9493	9.18575	5.6223	4.16374	9.6986	5.75979	5.98919	4.19782	9.37055	4.21797	10.9284	20.5629	21.6954	1.82076	3.33368	13.8817	16.0184
ABHD14B	NM_001146314	4.57136	7.69161	5.85068	7.69095	4.38898	4.30187	14.8991	12.2323	3.25045	2.63068	9.18802	6.56812	2.99045	5.39798	10.2853	1.93457	2.15615	5.0733	10.401	5.97848	6.61828	11.3475	8.54639	6.50176	6.40799	2.1619	8.58865	2.60745	10.6922	10.0513	5.24768	9.79656	10.9151	5.66515	1.21624	9.34364	3.28908	2.65501	2.39593	7.6761	7.92642	3.67904	6.50786	6.11837	1.26797	4.64967	18.7471	5.54331
ABHD14B	NM_032750	1.05434	3.13024	1.33864	1.26309	1.48278	1.08444	2.64768	1.61147	1.35922	0.535781	1.3307	2.41747	0.776842	0.678011	2.06081	1.62485	0.40858	1.30352	6.60455	3.01343	1.72061	5.21288	1.20833	1.62126	1.71178	2.94176	1.51272	0.184707	3.78565	1.40147	0.539864	1.3915	1.27598	1.90258	0.695881	1.57182	2.25088	0.702974	1.73888	2.03722	1.22522	1.2756	1.02324	1.2568	0.962753	1.78754	1.91497	1.28636
ABHD14B	NM_001254753	1.35848	1.65321	1.14117	2.65852	0.778299	1.08306	1.63409	1.51199	1.16208	0.550081	0.681658	2.55931	0.658751	0.615995	1.58464	2.00132	1.23686	0.33214	3.44981	1.0842	1.28513	0.469549	1.46564	4.88732	1.77307	1.27431	0.408583	4.2907	1.09192	0.798466	4e-05	1.89441	1.98385	1.64503	0.506793	3.42262	2.7231	0.719279	0.636561	0.938311	1.97598	1.74205	5.68266	0.989459	0.000157	0.340519	3.12783	1.1254
ABHD15	NM_198147	1.18899	4.75588	4.5082	6.77747	3.30233	2.85165	5.89682	3.92928	1.74281	3.35677	4.58805	7.57989	0.578568	2.79163	4.14646	3.11915	3.74443	4.76275	6.28282	6.49291	1.55362	8.82972	2.46741	2.2525	1.64802	1.77222	3.52908	3.19034	3.57881	1.98269	0.981244	3.98057	4.20007	3.64044	0.583104	4.04311	1.41417	6.41188	3.05607	2.93093	3.26692	2.70691	0.525526	1.22109	0.965493	2.28922	5.79773	2.73067
ABHD16A	NM_001177515	0	0.07076	1.8e-05	0.113229	0.222321	0.001405	0	2e-06	0.111396	3e-06	0.191113	3.9e-05	4e-06	0.249511	0.271354	0.11852	0.123209	0.065045	0.070749	2e-06	0.040588	0.064677	3e-06	0.078525	0.276445	5e-06	0.390326	0.000124	1e-06	0.145242	0	8e-06	0.375981	0.113562	0.000568	0.117139	2e-06	0.053918	0.300777	0.143112	0.270765	3e-06	0.066462	1e-05	0.145907	0.115342	0.151609	0.214328
ABHD16A	NM_021160	19.9647	27.3299	23.2371	20.8892	22.3276	50.8934	30.4939	26.5919	20.1262	36.0925	53.2918	22.8223	11.6773	39.4229	27.1367	18.223	10.013	20.5047	23.0981	22.7686	19.0534	12.4121	34.3613	22.821	21.6839	16.7989	36.0926	36.1485	25.3838	29.1478	14.004	35.8656	53.1742	19.3665	11.7128	16.1466	8.78683	35.9069	26.4546	21.1698	20.0679	27.3075	46.6546	21.5505	9.39562	24.0727	17.3539	33.5786
ABHD16B	NM_080622	4.68288	3.12465	9.0923	2.35706	5.57534	8.35188	5.17615	3.27843	5.97918	2.26352	10.8945	2.67057	2.61079	12.9581	14.9649	2.00264	2.58054	5.0011	2.17524	3.67755	9.35275	3.76065	4.4	4.71832	5.20668	0.609919	6.2334	2.76776	5.19912	10.9593	3.24727	2.19455	2.64703	3.77949	2.31146	3.51303	1.84619	4.70668	2.97746	1.17986	3.20989	5.09281	0.486359	3.39249	1.52834	4.54361	2.54934	4.46204
ABHD2	NM_152924	51.3753	16.4246	44.8148	19.4277	31.9558	63.3924	32.57	25.2806	45.3631	27.8124	46.9505	49.3436	19.8503	36.2131	31.2165	37.3166	25.8126	31.4585	16.5462	38.0021	43.097	12.6541	9.15979	7.06115	11.8409	14.6841	37.102	14.5349	22.4671	18.8417	26.2698	17.4814	18.2206	15.7611	5.91738	34.015	11.759	39.9726	8.23334	10.5593	11.8212	33.2504	7.86012	8.41071	21.8991	12.4957	20.0062	25.9036
ABHD2	NM_007011	0.418222	0.948465	1.12306	0.045087	1.2099	0.27283	0.462294	0.146214	1.93531	0.405792	0.742767	0.426722	0.516813	1.52806	0.283229	0.152987	0.323959	0.464625	0.131592	1.43814	0.961392	0.294299	0.085919	0.053442	0.058396	0.150162	0.445266	1e-06	0.136419	0.210671	0.13465	0.149292	0.273028	0.353816	0.235692	0.467716	0.18152	0.386882	0.043513	0.173361	0.041954	0.386166	1e-06	0.057976	0.337559	0.092551	0.147188	0.361597
ABHD3	NM_138340	15.2756	25.9053	19.7679	18.9926	22.5404	27.5321	29.6955	19.7859	19.3455	28.8818	13.2812	22.4333	27.1237	14.1792	26.7685	11.7051	19.7616	26.4503	39.1744	24.8125	20.5518	17.8193	33.9003	32.4758	28.2022	17.415	17.0842	34.7416	20.7059	21.5676	27.6385	37.8087	17.5512	12.2432	14.825	13.0481	16.5032	21.8139	13.8512	16.9335	12.7234	23.5394	26.6609	10.0381	12.2612	22.1036	8.68698	27.3731
ABHD4	NM_022060	10.4287	14.599	19.567	15.2466	10.284	8.14382	9.64924	8.66584	8.16518	11.6876	22.5407	12.4907	12.744	19.0421	9.23481	5.77724	9.72137	4.52651	21.2917	10.996	24.5432	27.5229	7.40399	8.10427	5.19875	4.55043	15.6621	7.78833	12.822	17.6354	14.1625	10.8747	6.31618	7.50362	4.76964	10.961	2.39741	10.1875	10.6391	14.0923	7.52959	8.26977	9.40744	8.21569	1.64268	9.58621	14.289	13.2526
ABHD5	NM_016006	2.64707	6.84898	5.12328	8.25066	6.39117	4.47899	7.21127	4.15205	5.03395	4.8015	3.42955	4.37183	2.73744	2.32846	3.00917	4.1769	7.29077	4.98832	9.02466	4.74436	5.34079	1.46961	5.42766	4.89353	3.0737	7.10194	4.45454	8.5093	5.69974	4.38629	6.44656	4.52286	3.44357	6.06658	3.7304	3.75942	3.54677	4.13184	5.30653	4.09521	3.45077	6.25557	5.14986	4.06692	4.13141	3.78269	4.57553	5.02719
ABHD6	NM_020676	2.09267	1.98272	1.24178	2.83663	2.43323	1.64147	3.67763	5.42056	1.66082	1.30876	2.67218	1.36558	1.18133	1.65578	1.499	3.54833	2.69773	2.51539	4.71616	1.78724	3.42329	3.93751	1.80321	8.06623	0.415297	1.25313	3.19654	1.71148	2.31836	2.82619	4.92323	5.17765	3.69929	1.88174	2.08807	2.86281	2.25375	1.46169	2.01283	2.42446	1.28933	1.25127	2.31595	1.44101	0.887695	0.979302	8.47382	2.95963
ABHD8	NM_024527	15.0332	14.4368	22.6962	10.1583	13.1144	13.8825	25.3638	13.4324	29.1814	9.41639	14.9377	16.1647	12.7302	15.8174	11.1645	6.20634	8.11003	10.9695	23.5841	38.1629	22.5811	24.2693	29.0837	14.0824	10.4687	6.84324	17.9616	21.9743	21.083	16.7818	6.24489	11.8527	9.40532	4.30999	7.46934	6.09416	1.68781	11.4115	8.47802	5.36354	5.16838	18.3277	7.97786	10.7362	1.94052	19.9092	7.63844	18.6989
ABI1	NM_005470	5e-06	0	0	0.101272	0.128765	0.012024	0.188991	0.047683	0	0.170181	0	0.123838	0	0	0	0	0.052978	0	0.250706	0.013268	0.116448	0	0	0	0	0.227232	0.109736	0.15252	0	0.117625	0	0.157368	0.151716	0	0.146486	0	0	0	0.071001	0.252901	0.061056	0.094135	0.082302	0.162662	0	0.15917	0	0.329116
ABI1	NM_001012751	3.10745	5.78688	4.83932	3.26662	3.40633	3.67972	3.36324	3.90898	1.25077	7.82159	2.8469	6.7245	6.92422	1.36417	4.10715	5.29203	12.8298	12.5759	4.2817	0.8292	1.44438	2.87137	2.54461	3.83839	3.87906	4.6856	6.11317	3.27434	5.41559	4.16533	4.41001	8.88721	4.3047	9.65106	4.86964	5.53875	3.22634	7.08539	3.5822	2.7443	5.57892	1.82432	6.47796	6.24969	5.52436	1.30423	6.88004	4.20827
ABI1	NM_001178120	0.64015	0.622335	0.37997	1.94279	0.002719	1.18888	0.919431	1.62018	0.453422	5e-06	1.43917	4.03683	1.18832	0.733339	0.2123	0.054589	3.71644	3.53338	2.41518	0	0.634009	1.61555	0.736192	0	1.5e-05	2e-06	0.256286	2.30593	0.128285	0.774658	0.134741	3.74571	1.40874	1.99379	0.390002	0.670142	1.50689	0.000161	3.32953	4.2e-05	1e-05	1.98114	0.000409	2.13756	2.24672	2.42161	0.232576	1.78341
ABI1	NM_001178119	0.441098	7.80394	1.85374	2.97879	3.56539	4.78489	5.3372	3.70659	1.97631	1.16455	2.47275	3.17004	3.34307	2.49516	0.020417	2.2058	0.800433	5.16115	5.08737	7.03572	1.26876	1.35336	3.70683	4.95437	0	4.23209	1.86259	0.081242	2.47471	5.82115	4.41542	5.38177	2.03866	4.25401	4.97326	0.808236	2.46535	1.78105	0	5.75445	0.37663	0.159934	5.65618	1.84414	0.586159	1.27947	3.09027	3.3426
ABI1	NM_001178122	0.867358	1.79512	0.056239	3.41571	2.78401	0.608006	0.472433	3.26215	2.7819	0.270505	0.153761	0.36527	0.529525	2.11848	0.514706	0.428712	1.01971	0.925848	0.44512	2.53794	2.84876	0.070755	0.604578	2.75211	0.421443	2.83334	0.624101	0	2.1033	4.56504	0.537387	0.688037	0.098294	0.189478	3.48794	0.098036	1.51386	0	0	0.342279	0	0.058855	2.78458	2.06203	0.163387	5.10841	0.169144	1.61416
ABI1	NM_001178121	1.22266	0.071837	0.464763	1.2856	2.5e-05	0.772667	0.001815	0.942556	0.024335	9.99025	0.418866	0.006756	2.53889	0.772814	3.50492	1.39085	0.64143	0.715135	1.13097	0	0.044557	0.164864	0.44012	0	7.00623	1.8e-05	3.80315	0.888705	2.26559	0.266756	2.98009	1.44279	1.08889	0.000126	0.139987	2.71204	0.903459	4.70989	0.085584	1.6e-05	7.22157	0.16504	7.27412	0.596565	0.00014	1.03959	0.820889	0.308469
ABI1	NM_001012750	2.06041	11.1445	0.227493	7.20106	2.18159	6.94516	9.24755	4.44823	5.12795	1.3e-05	4.75339	2.34204	5.38395	4.40387	0.377606	0.149558	2.22215	10.6827	12.5803	9.20256	4.37714	3.73975	7.79982	5.41044	1.1e-05	0.225746	0.547748	3.02777	5.16198	8.72018	0.286267	4.26107	3.14702	0.057091	4.29959	0.617252	2.9978	7e-05	1.22646	6.67237	1.6e-05	4.47658	15.7974	1.82257	1.46941	7.22347	0.004165	7.1884
ABI1	NM_001178116	0.0847	0.085559	0.224969	0.142612	0	0.07439	0.027326	0.233753	0.436921	0.313419	0.626816	0.171873	0.21042	0.556088	0.95945	0.126655	0.064143	0.082823	0.179278	0.167942	0	0.128784	0.298799	0.189075	0	0	0.044016	0	0.075842	0.081383	0.05619	0.166135	0.096868	0.145962	0.090074	0.137114	0.205341	0.171892	0	0	0.132203	0.03963	0.102456	0.078262	0.035583	0.058953	0.295834	0.050872
ABI1	NM_001178125	0.16082	0.181488	0	0	0	0.127582	0	0	0.100776	0.112811	0	0.063521	0	1e-06	0.048173	0	0.046666	0	0.136012	0	0	0.04317	0	0	0.237876	0	0.174791	6.37733	0.03971	0	0.076643	0	0	0	0.063703	0	0	0	0.09119	0	0.084444	0	0.163603	0	0	0	0	0
ABI1	NM_001178124	0.499276	1.17537	0.457658	1.89952	1.39276	0.113092	0.42546	1.51315	0.043926	1.32313	0.452944	0.001248	2.50169	0.301318	3.0395	0.378524	1.99833	3.59569	0.615337	0.061745	0.015225	0.000135	0.071677	0.849639	0.390301	1.39306	1.44091	0	1.34458	0.112792	0.483343	1.05988	3.33658	4.50152	0.254771	2.92636	0.440778	0.305946	0.111855	0.151369	4.28746	0.019857	1.16002	0.513075	4.7e-05	0.00021	2.08998	0.164783
ABI1	NM_001178123	0.244965	0.395299	0.399245	2.91558	0.038177	0.186572	0.830966	2.64295	0.946613	0	1.68345	1.88724	0.136601	0.282626	0.152858	0.011682	4.15501	0	0.042291	0.331336	0.279251	1.04873	0.139826	0.152949	0	0.148187	0.074439	0.755817	0.06913	0.37352	0.017548	2.9842	0.001317	0.856004	0.765367	0.646619	0.763783	5e-06	0.139815	0.403257	3e-06	0.322733	0.01385	2.02258	1.33676	1.26944	0.530265	1.08654
ABI1	NM_001012752	3.74401	0.405307	0.278524	0.222827	0.820858	4.72452	0.394139	2.6612	0.331084	10.5099	1.48967	5.17267	0.723336	4.61797	5.69567	3.43473	0.388911	0.020902	0.305382	0.159872	0.391328	0.441019	0.908788	2.68123	7.4671	1.81132	7.26225	1.17057	2.59639	3.36376	5.74139	1.69513	2.39412	0.292099	1.66817	2.39797	1.83776	7.31707	1.01451	3.00238	7.77054	0.439872	1.53229	0.525567	0.93476	3.54408	5.24932	1.38475
ABI2	NM_005759	18.5544	18.8925	41.6082	7.12383	23.9506	19.5177	11.6144	15.006	25.8271	13.1528	10.9968	11.6789	31.3108	16.6395	12.6321	22.4153	24.9053	16.4914	14.5043	15.6183	26.7581	16.6738	18.5664	18.5734	14.4585	19.3334	14.8484	14.5805	13.5463	20.1319	23.8712	29.4195	17.5351	18.5632	18.3222	10.9901	22.8398	22.6379	26.5953	13.7458	16.1051	29.5623	6.1633	25.5509	21.1182	22.7517	9.98688	20.8719
ABI3	NM_001135186	5e-06	4e-06	0.228468	0.545598	0.167609	0.371691	0.197261	0.888985	0.513412	0.094026	0.097734	0.254055	0.3343	0.824884	0.477477	0	0.00037	2.8e-05	0.360565	1e-06	0.100671	0.152393	5e-06	0.890283	2e-06	2e-06	0.15802	2.7e-05	0.305097	1e-06	0	0	0.196351	0.136268	7.2e-05	0.517643	0.148894	2e-06	8e-06	3e-06	0.343162	3e-06	3e-06	0.205799	2e-06	2e-06	0.703712	0.131964
ABI3	NM_016428	1.34202	2.53408	2.91846	7.3876	4.95955	3.67155	7.16448	8.59445	3.95246	4.69674	12.2474	3.83916	1.0331	5.57029	8.0281	2.32595	7.15442	6.59782	3.26062	1.59434	2.00499	13.4212	1.33773	7.5e-05	2.03501	2.45871	9.83905	5.8376	7.47833	2.29964	2.50324	7.59459	15.0235	12.0569	1.0586	10.6213	1.86749	1.92014	1.13339	7.40818	5.20589	3.98755	0.889872	5.90465	1.88947	1.57546	9.86281	3.00695
ABI3BP	NM_015429	0.113769	0.426624	0.504658	5.27367	4.93608	0.965528	2.59909	11.2432	2.38521	2.46161	6.36504	1.46229	0.990273	1.5335	4.33467	14.0284	7.16691	4.20877	2.13491	0.209424	0.989645	1.04207	0.943019	41.2643	1.12173	1.02191	5.42353	1.59981	3.82976	0.716039	0.332887	3.67081	4.25161	2.87955	0.366919	11.104	0.331097	0.178304	0.87802	4.2095	6.30257	3.1908	1.03437	2.51742	1.14159	0.911015	39.8982	0.523789
ABL1	NM_007313	3.91297	6.55768	7.67465	5.34801	6.94566	7.49137	13.9678	10.6988	5.74918	5.89977	7.07628	7.18338	5.3161	5.14037	5.64622	3.34735	4.83197	9.5525	6.27318	9.66339	12.2822	4.76135	4.759	1.3114	1.76235	3.10656	4.54117	1.89573	5.86349	6.86849	9.45265	4.54295	3.564	3.42326	3.54596	3.91833	6.94132	12.3483	2.86668	3.97642	2.37497	12.4619	1.30129	1.56125	3.32923	4.10013	4.08484	6.91607
ABL1	NM_005157	10.6173	16.0397	25.015	10.7879	19.3794	28.2304	19.8901	16.3841	27.9274	20.1171	29.1198	19.0655	15.5016	20.901	15.6752	11.1823	7.40994	11.7829	15.8353	17.0426	24.7172	27.2578	15.4917	10.508	11.1327	7.22733	28.1196	11.2337	15.1708	23.1945	12.9661	10.2735	21.153	12.1873	6.96237	11.0279	8.05803	39.2851	18.2266	10.5147	7.28703	30.3278	4.31318	8.22366	9.89257	13.9582	14.8692	21.2133
ABL2	NM_001168237	0.013841	0	0.000998	0.576662	0.071761	0.07487	0.041654	1e-06	0.028644	0.016441	0.154571	6.8e-05	0.809889	0.463042	0.015227	0.006189	0.621785	0.575627	0.027769	0.248581	0.131239	0.449603	0	0	0.000192	1.29051	0.40744	0.061295	0.056915	0.000143	0.74596	0.150823	3.4e-05	0.021231	0.044662	0.000984	0.27831	0.380929	1.4e-05	0	0.114938	0.27172	0.000867	0	0.299238	0.138797	5e-06	0.18691
ABL2	NM_007314	0.519889	0	0.916081	0.755058	0.464313	0.131645	0.336394	4e-06	1.20818	1.0308	0.855551	0.405531	0.48184	0.43536	1.73998	0.855916	0.421602	0.190636	0.187289	0.22085	0.24197	2.05969	0	5e-06	0.275569	1.38519	0.731799	0.010884	0.059649	0.329794	0.25573	0.221317	0.67715	0.381111	0.242346	0.295477	0.223552	0.382219	0.259858	0.619615	0.31687	0.396714	0.006258	0	0.596522	0.378014	1.3e-05	0.469414
ABL2	NM_001168236	1.16907	0.377395	1.02081	0.486183	0.52104	0.001412	0.195508	0.659926	0.291442	0.418734	0.199698	0.589503	0.622642	0.481509	0.638215	0	1e-06	0	0.822133	0.729689	0.399614	0.509197	0.293429	0.207338	0.687938	0	0.063179	0.017975	0.127208	0.447792	0.440891	0.349401	1.34666	0.390768	0.22537	0.478422	0.41113	0.468072	0.520311	0.002959	0.189374	0.686668	0.04139	0	0.349485	0.018024	0.34554	0.824625
ABL2	NM_001168238	0.031448	0.149101	0.001075	0.363462	0.079654	0.000717	0.023514	0.22573	0.006469	0.006319	0.034282	9.5e-05	1.06163	0.512873	0.00527	0	1e-06	1e-06	0.126282	0.850165	0.219124	0.105963	0.000136	4.4e-05	0.000473	0	0.032743	0.103349	0.123764	0.000188	1.30715	0.240276	6.6e-05	0.021464	0.041096	0.00157	0.520289	0.467414	2.7e-05	0	0.066859	0.477416	0.005977	0	0.171921	0.006034	0.18053	0.333725
ABL2	NM_001136001	0.419683	0	0.27386	0.026369	0.029338	0.550515	0.391629	0.065894	0.262575	0.061886	0.318453	0.097803	0.11547	0.540464	0.807486	0.319742	0	0	0.092117	0.159614	0.392803	2.24022	0	0	0	0	0.814083	0	0.357431	0.048442	0	0.03925	0.036982	0.123856	0.048326	0.07393	0.062163	0.02901	0.036004	0.090413	0.132352	0.052171	0.019878	0.017812	0.148261	0.051725	0	0.025582
ABL2	NM_001168239	0.585457	0.803437	1.2446	0.175817	1.06901	1.0377	1.02712	0.713172	0.916708	1.40064	0.877991	1.37518	0.162561	0.671935	1.41572	3.59145	2.53838	0.740586	1.13307	0.219238	0.934406	3.19552	0.85964	1.18915	0.514932	2.59101	1.21521	0.555076	0.011999	1.96406	1.05665	0.014055	0.956936	1.10885	0.824312	1.69024	0.821984	0.005089	2.19387	1.42207	0.355746	0.615326	0.363731	1.2957	1.11758	0.319877	0.499995	0.12149
ABL2	NM_001136000	0.011345	0.347762	0.000362	0.561054	3.3e-05	1.08917	0.138051	0.185761	0.019408	0.004909	0.175905	7.6e-05	0.001712	0.010591	0.006009	0.010703	1.14593	1.16134	0.045662	0.469175	0.703185	0.285746	0.000207	1.6e-05	0.000189	0.050461	0.569879	0.322633	1.50895	0.000119	1.16017	0.617794	2.4e-05	0.034396	0.088713	0.002313	1.2895	1.00232	3.6e-05	0	0.311017	0.171001	0.049376	7.9e-05	0.501747	0.304375	0.436129	0.254497
ABL2	NM_005158	0.468084	0.867129	0.404449	0.739184	0.000273	1.77997	1.12991	0.556159	0.907266	0.351363	1.0071	0.558476	0.001166	0.010992	0.792985	1.63515	0.763619	0.370289	0.317668	0.408229	1.25324	1.3762	0.510439	0.090247	0.323331	0.05905	1.02992	0.05371	1.43911	0.332567	0.384325	0.873018	0.620099	0.648635	0.488259	0.769992	0.991562	0.976923	0.813367	0.412829	0.853129	0.254647	0.32982	0.398155	1.0012	0.826448	0.822488	0.645036
ABLIM1	NM_002313	1.56246	2.1754	13.759	2.52767	0.915565	0.000644	3.969	0.000599	8.65212	1.91784	0.000792	1.46054	3.22299	1.36974	8e-05	1.62899	4.13333	0.051365	2.04512	2.81951	23.9488	6.64702	4.20815	0.271294	1.34193	1.85624	3.13477	0.284348	3.98661	0.710745	6.12218	2.97853	6.7e-05	0.000301	1.21368	0.859906	2.27151	7.45725	0.751202	2.8e-05	4e-05	0.351872	1.50923	0.462902	0.471349	0.371276	2.1e-05	2.6501
ABLIM1	NM_001003408	0	0	0	0	0	0	0	0	0	0	0	0	0	0	0	0	0	0	0	0	0.334674	0	0	0	0	0	0	0	0	0	0	0	0	0	0	0	0	0	0	0	0	0	0	0	0	0	0	0
ABLIM1	NM_001003407	7.36796	0.000352	0.000194	0.000296	8.94923	2.62327	2.04108	4.17927	5.22723	0.898725	3.79959	1.8772	0.000323	7.72127	1.73728	3.03294	0.000319	2.80117	0.00025	2.59568	2.59792	0.13099	0.000188	0.000326	0.000369	0.000327	3.36494	0.000389	1.05429	0.000347	3.15573	0.000181	3.12619	1.46399	0.000217	0.810828	0.000322	1.00056	0.000274	1.83618	1.47797	0.800489	0.000329	0.000384	0.860018	1.77131	7.12262	0.000245
ABLIM1	NM_006720	16.8695	7.48414	8.19784	17.7253	19.9833	8.39721	32.7107	16.7298	13.4966	8.02761	9.93426	11.7167	10.1645	8.17605	3.29848	12.4951	8.74414	12.6092	14.6142	18.5274	22.6102	17.382	31.4587	5.70201	11.792	6.96103	16.2999	10.2078	14.7625	1.67867	5.62434	6.14802	9.06772	0.995098	5.30097	6.81406	16.2276	21.3905	0.97858	1.16737	6.57168	2.2365	10.7659	2.94993	4.44515	15.2524	14.3793	6.60659
ABLIM2	NM_001130084	2.2e-05	2.3e-05	0	5e-06	0.704392	3e-05	2e-06	7e-06	0.000158	0	0.228429	0.000148	0.720441	6.5e-05	0	0.747899	0	3e-06	0	6e-06	2e-06	4e-06	2.4e-05	5.4e-05	1.6e-05	0	6.6e-05	0.108184	6e-06	0.419695	6e-06	1e-06	1e-06	3.1e-05	2e-06	2.7e-05	1e-06	5e-06	0.017699	0.03169	7.2e-05	0.904601	0	1.8e-05	0	0.445857	0	0.121457
ABLIM2	NM_001130087	3.44849	0.495454	1.98149	0.335652	1.52966	0.454104	0.966492	0.985152	2.29229	4.5e-05	2.16385	0.91418	1.78577	2.69084	1e-06	1.1632	0.867466	0.190606	0.316781	2.854	0.911883	0	2.83356	1.84661	4e-06	0	0.8936	0.043321	0.714695	1.08702	1.1281	0.335353	0.309375	6e-06	1e-06	0.082639	1e-06	0.324067	0.823964	1.09466	0	1.8351	0.510155	0.741635	0.248111	0.923211	3e-06	1.88565
ABLIM2	NM_001130086	3.06086	0.935841	0.000493	0.914223	2.06307	0.2382	0.731597	1.26857	1.05132	0.137504	2.50279	1.32446	1.74703	0.764668	0	0.219242	0.676463	0.890654	3e-05	0.870134	0.590252	0.091811	1.01228	3.06333	0.654995	0	0.786929	0.074612	1.29435	0.459564	0.495379	0.9402	0.625422	0.032151	1.74714	0.864539	0.208653	0.42911	0.705802	0.001131	0.371911	0.25666	3e-06	0.823525	0.204929	1.1964	0.942371	0.730275
ABLIM2	NM_032432	7.12543	0.393259	2.86946	1.06229	2.46468	1.22334	1.91664	2.23684	0.854738	0.468294	2.19298	1.14164	2.38783	3.00625	0.393729	2.18711	1.9054	3.82234	0.251561	2.86017	2.25894	0.199949	1.91547	3.03957	1.52992	2e-05	3.56598	0.320657	1.7436	2.90984	1.42431	0.763033	0.280408	0.100892	1.1436	1.76354	0.101651	0.27503	1.98078	0.100057	0.590992	1.9942	1.23057	1.6153	2e-06	1.10811	0.79293	2.2124
ABLIM2	NM_001130085	1.67989	0.672813	1.86274	0.395739	0.000107	1.03074	0.536874	0.249731	0.838578	0	2.75894	0.332517	0.64154	0.793434	0	0.003078	6e-05	1.00098	0.435563	0.442295	0.386832	0	0.975038	0.76744	0.152831	0.199131	0.383043	7.1e-05	0.358522	0.147933	0.154476	0.432345	0.278254	0.153302	0.463085	0.295555	1e-06	0.314611	1.04781	0.468521	0.125291	0.030273	0.243214	0.353501	0.477771	0.645767	0	0.526381
ABLIM2	NM_001130088	8.57257	2.3468	9.66744	3.40619	5.88108	2.65682	3.53351	2.45584	4.70688	0.695364	7.92582	3.43363	2.74502	4.40387	0.040242	0.81278	3.63007	7.1454	3.94649	3.43098	1.90943	0.38296	7.69741	8.64884	2.50933	0.331507	4.04302	0.405959	1.16772	2.62322	1.32906	2.272	2.62119	1.24716	6.03177	1.30816	1.27461	1.01874	1.75037	2.10747	1.2443	3.78959	4.40682	6.26626	2.36091	2.11036	0.371456	3.2549
ABLIM2	NM_001130083	2.66247	0.127643	2.41839	0.161503	0.663935	0.349198	0.16179	0	0.626185	0.100722	0.694775	0.281336	0.408921	0.702102	0	0.433857	0.237321	0.387227	0.143081	0.164982	0.19951	0.175627	0.370561	0.585934	0.168907	0	0.497813	0	0.554423	0.533465	0.38561	0.200129	0	0.102665	0.175522	0.544353	0	0.132244	0.661194	0.274002	0.169654	0.288552	0.390465	0.568475	0.126033	0.370739	0.045744	0.351857
ABLIM3	NM_014945	1.42784	1.53368	4.65808	0.7784	2.09456	1.3243	1.10388	3.07511	2.96864	0.422236	2.31731	1.72299	0.624913	5.18027	1.42581	2.32185	1.86335	1.52567	0.548191	1.03945	3.17807	1.4464	0.243542	1.10429	0.132989	0.64869	1.82826	0.21327	0.998409	1.57717	4.65409	4.0098	3.92477	2.05245	0.193252	2.27186	0.507586	0.178794	3.58623	1.69711	1.11288	1.61626	1.28363	2.28994	2.35918	0.286875	10.3726	2.61752
ABO	NM_020469	4.24448	2.36388	0.28498	0.513596	0.273768	3.58153	11.848	0.594197	4.50295	7.45179	2.56768	6.69702	0.621353	5.57783	1.13213	3.25153	0.034418	1.87553	0.392075	3.6074	0.769477	0.412292	3.11926	3.91711	3.65072	0.069904	1.40643	0.019721	0.567987	0.624672	1.79982	0.065799	0.282621	0.016134	0.856114	0.369716	1.66396	19.0245	0.12411	0.081565	7.04065	3.22804	0.033636	0.078573	0.219962	1.88348	0.738144	0.235006
ABP1	NM_001091	0.280495	7.29448	0.401638	5.19006	2.21595	33.6646	150.969	7.18286	7.12366	0.152113	1.90615	5.43589	0.255047	0.526718	2.1418	6.50059	0.242284	85.4163	5.93814	60.1901	1.84745	2.36856	17.7119	16.2335	3.72646	0.98653	0.765431	0.086091	0.412803	100.582	0.0982	38.3448	0.848665	0.18123	0.034262	1.44906	0.122136	65.2863	0.068929	1.57423	1.47308	0.720742	0.05229	0.061146	0.109227	7.63918	0.491342	49.1415
ABR	NM_021962	3.80222	0.416345	0.745403	3.17518	1.04856	1.60367	2.88057	2.63458	3.35343	7.74509	6.92224	3.37608	4.4786	4.18049	3.00045	1.95669	3.46277	0.592298	1.97402	0.328249	0.596019	3.90088	0.982509	0.085417	1.47927	0.170864	6.76092	0.665178	2.63218	1.43547	1.06714	1.64883	3.91752	4.34429	1.04157	3.93628	0.221196	2.04409	3.56939	1.30827	1.0613	6.18086	0.200639	0.980966	3.07456	1.27008	4.68941	0.459433
ABR	NM_001159746	1e-06	0.114658	0.054937	0	0.271453	0.098743	0.219256	0.470462	0.051159	0.097792	0.029369	0.245764	0.052301	0	0.159444	0	0	1e-06	0.043807	1e-06	1e-06	0.413939	0	1e-06	0.053275	1e-06	0.270723	1e-06	0.312397	0.118361	1e-06	0.167798	0.204545	0.327523	0	0.098089	1e-06	0	0	0.060814	0	0.17521	0	1e-06	0.195662	0.100815	0.438742	0.162056
ABR	NM_001092	21.4068	18.6777	17.568	10.6975	11.0862	19.8925	38.5946	14.0192	37.6327	16.4246	13.8022	25.3635	7.07205	27.2093	19.6914	12.5954	19.9684	20.0438	6.11036	11.8107	38.827	19.7537	8.43162	2.8559	3.13102	11.7774	35.9869	2.86138	24.3644	20.0748	13.0322	14.3573	10.2822	11.7933	2.97749	9.5886	8.10025	11.7106	11.7151	6.09645	5.31636	17.9498	1.84225	3.89678	6.52275	6.38967	14.0524	13.7768
ABRA	NM_139166	0.009439	0	0.005251	0.016424	0.014958	0.030277	0.018322	0.046371	0.036379	0	0.014774	0	0	0.004908	0.009402	0	0	0	0	0.007576	0	0.010012	0.014786	0.063364	0	0	0.01041	0.010746	0.018909	0.009852	0	0.008983	0	0	0.005989	0.013917	0	0.008733	0.015062	0.011089	0.032366	0.014655	0.018264	0.021362	0.095341	0	0.070119	0
ABT1	NM_013375	16.351	21.111	9.6154	34.4689	12.8457	13.7785	14.5142	14.5339	13.2457	20.2894	14.2173	15.7818	22.1888	17.3607	13.3069	11.79	6.79017	10.7799	24.4136	20.4948	11.927	14.5325	27.8429	24.894	21.1221	15.7212	21.7818	25.5302	16.9892	23.2054	7.29257	20.6195	36.3945	13.621	24.7563	11.4228	15.4497	10.0911	7.63946	17.4268	17.0872	13.0602	18.3649	17.7107	6.86878	24.0985	10.8591	16.5403
ABTB1	NM_172027	14.8785	12.2403	14.562	7.58101	6.89655	22.5229	26.0535	19.1489	14.5839	9.36555	36.7947	8.93045	23.4873	15.1845	13.721	13.3955	8.34498	13.2714	6.122	6.93321	22.693	6.04873	3.71323	17.2941	6.90853	4.90607	18.6585	5.62363	8.90631	17.3232	15.1647	16.9494	13.5365	5.21288	3.34147	10.0375	3.09123	14.7351	16.1171	13.0149	6.36721	20.1763	23.6552	9.61604	3.71957	10.3537	14.0217	20.1152
ABTB1	NM_032548	2.90761	2.31559	3.0596	2.04416	2.04074	2.52004	11.1094	2.36583	4.80187	1.03266	10.0678	0.788071	4.56773	4.86703	2.77486	5.4529	0.244498	1.3988	0.331665	1.25876	8.36974	2.83779	0.56015	4.90828	0.931155	0.81449	3.18823	1.23992	2.30027	4.26774	1.05023	2.78952	2.14546	0.977165	0.39275	1.67004	1.32015	2.29927	4.20488	1.94861	0.656664	7.25916	2.25244	1.46226	1.1175	2.04036	4.65391	6.77083
ABTB2	NM_145804	2.93892	1.01467	15.4547	1.76347	5.93524	9.0233	5.30354	5.04304	11.8845	1.56751	5.58052	5.22261	3.77637	1.98379	0.858107	4.01474	3.12452	1.6173	2.88329	1.5523	4.04184	10.0184	2.22483	2.44579	0.629723	0.479059	2.27371	8.02852	9.17582	1.82293	1.94126	1.86515	2.16413	5.9084	1.25917	2.71021	1.37883	1.87375	3.15629	0.906725	0.339583	6.31203	3.35764	1.83412	0.877503	1.78962	1.74346	10.2303
ACAA1	NM_001130410	0.570152	0.136999	0.458109	1.35944	0.81917	0.441829	0.932957	1.49251	1.17912	1.36904	1.47088	0.814117	0.538172	0.523197	2.69718	0.176489	1.09494	0.699677	0.459332	0.347481	0.287032	1.05937	0.414493	1.08219	1.08346	0.459317	1.31325	2.35436	1.46547	0.82348	0.292108	0.690358	1.23989	1.21406	0.080836	1.48646	0.503454	0.48942	0.237712	0.469064	1.15319	0.692274	0.614327	1.74098	0.3462	0.703282	1.51525	0.928824
ACAA1	NM_001607	7.27493	6.07867	9.45342	12.888	8.99343	6.91487	11.2716	11.8856	12.2889	10.1551	15.4632	10.7075	9.68649	11.7957	17.1981	6.50066	9.67056	7.18266	10.1076	3.57053	5.17702	9.25235	7.0102	6.40449	8.99535	6.43991	16.2443	11.57	15.4166	10.4761	7.70585	7.92991	11.6759	16.8236	3.59401	14.4428	5.91866	4.53622	4.69048	9.6523	10.2594	9.71302	8.5676	13.0389	2.96178	8.12648	24.0898	7.9498
ACAA2	NM_006111	66.4013	73.1776	76.5464	48.9329	63.5809	86.4799	77.3474	59.1446	49.3471	93.7321	70.9172	50.6964	105.967	58.7725	40.5807	60.1981	66.9476	85.3041	57.8122	87.2286	76.3427	30.5274	62.3456	137.711	90.364	100.237	63.3057	51.0051	71.6683	85.6927	135.894	114.966	65.4042	38.9465	64.9458	34.1898	49.4329	143.623	39.5262	104.342	49.7133	39.4177	118.583	256.577	43.0171	48.2828	29.8741	108.214
ACACA	NM_198838	0.463572	0.093095	1.09259	0.188534	0.244987	0.088255	0.406399	0.151383	0.397951	0.189115	0.286998	0.152934	0.139179	0.337099	0.78575	0.105168	0.54441	1.29072	0.065132	0.158892	0.682598	0.611584	0.203335	0	0.329048	0.632038	0.16692	0	0.116349	0.324544	0.154778	0.246433	0.172448	0.084496	0.102537	0	0.153519	1.08689	0.414706	0	0.161452	0.037324	0.054657	0.10923	1.53952	0.103171	0.049283	0.24798
ACACA	NM_198837	2e-06	0.058809	0.098792	1.5e-05	0.136848	0.118984	0.080987	2e-06	0.07717	2e-06	1e-06	0.068952	1e-06	1e-06	0.065729	1.7e-05	6e-06	2e-06	1e-06	1e-06	3e-06	2e-06	6e-06	1e-06	1.4e-05	3e-06	2e-06	8e-06	2e-06	3e-06	2e-06	2e-06	2e-06	1e-06	1e-06	1e-06	2e-06	0.894226	2e-06	1e-06	1e-06	1e-06	2e-06	2e-06	4e-06	1e-06	2e-06	1e-06
ACACA	NM_198836	5.98501	5.97927	5.17006	5.75666	3.66114	7.69926	8.20937	3.28483	4.324	4.7323	1.92424	8.39823	3.23399	4.81703	17.468	5.36043	2.26159	7.44954	4.98877	7.37998	10.7965	15.9915	4.45441	1.17045	3.44285	11.4541	4.12778	1.4485	3.45626	8.80659	3.95369	4.41367	2.60571	1.79974	2.87012	1.95891	11.7119	5.65522	4.09441	1.52087	2.31884	2.95098	0.512317	1.7565	7.69456	2.68066	3.69935	2.90184
ACACA	NM_198834	3.918	2.56998	9.37421	3.84141	3.4575	1.34654	1.96383	1.77034	2.62099	1.46869	5.23122	3.02478	1.77808	5.00837	3.85651	1.29	2.59878	3.11293	3.09988	2.07321	3.75493	0.843178	2.7093	2.32508	1.32551	1.75733	3.75401	1.2522	3.06251	3.62396	3.69378	0.828882	1.35567	1.68612	1.42742	1.15408	2.0915	4.65662	3.36094	1.93182	1.64617	3.04878	1.29296	1.48657	4.16539	2.90814	0.695858	3.35957
ACACA	NM_198839	0	0.249809	0.488174	0.028787	0.080227	0.194869	0.033133	0	0.595652	0.028276	0.606187	0	0.031176	0.55267	0.658825	0.030913	0	0.123366	0.174906	0	0.078848	0.068826	0.027614	0.033553	0	0.148239	0.03275	0	0.031955	0.186046	0.06468	0	0.037463	0.03308	0.087712	0.023461	0.059478	0.12092	0.025627	0	0	0.105056	0.139406	0.068492	0.155452	0.091516	0.058807	0.047852
ACACB	NM_001093	2.45219	0.761049	3.49619	0.664357	1.30495	1.69226	2.37857	1.45406	1.86518	2.42758	3.01895	0.893069	1.83158	3.12838	3.12925	2.51686	1.70694	0.872492	2.06547	0.943445	1.08939	2.9298	1.46115	1.02694	1.63557	0.368369	1.39794	0.238413	1.30875	2.17836	1.02088	0.701425	1.75862	1.76547	0.090382	1.38754	0.151851	9.69129	2.14416	1.3224	2.0534	1.65428	0.261566	0.448848	0.737669	1.33105	5.00659	1.12844
ACAD10	NM_001136538	0.315089	0.108879	0.357136	0.377017	0.741105	0.317466	0.397098	0.106849	0.761764	0.850304	0.860221	0.753754	0.29651	0.205501	0.696164	0.935484	0.344448	1.21882	1.08936	0.271242	0.319221	0.48859	0.334385	0.155227	1.0077	0.472416	0.468687	3e-06	1.19711	0.713664	0.361052	2e-06	1.05991	0.528672	0.523099	0.852762	1.17875	0.489059	0.688522	0.235062	0.351956	0.72885	0.170591	0.437017	0.811558	0.460526	0.548175	1.00054
ACAD10	NM_025247	5.7928	4.80903	6.24561	3.62765	8.4888	5.65244	9.30181	6.89675	5.72466	7.36367	4.61588	4.58334	7.09654	7.84201	5.05832	5.37411	4.09382	3.60088	4.61494	3.36563	6.35259	8.1063	4.19713	3.71089	5.11597	2.08801	5.89394	3.50245	4.24669	6.55216	4.57857	3.78233	6.65496	4.00675	2.35936	7.52634	5.90659	4.65333	4.3098	3.26626	3.31198	4.85142	1.96414	3.42539	2.13612	7.61978	4.02561	4.55144
ACAD11	NM_032169	6.06256	7.63033	5.99884	3.6278	7.01456	2.98607	6.95345	10.7862	5.47414	11.4748	6.31154	5.37507	10.4858	6.29959	6.73741	8.55075	4.07487	4.84696	5.98856	5.3479	5.99163	5.87911	1.52092	6.06041	2.96335	2.69629	7.78163	2.65552	6.09347	11.0177	7.22992	4.9356	7.49328	3.33079	1.80349	8.14596	2.73227	8.10595	6.65363	6.63362	4.63222	3.67836	4.36142	3.68238	6.73633	8.41479	7.71425	6.4658
ACAD8	NM_014384	13.5979	11.2138	10.2287	8.74293	9.49009	9.87286	10.0784	8.62021	10.364	12.2345	9.07765	8.62505	8.08714	9.54924	11.5312	10.0157	7.46312	7.22701	18.9169	7.86186	3.05373	11.0149	9.68464	16.7445	9.68865	7.21108	11.1282	7.99977	10.3752	14.7322	7.40119	11.789	9.99396	5.94379	11.9901	6.78825	11.5988	10.4991	15.3803	9.87008	6.55399	9.16374	6.66648	7.53543	6.67532	7.95439	9.6963	7.78316
ACAD9	NM_014049	23.2498	24.6281	31.0578	13.3841	10.6766	13.6142	27.6586	17.933	18.0233	27.3598	12.0852	21.6494	13.4578	18.3049	26.2416	26.7703	10.2026	20.2602	15.7765	20.2852	27.9061	42.3879	10.4337	25.5227	19.4844	14.6264	21.2525	12.5823	16.1128	26.7974	13.5525	14.5163	10.9791	7.81537	8.82897	7.38135	19.6261	23.7441	10.1602	20.5082	11.7961	11.4469	14.7536	8.7816	6.4734	20.254	8.93788	13.2577
ACADL	NM_001608	0.084022	0.249657	0.262679	0.13725	1.80712	0.185866	0.081854	0.815833	0.050558	0.034836	0.087603	0.14322	0.873767	0.240077	0.653365	0.989179	0.440488	0.17348	0.046114	0.042184	0.178639	0.123005	0.156363	0.443857	0.034108	0.219006	0.825768	0.215456	0.496505	0.747833	0.328932	0.060019	0.045893	0.244983	0.320133	0.751689	0.04953	1.98416	0.125794	0	0.333594	0.872877	0.061062	0.297529	0.37199	0.153405	2.60593	0.233213
ACADM	NM_000016	27.8869	24.6003	13.6261	21.5904	27.8048	17.0785	18.7773	22.088	15.0296	27.9625	12.4148	25.921	23.9496	19.9602	22.3169	19.5224	49.6189	32.0057	22.7432	33.3413	22.3722	12.0443	42.3554	28.0897	18.429	61.5441	16.8961	20.1788	12.1209	22.2712	41.0816	29.8777	24.7172	31.2944	22.3179	16.6495	20.1433	30.9406	40.2646	29.8233	32.8468	21.9828	29.668	39.8231	18.8075	22.8944	13.3075	57.404
ACADM	NM_001127328	0.077312	0.411316	0.47159	5e-06	4e-06	9e-06	1e-06	0.198167	1e-06	3e-06	1e-06	2e-06	0.192578	0.475685	0.248119	0.274838	0.233688	3e-06	0.443459	0.472027	9e-06	0.127483	5e-06	0.383501	0.486808	0.854784	0.532812	1.6e-05	2e-06	0.209126	5e-06	4e-06	0.45931	0.176031	0.505404	5e-06	0.4651	0.220901	0.751215	0.188907	0.176787	0.608584	1e-05	0.635279	0.984637	0.219842	0.196985	0.512041
ACADS	NM_000017	10.1212	12.0196	7.25882	7.39776	8.50808	7.63646	12.338	7.96152	7.63065	10.0354	9.42793	12.1377	7.85936	14.3357	11.8172	6.10427	3.4081	5.14826	7.13223	13.4475	8.82834	17.5003	11.215	13.7826	8.00249	2.8365	11.2324	9.73117	7.59662	10.0925	2.47641	8.15121	13.0857	6.79281	5.26848	9.27852	3.73632	6.22551	2.92701	6.80073	5.32331	6.76119	9.72156	9.38362	1.1323	9.32634	9.94672	11.4804
ACADSB	NM_001609	1.64792	2.98367	1.61097	2.9319	2.4579	2.03291	3.18172	3.25545	1.42744	4.40357	1.92605	3.01549	2.9933	3.76905	12.5321	3.07523	2.68916	2.37186	7.15334	1.46345	3.62493	2.56133	4.79951	2.29596	22.0887	29.7901	2.75993	1.7073	3.05213	4.28447	2.9077	2.62908	2.63554	1.58372	2.47595	2.6439	3.34861	2.53778	2.45066	2.6019	18.0745	3.68593	2.42616	3.10295	0.974196	2.74725	5.59887	2.64688
ACADVL	NM_000018	43.3658	40.541	30.7587	49.9577	36.0729	6.67019	37.0915	50.3185	44.7637	80.3712	48.8877	72.1063	48.1014	64.8147	62.5912	54.5845	14.5966	22.1064	37.6789	56.6031	12.8996	38.1569	40.8308	6.63345	40.7662	15.5087	45.993	12.319	17.8972	18.3794	26.6817	45.8568	40.7864	46.0151	9.50745	38.5555	19.0019	30.2872	24.8815	55.0945	33.8921	53.8809	23.007	20.2759	10.1649	36.053	92.5758	46.8445
ACADVL	NM_001033859	4.55774	2.07023	2.46377	2.75305	0.67183	3.93612	0.699786	0.490671	4.82672	3.85085	1.13852	2.23861	3.21329	5.87683	0.764905	2.52374	3.51314	0.196806	1.9569	1.04014	1.71193	1.19907	1.96938	4.00296	2.69563	1.51083	0.59636	3.22381	1.60284	1.42019	1.67279	1.4369	6.66308	2.67157	0.185213	1.04334	1.9614	1.13255	4.5851	1.256	0.938197	4.31158	2.14684	3.00375	0.584452	1.56873	2.31102	2.96174
ACAN	NM_013227	0.349766	0.308395	0.443287	0.365568	0.021909	0.348149	0.123796	0.039078	0.476029	0.095609	0.228276	2.38714	0.03942	0.490669	0.075103	0.296671	0.135336	0.184498	0.294846	0.889564	0.210106	0.067449	0.449329	0.051084	0.054759	0	0.264751	0.032008	0.154789	0.469825	2.43211	0	0.073905	0.160074	0.109111	0.232801	1.61342	0.447967	0.13375	0.908558	0.033431	0.31106	0.181453	0.267631	0.063322	0.240975	0.263356	0.270315
ACAN	NM_001135	0.121472	0.100796	3e-06	0.03349	0.032801	0.169865	0.044191	0.077063	0.247741	1e-05	0.066313	1.03101	0.052706	0.210307	0.093818	0.056441	0.026426	0	0.129402	0.249326	0.205899	3.5e-05	0.116226	0	0	0.042516	0.037966	0	0	0.161175	0.688834	0.069391	0	0.054192	0.036794	0.03835	1.00225	0.231494	0.112844	0.476121	0.052558	0.077001	0.053628	0.074762	0.000281	0.063678	0.149885	0.102196
ACAP1	NM_014716	0.166763	0.829354	1.61051	6.64603	2.70226	1.1232	4.28367	8.73103	1.84647	3.83704	11.9489	2.33059	0.177349	3.88258	6.25596	1.39233	4.69514	3.81857	2.60826	0.368363	0.236286	0.499224	0.702331	0.390373	2.77536	0.475936	5.94223	3.32571	4.65317	0.818325	0.242111	7.09736	18.1482	9.56829	0.721377	14.9259	0.992796	0.878277	0.58253	0.4536	3.89166	2.84951	0.131276	5.58576	1.35337	1.44168	13.4622	2.60536
ACAP2	NM_012287	20.4246	22.0762	14.6559	19.7822	15.7826	13.6868	22.8876	14.2103	14.6022	17.6797	6.5173	19.6422	12.8815	10.2049	12.3527	16.0928	13.7962	20.2988	16.4114	22.1933	24.938	10.6621	8.81463	11.2595	6.51476	8.4882	11.6098	12.9684	11.467	18.3521	16.2454	15.6593	12.2933	8.69151	9.99448	11.0795	12.3031	13.5818	11.9432	13.1368	4.48484	17.0073	11.0992	6.07895	17.1918	12.3846	9.6058	12.5632
ACAP3	NM_030649	75.3031	23.8309	49.061	13.4958	26.9416	38.2966	11.9238	8.77933	26.5573	9.71466	31.8322	29.6426	12.7973	20.0931	21.2902	8.00362	19.7438	17.073	10.9532	42.316	11.8785	45.1357	20.8404	5.80543	9.28206	17.8098	31.375	6.79129	18.7444	24.1158	10.1863	8.54794	9.62587	15.919	30.9336	8.59006	21.8401	41.1892	98.3887	12.8257	9.62573	32.9722	13.4003	7.32962	11.4561	23.4149	11.6813	16.2897
ACAT1	NM_000019	11.4185	16.2419	14.948	25.6676	17.8459	16.0082	17.6721	24.643	15.9613	11.6434	7.65956	21.4575	14.7439	9.18075	18.8536	22.8125	25.0915	17.5148	27.9308	27.8554	11.5992	31.9116	27.4262	18.5599	10.9056	29.476	15.2653	20.6329	11.5202	12.7567	20.7953	19.8445	12.9335	35.0503	15.6678	17.4892	25.8498	5.76752	18.4388	18.8685	11.479	12.6715	16.354	19.7091	6.01467	9.47133	21.781	9.35375
ACAT2	NM_005891	34.5908	29.1044	78.0609	25.8069	27.4243	28.142	33.6509	24.2395	47.4278	58.8119	20.1692	40.2798	44.9071	25.4777	44.4052	28.4706	27.4353	30.0168	30.5902	10.7484	36.8046	23.9988	41.94	26.5382	62.604	75.5886	46.0647	88.4765	46.6695	27.7151	36.6694	24.9132	24.1933	61.7728	28.5117	15.9123	28.9052	54.7231	25.2671	57.7204	63.644	28.3205	67.6759	51.5611	50.2726	38.3644	8.39932	36.4764
ACBD3	NM_022735	13.4128	11.8715	14.4639	21.5566	24.3774	18.044	17.4636	18.9134	17.3009	12.5793	12.272	22.2766	16.0186	16.2101	20.704	23.7533	28.2235	25.3049	20.0684	11.0241	18.6761	14.6454	10.8951	14.3619	11.0089	29.9544	17.3738	10.5977	15.3485	21.7685	30.9978	20.0209	21.6677	22.4135	11.0323	18.4735	15.9202	20.3789	13.4247	16.3349	18.681	12.5603	15.0923	17.1399	12.851	14.27	16.1588	18.0474
ACBD4	NM_001135707	0.403621	0.770644	1.34394	0.440047	0.502664	0.140589	0.19387	0.960358	0.793484	0.560759	1.13217	0.874716	0.282985	0.733094	0.799455	0.909967	0.0893	3e-06	1.16628	1.42147	0	0.188116	0.60947	0.671391	0.370577	0.246309	0.570099	0.174014	0.220871	0.957443	0.065735	0.890816	0.528869	0.185499	0.205473	0.38184	0.118726	0.776608	0.752319	0.5137	0.464523	0.912169	0.43016	0.438134	0.135509	0.416559	0.954193	0.704474
ACBD4	NM_001135704	0.056504	1.39396	0.194486	0.088771	0.15971	0.500381	0.260442	0.232985	0.072999	0.063438	0.226341	0.145905	0.088001	0.24176	0.138059	0.279449	1e-06	0.058598	0.419255	0.951058	0.569562	0.309647	0.420519	1e-06	0	0	0.080694	2e-06	0.053536	0.877604	0	1.83651	0.175946	0.208501	0	0.25109	0.068528	0.345462	0.274593	0.107427	0.137476	0.267725	0	0.66453	0.24063	0	0.960951	0.31324
ACBD4	NM_001135706	1.40833	1.49044	2.23922	1.15717	1.65747	0.958238	1.94503	2.34495	0.654751	1.98721	2.10696	1.64756	0.736027	0.771526	1.11719	1.48603	0.949212	2.14374	1.8413	2.52764	0.093084	2.29003	2.35792	2.66099	1.38072	0.629783	1.32733	0.783586	0.313847	1.36776	1.40699	1.2841	2.17262	0.926152	0.599541	1.67081	0.314152	2.15257	0.924303	1.97337	1.54112	1.45351	1.94623	2.40731	1.7e-05	0.939299	2.55403	1.07823
ACBD4	NM_001135705	0.050604	1.28092	1.05694	0.586996	0.556487	0.368859	0.57103	1.29174	0.031031	5e-06	0.665988	1.23762	0.038486	0.728606	1.59502	0.229536	0.321414	0.365363	0.317372	1.70015	1.2284	1.00322	1.42131	2.93079	0.588591	1e-06	0.097165	1.4607	0.879587	1.24275	0.541201	2.48453	1.02746	0.800069	0.002	0.897788	1.7e-05	0.357516	8e-06	0.628345	0.195378	0.130786	0.921075	0.692988	0.267487	0.421681	2.61147	0.49906
ACBD4	NM_024722	0.674092	1.167	1.24106	0.406864	0.688816	0.781883	0.423466	1.39654	0.411987	1.7735	1.15228	0.961994	0.538805	0.432868	0.675509	0.851013	0.075661	0.341993	1.74097	2.61225	0.126987	0.194404	0.990022	0.848305	0.707304	0.315614	0.580232	0.592719	0.3211	0.402028	0.287904	1.32508	1.00232	0.475113	0.533743	0.967498	0.296365	1.0038	1.17396	0.849562	0.699818	1.47236	0.601092	1.68142	0.083721	0.354228	1.32217	1.60195
ACBD5	NM_145698	4.04967	6.44067	3.22106	5.99076	2.24715	3.14468	6.11311	3.33432	2.5076	5.6304	5.58304	7.36897	4.06582	4.37745	5.63593	1.32712	5.51524	6.17063	2.59324	4.51347	3.53932	7.39297	2.3187	1.23595	6.34058	5.20364	5.44407	0.436907	5.03087	5.33882	2.95803	4.28671	2.62784	3.49091	2.16544	2.09148	2.47831	2.80688	2.96844	4.35016	2.69629	1.83056	2.73474	1.02439	2.50394	2.52081	1.61208	3.36449
ACBD5	NM_001042473	0.883868	9.06997	2.47894	7.48836	3.47747	3.70085	2.2002	5.04031	0.988041	8.40046	1.68581	6.88805	4.19217	1.39522	1.05729	5.25234	11.1122	12.0987	5.88265	5.70861	0.793006	0.447501	6.33375	4.89033	12.7983	3.25793	2.06173	0.028948	1.3092	5.07354	7.21814	7.44115	4.13767	5.16533	3.45396	4.25275	4.66207	7.43974	5.24911	3.83768	6.53078	1.47817	5.68558	6.00951	3.86662	2.8009	7.13433	4.49838
ACBD6	NM_032360	28.5108	50.6681	29.2072	44.886	23.7713	31.3536	24.3646	24.2044	28.272	30.875	22.6384	22.5097	37.9839	28.7114	32.5124	41.5608	36.9598	27.4839	36.5543	53.1227	38.9289	47.9161	28.7957	47.2698	28.4219	68.7685	47.1807	60.6823	30.0022	28.8852	41.2553	35.5872	35.4028	29.7608	42.5995	20.4985	38.722	33.3929	26.89	42.0968	25.291	27.2176	60.2263	64.6086	27.4534	20.3785	15.6844	40.9936
ACBD7	NM_001039844	15.5299	11.5193	7.7242	5.21492	6.76107	12.1684	9.04964	16.9472	8.86891	8.38104	7.24707	9.14006	27.9218	13.8538	4.63746	5.30651	18.4925	11.5614	22.0095	10.0426	5.52196	2.69581	14.9684	20.4035	5.0033	7.70047	9.48288	13.5517	15.0213	7.42542	8.45322	3.48302	8.46081	6.00344	10.8046	2.95069	3.42549	17.4954	21.9677	6.64862	1.52131	5.72013	21.9314	11.033	4.83032	16.9841	0.14869	9.92194
ACCN1	NM_001094	0.009194	0.009991	0	0	0.03767	0.011374	0	0.046652	0	0	0.010095	0	0.009141	0	0.010787	0.043851	0.04704	0.009958	0.014152	0.023305	0	0.163014	6e-06	0	0.020934	0.028742	0	3.27567	0.016401	0.11897	1e-06	0.191435	0.056169	0.018043	0	0.028768	0.033522	0.017909	0	2e-06	0.016595	1e-06	0.01873	0.426715	0.00538	0	0.092664	0.006927
ACCN1	NM_183377	0.097461	0	0.024966	0	0.307805	0.050821	3.25364	0.352412	0.036031	0	0	0.229697	0	0.124445	0.032633	0.188708	0	0	0	0	0.069644	0.024634	0.940948	0.007141	0	0	0.065395	1.21948	0.031991	0.544101	0.044746	0.008631	0.021861	0	0.01419	0.142741	0.03037	0	0	0.061255	0	0.880317	0	0.506121	0.027186	0.006404	0.122497	0
ACCN2	NM_001095	3.45324	0.484522	1.24433	1.03506	0.477453	0.085543	0.933809	0.156139	0.887121	0.632829	5.0366	0.3076	7.04011	0.229193	3.62629	2.84528	1.59546	0.075201	0.133987	2.97434	3.06228	12.2118	1.2512	0.239147	1.76736	0.443121	0.222446	0.426267	1.17388	1.27974	1.10618	0.195322	0.570159	3.59853	6.4758	0.445855	3.69806	0.993743	24.9842	1.08721	0.577937	0.502716	2.58881	0.276767	0.37491	0.208715	0.866905	0.34595
ACCN2	NM_020039	0.087369	2e-06	1e-06	0.066519	1e-06	0	0	0	1e-06	1e-06	1e-06	1e-06	0.072203	0	0.21026	0.411538	0.175963	1e-06	0	0.135014	0.20464	0.291341	1e-06	0	0.140947	0.163114	1e-06	0	0.537175	1e-06	0.142595	0	0.159576	0.622336	0.376706	0.035914	0.288573	0	3.43147	0	0	0.065686	0.088756	2e-06	0.055037	0.061886	0	0
ACCN3	NM_020321	0.402536	0.415076	0.146195	0	0.169827	1e-06	1e-06	0	0.855737	1.4e-05	0.817647	0.059724	0.138483	1.50823	0.165461	0.999835	0.070345	0.21889	0.022971	0.294837	1e-06	0.232563	0.207076	0.308318	0.048306	0.135719	0.225118	0.125933	0.239557	0.074327	0.607615	0	0.373154	0.145692	0.218775	0.080484	0.380253	0.119496	1.72048	0	0.042593	0.060034	0.059413	0.319201	0.23069	0.121921	0	0.12431
ACCN3	NM_020322	1.88792	0	0.363403	2e-06	1e-06	0.278833	0	0.100546	0.525857	0	0.066601	0.075941	0.222904	1.04639	0.342034	0.172667	1e-06	0.581773	0	0.104565	0.273432	0.3038	0.123959	0	0	0	0.2075	0	0.327374	0.225327	0.548044	0.197907	0.503697	1e-06	0.180929	1e-06	2e-06	0.253724	0.52174	0.07169	0.050736	0	0	0.307051	0.186637	0.186477	1e-06	0.25666
ACCN3	NM_004769	1.11057	0.028194	1.58614	0.320136	0.249779	2e-05	0.339373	0.221318	0.226658	0.103357	0.736741	0.18941	0.160395	1.34118	0.016666	0.032361	0.171614	0.495688	2e-06	1.01373	0.437757	0.244795	0.429115	1.40603	0.100263	0	1.5496	0.182616	0.393193	1.02056	0.938766	0.452113	1.35248	0.372853	0.520697	0.571724	0.137389	1.50767	4.04674	0.918194	0.030863	0.231567	0.344014	2.5e-05	0.297491	0.721666	0.307846	2e-06
ACCN4	NM_182847	0.018248	0.056483	0.010154	0.007934	0.108417	0.043859	0	0.026888	0.021983	0.022671	0.03809	0.024828	0.017229	0.147099	0.036362	0.140318	0.079666	0.074957	0.020007	0.029287	0.102839	2.88083	0.035726	0.043729	0.009864	0.081145	0.030151	0.041535	0.063896	0.019027	0.045846	0.095493	0.029879	0.60365	0.075233	0.107594	0	0.025316	0.334791	0.021428	0.015636	0.056655	0.008823	0.082564	0.10746	0.258462	0.143999	0.045703
ACCN5	NM_017419	0	0	0	0	0	0	0	0	0.015274	0	0	0	0	0	0	0	0	0	0	0	0	0	0	0	0	0	0	0	0	0	0	0	0	0	0	0	0	0	0	0	0	0	0	0	0	0	0	0
ACCS	NM_001127219	0.000124	0.347533	0.977073	0.001305	0.000417	0.611903	0.071368	0.24829	0.264924	0.181996	0.055952	0.181755	5e-06	0.202144	0.092793	0.876701	0.717279	0.386446	0.044435	0.169392	0.435571	2e-06	1.31242	0.512835	0.218848	0.048314	0.902753	0.485689	0.852614	0.595277	2.34081	3e-06	0.142765	0.105484	0.022561	0.51523	0.024192	0.671842	0.00102	0.796107	0.565289	0.289745	0.057342	1.12933	2e-06	0.139273	0.549769	0.462967
ACCS	NM_032592	0.704366	2.73545	2.71713	1.32451	2.03403	0.776665	1.01068	1.56985	0.684463	1.69054	1.24866	1.68323	0.540544	2.36055	3.7003	2.27411	0.775593	0.328857	0.959006	0.265885	0.960929	1.75605	0.908909	0.943348	4.18562	0.238064	1.76665	0.376535	1.14693	0.926678	1.28983	2.03856	3.70301	1.90771	1.51784	1.75043	0.151496	2.80705	2.72774	2.24301	5.69446	0.895371	0.635473	1.8796	2.86602	1.87665	7.67896	1.09475
ACCSL	NM_001031854	0.058835	0	0.024442	0	0.011697	0.02396	0.014546	0	0.007059	0	0	0.026929	0	0	0.021896	0.014131	0	0.015435	0	0	0.04248	0	0	0	0	0	0	0	0.015043	0	0	0	0.032211	0.013778	0.009375	0	0.02786	0	0	0.017398	0	0.01145	0	0.016759	0	0.025346	0	0
ACD	NM_022914	0.485805	0.964146	0.237959	0.127163	0.049691	2.1e-05	2e-06	0.309715	0.51441	0.285794	0.267808	1e-06	0.123083	1.63473	0.369028	0.421491	0.151322	0.178451	0.103485	0.366193	0.692408	0.210563	0.149528	0.34028	0.024251	0.187279	0.327371	3e-06	2e-06	0.297153	0.637699	0.318765	2e-06	0.128661	0.528104	0.258226	0.342559	0.688274	0.613978	2e-06	3e-06	0.553498	0.325943	3e-06	0.157899	0.315094	1e-06	0.330653
ACD	NM_001082486	15.4815	6.35058	11.2375	6.58608	16.0303	10.9677	7.10376	7.82513	14.079	7.01363	14.5226	5.61697	11.0679	21.0761	6.73682	5.83971	6.22327	10.3349	7.4284	7.25101	12.9671	9.12112	9.31561	5.60583	9.16996	14.3082	14.6908	8.21843	12.9384	13.2421	6.11064	5.27406	13.6194	8.3972	11.7135	5.42124	13.6477	13.0726	8.75352	6.38493	9.2315	13.0912	6.60806	12.1845	8.07341	16.7254	7.09029	7.59267
ACD	NM_001082487	1e-06	0	2e-06	0	0.094772	0	0.026158	2e-06	0.11554	1e-06	2e-06	0	1e-06	1e-06	1e-06	0	0	1e-06	0	0	0.018272	0.073706	0	0	0.144736	0	0	0	0	0	0	0	0	2e-06	0	0	0	0	0	0	0	1e-06	0	0	0	0.100339	0	1e-06
ACE	NM_001178057	0.159508	1e-06	0	1e-06	0	2e-06	1e-06	1e-06	2e-06	0.100059	2e-06	0.081681	0	1.12644	2e-06	2e-06	0.120333	0.20217	0.270444	0.125032	0.217424	0.12641	0.138206	0.353868	1e-06	0.234578	0	2e-06	0.060666	0.409678	1e-06	0.184559	0.142809	0.088812	1e-06	1e-06	0.107634	2e-06	1e-06	0	1e-06	0.08336	1e-06	1e-06	5e-06	0.4172	2e-06	1e-06
ACE	NM_000789	10.786	2.62275	6.90271	6.32235	14.1262	9.78341	16.7227	11.6707	6.74531	3.78832	16.64	9.49672	9.56545	16.039	24.9864	5.40902	5.12892	7.52202	3.96914	12.6684	8.20957	8.06321	2.67956	1.61268	0.835971	1.51992	20.6429	0.179253	18.7067	16.605	6.00503	7.95518	11.6689	19.5062	1.09172	11.7542	4.07236	20.7035	2.81488	7.60694	5.23513	5.65186	0.26232	1.27592	2.19976	4.02686	14.3331	5.0485
ACE	NM_152830	0.166355	1.34522	1e-06	4.87806	0.793777	1.44243	0.122741	1.76882	0.205768	0.496256	0.28263	1.72902	7e-06	0.000138	0.110842	1.81874	1.78937	2.23903	0.31224	1.37976	2e-06	3e-06	3.4165	8.37269	2.4032	0.375628	3.9e-05	1.82165	6e-06	3.148	2.10857	1.6513	1.9614	1.2e-05	0.85307	5.05478	0.041573	2.42943	1.20445	2e-06	2.50123	2.03324	1.2309	3.27033	0.36439	3.99591	3.23552	1.13167
ACE2	NM_021804	0.051267	0.075395	0.048972	0.038121	0.197012	0.046693	0.084666	0.222737	0.113079	0.211983	0.030614	0.132471	0.324423	0.301314	0.230139	0.239377	0.211676	0.1942	0.048103	0.005869	0.061429	0	0.091696	0.028007	0.086947	0.122255	0.184272	0	0.15279	0.197452	0.1535	0.048712	0.09584	0.061317	0.04638	0.194034	0.013773	0.094672	0.023337	0.01716	0.15651	0.176052	0.233089	0.33059	0.116692	0.094188	0.482109	0.062807
ACER1	NM_133492	0	0.027561	0.057408	0.046538	0.062881	0.044103	0.053938	0.026001	0.024893	0.021975	0.026962	0.048797	0	0.026849	0.025746	0.025098	0.027163	0	0	0	0.02653	0	0.020628	0	0.028737	0	0.030822	0.030293	0.168139	0	0.112463	0.025204	0.028815	0	0.016834	0.019545	0	0	0.042254	0	0	0	0	0	0	0.04541	0.073739	0.056838
ACER2	NM_001010887	1.57383	1.58618	3.28012	0.767332	1.57818	3.48351	3.43927	1.93913	1.43786	1.47677	1.97486	2.16182	3.83057	3.49163	0.738698	1.5127	2.90331	1.31707	3.72347	1.82496	5.14325	2.65037	1.69553	0.523181	0.43273	0.943799	3.49686	0.476232	9.58234	7.43596	3.04402	1.70511	1.22142	2.00051	2.59645	1.06603	4.54137	5.57821	2.48894	0.822519	0.631377	3.21973	1.0556	0.812883	1.52288	2.33485	1.38503	2.61035
ACER3	NM_018367	2.33895	6.4287	6.95527	5.2257	5.43109	3.71152	3.76518	5.43746	6.3694	5.66589	3.17546	4.55522	3.71416	3.61309	5.69442	6.70718	8.03816	6.22628	8.3161	6.39214	7.6035	7.73715	2.62787	3.17778	1.82012	2.89675	5.27715	1.62587	4.35053	4.59457	6.08737	4.79215	3.78162	5.33742	5.30765	4.34696	5.61267	5.6241	3.77758	3.92229	2.82209	4.45187	1.8039	2.7192	3.40756	4.60806	4.24631	7.49897
ACHE	NM_000665	0.065851	0.18754	0.094353	0.284572	0.357169	0.34484	0.334712	0.641172	0.171512	0.131747	1.53477	0.095868	1.97435	0.45366	0.327429	0.178005	0.202829	0.096573	0.211826	0.127749	0.034131	1.5244	0.314011	0.315622	0.032123	0	0.45155	0.161309	0.674802	0.215696	2e-06	0.357323	2.26193	0.344848	0.041942	1.39466	0.025842	0.013891	0.288663	0.098696	0.213856	1.50922	0.142783	0.293499	1e-06	0.166551	1.07071	1.67769
ACHE	NM_015831	0.06564	0.152257	0.115967	0.19599	0.169113	0.310608	0.181691	0.434719	0.393333	0.201106	1.16855	0.088959	2.01399	0.159096	0.178677	0.063261	0.447227	0.064876	0.197294	0.026142	0	0.444214	0.154433	0.139185	0.175306	0.051854	0.367072	0.021783	0.220815	0.172004	0.052728	0.172211	0.726902	0.09093	0.013803	0.852905	0.030616	0.030345	0.229154	0	0.091625	1.03093	0.065249	0.053367	0.06626	0.209017	0.461568	0.378527
ACIN1	NM_001164814	12.1665	7.99594	7.00526	4.88838	9.37194	6.07408	5.1463	6.47921	7.61903	9.27348	9.26134	7.87398	7.48144	10.2886	10.3779	4.76801	6.34932	4.07522	6.83754	7.46712	6.3624	11.3756	5.09156	2.94099	5.61343	4.60407	8.51227	2.58154	5.39528	6.23309	5.91217	6.30419	8.40251	6.61719	7.60116	6.69955	6.70191	10.7307	7.87264	5.93947	4.89813	6.97006	2.53554	3.64402	5.27651	7.00281	6.44534	9.88435
ACIN1	NM_014977	2.7e-05	0.000192	1e-05	0.000108	2e-05	2.3e-05	2.4809	1.53935	7e-06	3.38114	0.447891	5.9e-05	0.11181	0.000154	5.8e-05	0.72904	1.3e-05	1.66708	1.39984	2.55333	0.516567	0.013067	0.011161	1e-05	1e-05	8e-06	0.000182	3e-06	0.104871	2.2535	3.1e-05	0.268977	0.000274	5e-05	1.65059	0.071158	2.8e-05	1.85839	5.6e-05	0.590718	0.000219	1.4e-05	3e-06	1.1e-05	0.087533	1.7e-05	3.73897	0.007609
ACIN1	NM_001164817	18.1984	5.68053	5.88358	5.68493	10.3246	6.08069	1.58329	6.39268	3.91004	10.3285	8.31126	8.00014	12.8581	9.72038	8.72959	8.566	12.2562	3.68532	9.86586	6.33151	7.66156	10.7451	8.074	6.48522	7.20627	8.02769	9.11462	3.02435	4.65706	4.8327	4.31672	2.92908	15.0422	7.81707	9.95001	7.74312	13.5498	9.73308	6.45253	5.73631	10.3827	4.77974	3.35351	4.08685	4.4861	11.3766	4.59111	9.48285
ACIN1	NM_001164816	23.3056	24.3284	25.37	16.4007	22.0627	15.3011	9.50251	11.6212	24.9448	17.0474	26.4662	17.0536	18.5391	27.8317	14.5627	11.1565	29.726	21.2623	28.334	26.0912	14.5331	20.2346	21.5016	31.9268	31.5006	25.2518	27.2027	25.8859	19.7122	21.3924	28.1875	13.5904	16.383	20.1017	21.4851	13.9456	7.92664	21.1229	25.8203	12.1451	10.0332	23.8952	18.228	17.9179	11.0353	22.0766	12.5291	20.3282
ACIN1	NM_001164815	11.0094	5.54297	10.9968	8.06001	9.68362	11.9336	8.1547	7.95908	9.13838	9.76614	9.6288	11.5196	11.0613	10.9972	13.0737	5.178	16.0611	10.9146	6.24915	6.43549	12.1981	13.1241	2.98748	2.21709	4.0434	10.0679	12.0818	1.13328	13.6325	8.44421	15.8934	7.8776	9.80874	9.25397	2.15693	6.8291	12.7397	8.30762	8.22724	7.18677	7.30734	9.68807	2.02452	2.18247	7.80697	6.64939	4.82988	8.37294
ACLY	NM_198830	2.10893	3.10446	8.53832	5.95029	3.58501	5.98673	9.07004	5.00502	5.18908	6.93948	14.4237	7.74512	7.20164	7.19489	4.81199	8.76626	17.0198	3.39433	7.16168	2.55273	6.47189	20.1915	3.59703	18.36	7.05573	3.46303	5.13808	8.00412	10.1502	5.49002	7.88875	4.41123	10.8033	7.88684	9.32804	5.39122	21.8575	17.2112	9.61165	6.83081	4.42518	14.3451	12.2143	8.77548	6.27051	6.2647	6.75608	4.29357
ACLY	NM_001096	40.7044	60.5799	46.1204	49.1864	46.5218	47.7452	61.6442	43.6255	49.6015	39.6561	64.5169	41.4334	47.402	41.7752	66.048	56.5193	68.9256	42.0698	72.5046	62.1167	43.4538	74.0696	29.3672	32.6739	22.9462	67.7551	42.277	16.9649	54.9179	44.8114	48.9233	36.1291	41.0587	46.4125	32.0612	25.2587	72.1006	46.6666	46.0214	37.2348	20.7731	62.8463	28.6316	24.0651	39.8588	43.1362	18.4676	52.0518
ACMSD	NM_138326	0.089238	0	0.479763	0	0.017834	0	0.022682	0	0.042937	0.018686	0.011533	0	0.042934	0	0	0	0	0	0	0	0.022232	0	0	0	0	0	0	0	0	0	0	0	0	0.042097	0.014597	0	0	0	0	0	0.01946	0.05231	0	0	0.058055	0	0	0.016276
ACN9	NM_020186	4.29028	17.3478	8.81204	20.0543	13.6602	6.82573	11.4554	11.5221	11.7819	10.0519	6.65132	10.8765	10.2427	6.23341	6.38837	2.4511	9.56371	11.5041	23.1081	14.9924	10.002	9.29659	16.5831	20.5889	13.8529	3.70278	5.35667	13.8953	4.31672	9.90752	18.3783	9.85902	6.86317	8.66229	33.7852	8.30552	13.0445	8.49007	12.9131	12.3142	25.7524	8.96754	28.2263	16.1383	7.59377	12.5063	3.51403	10.1781
ACO1	NM_002197	5.28921	18.2844	13.8866	11.4792	10.4983	11.5296	19.9432	15.6369	5.54777	13.9828	9.22521	16.7691	9.04858	13.6038	9.77727	9.24411	6.84996	7.71603	19.8736	10.4012	13.2654	15.0022	7.94904	12.5532	8.45638	19.5321	9.40806	14.3494	16.3328	15.7141	14.2647	15.4881	6.20154	19.9015	8.80609	10.1165	12.8234	8.58403	6.59913	8.51802	10.3647	11.0019	9.62861	7.7478	2.27502	10.7314	13.6105	13.6139
ACO2	NM_001098	77.548	26.2514	47.8545	24.4968	41.6959	69.4497	73.0414	31.4942	50.3193	30.8558	46.4247	26.1609	43.1789	62.8569	49.3169	20.0837	21.2426	52.667	25.0848	45.4967	58.5703	110.89	47.5706	32.2546	22.1199	44.0649	49.6682	17.9948	43.4796	33.6103	35.5107	28.7809	45.0901	48.9804	15.7677	35.1263	43.3947	41.8459	25.1261	13.9793	20.2662	33.2843	13.7713	21.0695	14.7127	27.646	28.6528	21.8182
ACOT1	NM_001037161	1.08166	1.98956	1.86898	2.12371	2.86701	1.16393	0.859157	2.7044	1.42526	3.24087	1.84178	2.60858	2.50808	2.46394	1.44863	0.438307	0.963656	0.822889	7.53626	4.12017	0.065724	6.37079	2.12466	4.50641	1.69354	1.2191	1.5736	2.15229	1.20316	2.32893	0.595225	3.138	1.53782	3.26801	1.68359	1.59204	3.0476	1.74777	1.28818	2.04486	2.69268	1.05373	4.87742	5.0405	0.764003	1.4	2.28793	1.84868
ACOT11	NM_015547	1.29883	0.127564	0.963759	0	0.076953	0.121991	0.058586	0.126042	0.574636	0.242764	0.592243	0.071413	0	0.661445	0.77096	1e-06	0	2e-06	0	0	0.941371	0.374402	0	0	0	0.085977	0	0	1e-06	0.161624	3e-06	0.59662	0.202619	0.111596	0	0.307011	0	0.317795	0.252163	0	0.034628	0.2816	0	0.039659	0.182877	0.039137	0.047854	0.260705
ACOT11	NM_147161	2.68498	7.56918	9.74838	1.5355	3.40394	5.81294	4.13042	1.67421	5.0094	0.703584	2.07525	5.15845	1.02511	5.08969	4.48337	1.80499	1.88485	4.10434	4.71474	3.37592	3.69899	31.6225	4.53221	2.13359	1.66563	1.70749	4.0864	0.295067	2.17208	4.59023	1.93955	3.46803	1.03988	1.56592	0.390627	0.795561	0.52662	3.16091	2.62751	1.0653	1.22809	1.77944	0.518744	1.18514	1.23048	2.35546	0.76068	4.57771
ACOT12	NM_130767	0.066797	0	0.029631	0	0	0.021675	0	0.026325	0.012835	0.011105	0	0	0	0	0	0	0	0.02789	0.0098	0.032264	0	0	0.010481	0	0	0.053603	0	0.045811	0	0	0.013647	0.025503	0.014617	0.012498	0	0.00988	0	0	0.02138	0.015774	0	0	0.013	0.045584	0.022646	0	0	0
ACOT13	NM_001160094	0.434622	0.377886	0.651799	0.388821	0.473128	1.00225	0.259895	0.207075	0.474666	0.436823	0.371577	0.423236	0.279241	0.936199	0.723218	0.365768	0.204964	0.601829	0.362825	0.177337	0.407287	0.096214	0.701086	0.495559	0.810077	0.376048	0.441062	0.581431	0.127889	0.360222	0.285809	0.234149	0.772438	0.244789	0.34085	0.356599	0.151494	0.218134	0.284195	0.229697	0.683546	0.212918	0.561758	0.63486	0.26788	0.401841	0.11733	0.410674
ACOT13	NM_018473	3.02225	5.89382	5.63892	11.1827	8.24871	6.62416	4.10189	6.19549	4.15932	8.67151	4.31596	7.21456	4.57327	5.42491	5.88611	6.06389	3.21588	6.11807	5.09903	4.35144	5.60732	2.48587	14.5594	6.19478	11.1258	7.05573	6.67969	9.7403	3.36355	5.93036	4.96846	6.21342	9.56505	6.32864	6.57722	5.68834	4.18714	5.3098	4.01312	7.67711	16.101	6.00432	10.2247	8.84936	4.41477	7.10208	4.07399	7.59706
ACOT2	NM_006821	6.35958	5.34007	7.91273	10.7613	8.25942	7.82968	7.9062	5.81765	5.27442	8.68064	11.5884	10.6897	7.78306	12.1274	9.8995	4.00715	4.92072	5.21342	18.6379	22.0731	11.7817	24.6342	13.679	8.01027	8.54009	8.36191	12.8733	8.27107	9.49242	12.1244	5.50364	7.56408	8.71998	13.7015	8.05291	6.78281	5.36232	5.17388	4.33952	9.32267	6.76975	5.62011	10.6198	11.1325	3.37888	6.19639	3.96129	10.3934
ACOT4	NM_152331	1.02739	4.72809	2.93275	2.18319	2.87636	3.61022	1.78173	2.12732	1.38982	3.88109	1.69442	3.91044	2.41104	1.85946	4.10597	1.89413	3.67504	1.59402	5.21721	8.83964	3.28159	7.5552	4.348	6.15062	6.96454	1.36202	2.42403	5.9295	4.18311	3.73107	2.74278	2.12462	2.32484	3.32759	3.40626	2.82616	1.22629	2.20698	2.13997	4.49932	5.50731	2.38875	3.62941	7.23009	1.0594	1.60108	2.14991	1.87175
ACOT6	NM_001037162	0.028713	0	0.078632	0.051278	0	0.097625	0.029899	0.114409	0.040924	0.072547	0.044327	0	0	0	0.042329	0.027551	0.120587	0	0.042692	0.116952	0	0.261476	0	0.056673	0	0.060947	0.034204	0	0.062206	0.031857	0	0.027729	0.063368	0.109022	0.055578	0.086024	0.055136	0.027052	0.023243	0.034593	0.025266	0.090071	0	0	0	0.024974	0.081118	0.041684
ACOT7	NM_007274	35.2891	19.9571	16.0794	9.18869	13.0426	8.77106	8.20035	6.44043	18.0875	7.28436	5.81436	15.3938	15.9831	40.4856	11.6582	3.15702	2.58161	2.79749	11.1479	6.78328	17.0809	49.5271	10.4749	4.12307	10.7901	2.16979	8.17219	3.20127	12.227	11.6184	1.68466	6.55734	14.3924	19.8806	20.2233	4.18989	19.6416	6.80687	18.234	7.04906	4.89975	14.3501	6.68654	10.0352	7.67196	27.097	3.4496	11.8527
ACOT7	NM_181864	7.55645	8.00228	4.17942	0.176912	10.551	6.64323	4.09319	7.99655	3.93136	0.838816	6.45598	4.49433	0.217283	5.57791	0.255854	1.35046	0.236165	3.5036	0.756169	0.18624	8.17393	1.09258	1.4582	1.99376	0.864105	0.223381	2.20126	0	3.15731	7.96435	3.76836	5.13291	3.41768	1.04728	0.294404	1.32051	0.546688	3.96694	2.86755	2.53083	0.8515	1.61337	3.0146	9.71489	0.706933	1.88708	0.657924	3.48463
ACOT7	NM_181866	74.7251	43.9515	24.4452	20.1623	23.7752	17.387	23.2909	10.1211	35.5869	13.7908	17.4512	18.8008	23.3358	57.1515	25.5233	11.8459	29.7036	27.1067	21.9513	9.80301	52.7073	108.414	28.0085	24.0822	28.6807	41.3759	26.1858	20.7679	26.4564	68.2228	17.0448	20.4759	21.8985	68.5304	47.8609	14.6492	42.7059	11.3897	42.0377	12.9517	10.5059	19.4257	18.7075	29.8123	0.198323	43.4926	8.78029	19.8651
ACOT7	NM_181865	0.000115	6.5e-05	4.7e-05	1.3e-05	0.899392	0.00013	0.550826	0.608475	0.69354	5.2e-05	0.193383	4.1e-05	9.8e-05	4.3e-05	0.538541	0.000117	0.000111	0.000277	7.1e-05	9.5e-05	0.000184	0.000148	9.4e-05	0.000113	9.3e-05	0.000109	8.1e-05	0.000135	3.9e-05	9.1e-05	0.000222	5.5e-05	0.844051	6e-06	7.3e-05	5e-06	0.000112	3.6e-05	8.9e-05	3.5e-05	3.8e-05	8.2e-05	0.000113	0.000106	0	9.6e-05	1.2e-05	4.8e-05
ACOT8	NM_005469	16.5689	16.3979	20.5328	10.9822	16.2058	23.473	16.4668	10.7595	31.7168	18.0108	16.8859	11.0767	12.467	15.0058	23.887	7.3922	11.8198	13.4222	10.7575	13.3084	19.021	27.3773	19.018	16.252	27.2098	13.6939	19.2918	22.1268	19.8285	14.875	9.48711	11.1911	16.6923	16.9703	18.013	8.63706	12.7013	8.68531	8.10944	10.4435	17.0605	16.0532	15.0257	19.2449	4.0746	11.2464	8.47128	7.66015
ACOT9	NM_001037171	0.923409	4.60695	2.21135	5.08444	3.64996	1.64933	3.55617	8.17091	2.53969	6.64953	5.2018	8.62795	2.51218	1.93497	4.28944	10.2415	5.18706	3.14819	2.79494	0.262899	1.56748	8.35648	1.3213	1.3016	4.65156	0.979196	4.04034	1.91494	3.62991	2.7243	3.92146	4.09573	7.05477	7.42845	0.961602	7.99276	2.0393	1.42128	2.20871	15.6487	7.89399	2.56342	2.53647	3.16277	1.56201	1.56339	16.8684	2.66557
ACOT9	NM_001033583	3.51307	7.01596	0.162088	8.57607	0.459881	1.97248	5.61427	1.14728	7e-06	8.39873	2.27105	7.66838	5.75538	4.81176	7.0521	16.2328	4.92911	6.99852	16.6208	1.66233	2.28227	13.966	5.05185	6.25291	9.07625	3.94213	4.18046	11.5615	6.28193	3.51851	4.88143	5.16635	2.36984	2.26192	0.254732	3.93789	2.73196	2.55024	5.70441	5.80887	6.81721	2.92089	3.62446	4.88139	0.32556	13.7388	2.46543	7.98647
ACOX1	NM_001185039	0.065006	0.624706	0.316867	0.322435	0.270671	0.13967	0.20066	0.194455	0.123357	0.191007	0.249868	0.389043	0.520487	0.535733	0.475754	0.146512	0.248243	1e-06	0.434899	0.637777	0.188974	0.453759	0.078145	0.299833	0.505802	3e-06	0.179071	0	0.104366	0.13491	0.464773	0.135862	0.258133	0.393258	0.388748	0.359144	0.37282	0.253961	0.490781	0.171548	0.27278	0.105918	2e-06	0.197644	0.252496	0.256328	0.302171	0.050791
ACOX1	NM_007292	0.375465	1.04448	1.13454	0.610501	1.0538	0.853932	0.534176	1.0096	0.497805	1.61857	0.50167	1.8952	1.05012	0.614582	1.30709	2.11454	0.832948	0.359482	0.849758	0.837278	1.20181	2.2677	0.360956	0.917112	0.611182	0.463961	1.00433	1.62761	1.30234	1.52581	1.78994	0.930366	1.55205	1.13002	1.03356	1.2447	1.21863	1.24208	0.225117	1.09746	1.16183	0.48357	0.878202	0.190853	0.824391	1.41965	1.01261	0.359082
ACOX1	NM_004035	5.12661	8.81972	6.63866	8.12035	4.96402	5.33123	6.49446	4.6376	4.13414	6.77053	6.41441	8.04066	3.44366	7.81684	10.4894	3.77609	5.45679	7.68393	8.44217	12.3734	5.84677	4.45299	4.96875	5.80761	3.65779	9.1864	6.15635	2.15119	5.2704	6.92501	4.73869	4.80801	3.65633	7.0444	4.56572	4.99994	5.34807	5.03044	4.7752	3.00157	2.95782	2.06713	3.07171	3.9716	2.75447	3.93917	5.07395	2.82304
ACOX2	NM_003500	0.330079	0.77723	3.6475	0.397107	1.96862	1.46872	1.96876	1.83656	0.454474	0.330579	5.15302	1.53361	0.398474	0.845002	0.83783	3.34698	0.568125	0.436237	0.508456	0.073193	0.280717	0.498411	0.330112	2.01412	0.123317	0.102035	1.66943	0.233706	0.964988	3.41789	1.52303	2.29975	1.08227	0.542051	0.0868	2.63051	0.150422	1.14986	0.27283	1.82302	0.557596	0.893321	0.397561	3.1506	0.422985	0.342475	5.54594	2.01503
ACOX3	NM_001101667	1.33341	0.890935	2.13973	1.27334	1.26288	1.32033	0.962846	1.75974	0.741518	1.7182	1.53594	1.8678	1.24677	2.06275	1.24719	1.10518	0.932958	1.45334	1.36987	1.30516	0.402487	0.741322	1.07995	1.28751	2.2708	1.51792	2.29095	0.819625	0.889767	2.37623	0.558173	1.80129	0.999169	0.76478	1.05224	1.52972	0.808103	1.01225	0.626144	1.65234	0.788647	1.83935	0.157539	0.437942	0.913735	1.02057	2.59373	0.305571
ACOX3	NM_003501	2.88691	1.05852	2.02071	3.15258	2.66437	3.03541	3.28587	2.14892	1.69901	2.90609	4.33212	2.11581	0.914299	2.0058	3.02753	0.544295	1.42763	3.13226	1.18385	3.36156	1.69205	1.66712	3.03852	3.00868	2.05889	1.49832	3.97818	0.268935	1.56067	4.05253	1.52303	2.09004	2.08913	2.12151	0.994415	2.23278	2.79026	3.71152	1.48404	1.19699	1.35732	1.79257	0.640395	1.49177	0.650171	0.647078	2.14557	1.45188
ACOXL	NM_001142807	1.51451	0.800309	0.565007	2.3324	2.13958	0.445349	0.755343	0.467584	1.78733	0.18342	0.864103	0.382238	2.31092	0.774988	0.929419	0.212474	0.583502	1.05218	3.41542	0.861739	1.80107	0.023586	1.29097	0.255035	0.898003	0.065991	1.32495	1.18497	1.53778	0.637743	0.022384	0.389736	0.27784	0.474706	2.21938	1.19957	3.22354	0.522382	1.13916	0.065068	0.3134	0.807365	0.353781	0.388607	0.485239	0.465578	2.47679	0.324785
ACP1	NM_004300	47.9515	69.0182	40.8081	59.5634	57.4654	42.0023	34.0529	44.4993	59.2257	38.2778	17.9672	31.3185	50.5341	32.9361	36.4352	24.6764	37.3263	42.2471	54.2379	38.7763	49.552	65.3774	69.2225	92.8432	82.3383	51.6451	39.6047	72.2353	33.523	55.8349	31.1213	34.0206	32.5656	68.3748	68.8865	27.3835	86.7482	35.1127	16.0573	48.7954	63.369	69.7566	41.4165	72.1196	36.1506	63.0401	21.051	51.5064
ACP1	NM_007099	15.5508	23.4083	16.1015	33.6868	27.8542	8.62985	7.80853	19.9227	13.897	13.6289	7.02762	32.1319	51.8651	8.09165	3.65496	11.1035	7.18125	17.8336	31.4874	32.8292	25.1413	21.6237	12.5736	44.224	25.792	16.039	18.2079	8.22158	9.60618	26.7218	9.06594	7.57539	5.41497	23.889	58.6602	10.7221	27.9082	15.0165	7.64033	20.0412	51.4735	8.88565	30.5864	45.9148	10.5886	15.6007	7.6819	35.8089
ACP1	NM_001040649	3.13836	0.621087	1.45027	0.251089	1.5588	1.23319	1.13101	0.416123	3.27044	1.208	1.65983	1.06215	1.54417	2.1538	2.96568	1.32346	0.256086	1.10832	0.875569	1.26755	1.77764	1.14591	0.628181	0.06181	0.881069	0.806853	2.11958	0.067804	0.915185	1.25529	0.813236	0.397487	1.81832	0.787271	1.03082	0.534479	0.891819	1.21612	1.20697	0.70358	1.30537	1.30784	0.064564	0.156151	2.29763	1.34941	0.742127	1.16045
ACP2	NM_001610	14.1152	31.7362	20.3081	30.4983	11.7025	25.2767	24.3151	18.3976	10.4569	26.7859	29.5421	31.8746	12.3737	22.0772	33.6494	16.4286	20.215	22.9467	30.7661	28.5187	18.2842	28.7357	24.9021	13.6253	14.4538	10.1904	28.5349	17.0084	34.1859	14.5584	12.185	29.9091	21.684	32.4615	5.28469	31.5267	10.7052	15.6156	12.6302	9.17899	14.167	11.7716	6.85747	16.5938	5.71759	16.4308	16.0449	26.0781
ACP2	NM_001131064	0.197227	0.365453	0.306837	0.071515	0.174887	0.597047	0.160893	0.184017	0.300432	0.554281	0.242485	0.104711	0	0.330591	0.329593	0.063687	0.105943	0.762722	0.27621	0.765861	0.356882	0.443115	0.113859	0.055737	0	0	0.707167	0	0.224663	0.177381	0.242649	0.461305	0.837953	0.653783	0.098341	0.169407	0.165828	0.08395	0.478797	0.119108	0.146481	0.15772	0	0.14119	0.112667	0.286692	0.239361	0.135857
ACP5	NM_001111035	0.289606	2.42555	1.87778	7.22767	8.93231	0.376907	5.50003	11.2446	5.17261	7.79496	14.8577	6.14213	1.19378	10.7521	12.6142	1.38035	3.18929	3.78466	7.48178	0.949972	2.27298	2.18236	4.37434	1.67359	2.06444	0.532536	11.2432	3.33295	4.28535	3.47886	0.740063	5.6749	21.1148	19.3689	1.42639	8.3972	1.4e-05	6e-06	0.249138	1.70026	5.95165	5.37221	1.5e-05	4.63171	2.23766	1.41729	18.7224	3.23393
ACP5	NM_001111034	0.396087	0.487595	1.87801	4.46516	1.64675	1.24344	3.6008	5.37992	2.21358	3.97239	8.3274	3.18911	0.704722	4.32857	5.08363	3.01418	3.25546	5.06902	3.54581	0.269535	3.77166	0.807754	2.19875	2.81551	2.4204	1.14518	7.7696	3.79942	2.31462	4.75856	0.606884	2.44686	6.62457	4.88218	0.739152	5.13564	0.338776	0.913709	0	1.10452	2.50964	3.4183	0.479652	2.47743	0.397681	0.727269	5.10608	2.07599
ACP5	NM_001611	5.87358	14.0797	5.74731	85.1372	31.0126	19.6266	44.1248	59.3405	13.8352	21.0385	56.5044	18.6854	9.65453	24.5144	79.8807	6.97587	24.9932	28.3438	27.1563	13.3186	23.5453	18.4332	6.05396	6.2024	16.1137	36.9173	141.066	96.744	36.8799	6.71172	1.40473	22.538	149.747	125.358	5.02403	51.6357	10.9549	1.58553	3.29519	4.77674	52.7437	10.5597	1.813	21.0715	14.4299	11.9875	39.6282	12.4049
ACP5	NM_001111036	1.17331	2.53454	2.66341	6.56048	8.03373	1.34059	9.8638	9.78848	6.15532	9.18236	12.5955	4.24489	0.745085	4.86352	13.0629	1.01043	4.33063	2.86758	9.18159	1.88122	9.19612	3.78943	5.0003	2.34073	4.50731	1.35799	14.0245	4.57582	9.91909	8.28181	0.767778	8.41902	15.242	13.965	1.15711	5.78361	0.535543	0.229788	0.000839	1.52241	6.53848	6.01964	0.242326	2.96028	0.943208	4.07259	13.6399	3.05311
ACP6	NM_016361	3.55561	1.52397	2.47802	3.67382	2.53312	0.289694	1.52427	2.07488	0.703827	4.34009	2.39452	3.86576	4.58508	6.17535	4.99121	5.37995	3.99762	3.85711	3.51476	3.14024	0.542219	0.704829	1.91894	4.86888	7.89093	7.30497	3.05316	2.44225	5.88124	3.36458	1.82646	1.61384	6.53771	1.26298	6.36467	3.15931	2.62395	2.20406	2.93133	3.8907	5.34703	3.34466	3.8865	5.63877	1.7499	2.98716	4.88892	1.03258
ACPL2	NM_001037172	8.49015	27.5059	16.1429	13.3814	9.36687	14.7021	27.0686	16.9161	6.90069	13.4958	10.0382	14.5659	8.23685	7.58944	6.54965	14.3671	10.0975	12.4086	10.5103	5.98808	28.1596	17.4962	27.759	12.2995	10.5784	6.4499	4.63477	6.88441	9.17446	13.2073	8.87343	16.5666	5.30993	3.09342	10.6245	4.70132	14.826	5.87002	4.76057	10.0173	3.45723	11.5142	17.4107	5.07903	3.2059	9.79542	3.63906	19.5028
ACPL2	NM_152282	0.772632	2.46192	1.7322	0.424911	1.94055	1.02317	1.01082	0.547927	0.517193	1.19054	0.385879	1.77033	0.111182	0.644183	0.240492	6.21249	0.49285	1.29267	1e-06	2.28508	0.816637	1.55199	1.08796	13.8611	0.255997	1e-06	1e-06	1.27767	0.234396	0.49303	0.484955	0.528523	0.358221	0.324531	0.839256	0.99934	1.32581	2e-06	0.750574	0.141389	0.102331	0.348536	2.52036	0.666782	0.181749	0.927356	0.332937	1.045
ACPP	NM_001099	0.08432	1.12377	0.116037	0.298442	0.104302	0.066575	0.831911	0.72915	0.034596	0.798101	0.187427	0.424556	0.089868	0.150391	1.87304	1.11333	0.141429	0.550693	0.083537	0.006422	0.224949	2.9182	0.047371	0.266387	0.44557	0	0.402256	0.054635	0.299869	0.359447	0.154125	0.375497	0.013411	0.171496	0.010151	0.321774	0.016606	0.568625	0.038649	0.412814	0.479324	0.083857	0.121081	0.125017	0.130093	1.17273	0.572621	0.589488
ACPP	NM_001134194	0.138767	1.38227	0.373142	0.604294	0.414068	0.209843	3.52571	0.827144	0.105759	2.45713	0.595337	2.01723	0.154388	0.53804	16.1288	2.18696	0.126659	0.826239	0.07227	0.035411	0.943888	4.36554	0.074102	0.343251	0.66056	0.162368	1.53661	0	0.710152	1.19345	0.552998	1.25519	0.087652	7e-06	1e-06	0.55791	0.011051	1.58192	0.187083	0.641835	0.961764	0.267997	0.347641	0.18661	0.082833	4.3453	0.790991	0.958439
ACPT	NM_033068	0.041013	0.171675	0.022611	0.036215	0	0.033992	0	0	0.049	0	0.042456	0	0.019576	0.031717	0	0.098452	0.083252	0.066057	0.015136	0	0	0	0	0	0	0.021109	0.023622	0	0.021468	0.022157	0.086194	0.177117	0	0	0.052543	0.03051	0.429669	0.01917	0	0	0	0.048036	0	0	0	0.070949	0	0.029592
ACR	NM_001097	1.67001	0.463004	0.055482	0.870116	0.273023	0.299827	0.243506	0.179279	0.250078	0.033643	0.281266	0.074338	0.153604	0.186776	0.049732	0.154567	0.183507	0.496143	0.074233	0.260517	0.43669	0.04436	0.205798	0.196024	0.329744	0.08273	0.208273	0	0.525791	0.26056	0.295548	0.115824	0.154679	0.151551	0.051538	0.418979	0.038312	0.244431	0.420735	0.167774	0.087492	0.235614	0.098894	0.27707	0.241648	0.313185	0.395409	0.130621
ACRBP	NM_032489	0.863185	0.146911	0.431285	0.99107	2.57587	0.230128	1.07536	1.12994	0.971509	1.20055	1.92769	1.35886	0.980036	0.593802	2.40936	2.01207	0.756054	0.637118	0.280465	0.250772	2.5003	1.64849	1.33262	0.655896	0.522643	0.355865	3.06757	0.971293	0.924139	0.644397	0.261	0.527076	2.0291	1.0466	1.08172	0.963434	0.120544	0.407628	0.66846	0.568653	0.854506	0.825913	0.344656	0.982788	0.360311	0.682508	0.909745	0.670742
ACRC	NM_052957	0.495248	0.200786	0.171801	0.23267	0.520581	0.466938	0.109804	0.446289	0.242732	0.221714	0.25014	0.3676	0.176128	0.359169	0.178079	0.538488	0.353059	0.440171	0.154152	0.644476	0.242955	0.420004	0.667298	0.419618	0.306909	0.959315	0.623595	0.350742	0.380249	0.751084	0.8859	0.316469	0.451729	0.12093	0.447611	0.215234	0.213914	0.307574	0.349446	0.295155	0.277893	0.283417	0.117588	0.174255	0.395435	0.898413	0.564873	0.226409
ACRV1	NM_020107	0	0	0	0	0	1e-06	0	7e-06	1e-06	0	0	6e-06	0	1e-06	0	4e-06	1e-06	0	0	0	0	0	2e-06	0.21823	1e-05	0.393102	0	1e-05	0	1e-06	0	0	0	0.133769	5e-06	0	0	0	1e-06	0	0	0	0	2e-06	0	2e-06	9e-06	0
ACRV1	NM_020069	1e-06	0.204769	1e-06	1.1e-05	2e-06	0	1e-06	0.096296	0.05941	6e-06	3e-05	0	0.121529	0.095612	0	0	0.210498	1e-06	0.268904	0.15423	0.122106	0	0.203021	0.109317	0.098387	0	0.000236	0	1e-06	0.239651	9.5e-05	0.097635	0.437371	0.080075	0.700501	0.080579	5e-06	0.134169	0.133086	0.063107	2e-06	1e-06	0.102106	0.245825	0.222419	0	0	1e-06
ACRV1	NM_001612	0.263307	2.56622	0.289536	0.105405	0.91954	0.240582	0.122417	0.241812	1.65552	0.180692	0.333682	0.311507	7e-06	0.53735	0.177027	0.206799	0.231288	0.547287	0.505458	0.727213	0.558383	0.240863	0.959834	0.181321	0.405919	1e-06	0.391208	0.130286	0.635412	0.3761	0.331472	7e-06	0.227276	1.28288	0.738695	0.316854	0.904934	0.299985	1.05656	0.112447	0.292962	0.617918	0.164092	5.37812	0.824255	0.498064	0	0.675269
ACRV1	NM_020108	0	0.105829	0	0.108614	0	0	0	0	0	0	0	0	0	0	0	0	0.114025	0	0.04842	0.149105	0	0	0.212939	0.003517	1e-06	0	0	0.255111	0	0	0	0	0.05658	0	0.116599	0	0.070556	0	0.286938	1e-06	0	0	1e-06	0.342837	0	0	0.028347	0
ACSBG1	NM_015162	0.000482	0.000508	0.000271	0.000415	0.000377	0.000746	0.117712	0.000477	0.602537	0.000391	0.000254	0.000425	0.000454	0.135561	0.000244	0.000465	0.000438	0.000464	0.050771	0.041807	0.000418	0.000481	0.000378	0.000447	0.000519	0.000448	0.000497	0.000537	0.000451	0.144715	0.000457	0.000442	0.000515	0.105177	0.000303	0.000359	0.073603	0.000444	0.00039	1.8e-05	4e-05	0.000371	0.000475	0.000545	0.000397	0.067086	0.000442	0.000346
ACSBG1	NM_001199377	0.095471	0.026477	0.26191	0.045072	0.096337	0.041133	0	0.059485	0.050835	0.035719	0.058938	0.102365	0.024241	5e-06	0.047569	0.217534	0.117853	0.053198	0	0	0.15498	0.119496	0.143052	0.116543	0.140884	0.068411	0.105033	0.08877	0.043112	0	0.025799	0.07423	0.094683	1e-06	0.016288	0.096044	1e-06	0.080202	0.034389	0.092122	0.179252	0.21624	0.016383	0.048761	0.087599	0	0.185761	0.124458
ACSBG2	NM_030924	0.07675	0	0.080041	0.025044	0.06842	0.030787	0.009316	0.037709	0.097048	0.08744	0.070064	0.017417	0.054371	0.05985	0.057331	0.064546	0.102567	0.108565	0.007015	0.053908	0.063206	0.030545	0.015029	0.018405	0.010376	0.009496	0.042347	0.021847	0.115384	0.020035	0.125561	0.036525	0.02095	0.053661	0.060874	0.077808	0.072325	0.062138	0.122485	0.033817	0.041128	0.11917	0	0.021717	0.18578	0.07414	0.008909	0.054939
ACSF2	NM_025149	0.599907	8.10921	0.764127	2.97688	2.73515	0.911745	9.41573	10.6387	1.8782	8.05554	5.857	6.93302	2.00413	2.64349	13.3413	5.15437	4.30055	7.7609	1.55107	0.38778	0.648255	1.66059	0.912975	10.6058	31.5918	0.668746	5.00027	1.0873	2.73474	7.38198	2.31671	7.49101	4.03766	6.12032	0.598224	7.05473	0.566509	23.9498	1.29738	13.1808	18.9047	1.9565	6.92011	18.6513	0.805274	2.86254	9.20139	8.09597
ACSF3	NM_174917	0	1.6e-05	3.2e-05	0.977878	7.1e-05	1.72584	4.9e-05	1.37454	0.000125	9e-06	5.7e-05	8.7e-05	1.9e-05	0.000241	0.000297	7.4e-05	1e-05	3.3e-05	0.000221	4.8e-05	9.5e-05	1.5e-05	1.5e-05	2.3e-05	3e-05	6e-06	2.8e-05	0	3.6e-05	8e-06	7e-06	0.18068	4.9e-05	2.9e-05	2e-06	0.000116	0	0.001125	5.4e-05	0.00108	0.001034	2.2e-05	0.010956	5e-06	3.1e-05	0.003525	0.44179	0.000178
ACSF3	NM_001127214	0.000439	1.18753	0.698617	0.037332	0.54574	0.226393	0.469153	0.038131	0.350637	1e-06	0.798097	1.37079	0.379239	0.421941	0.942038	0.615353	1.03737	1.37052	1.43555	0.76742	0.813969	0.662952	0.806607	2.49103	4.42376	4.02209	2.39419	0.038318	0.990049	1.04221	2.94211	2.2669	0.542589	0	0.440503	1.49523	0.000555	0.905102	0.260451	0.181315	1.46105	1.08737	0.811558	1.33631	0.514419	1.61623	0.398367	1.3305
ACSF3	NM_001243279	6.41909	1.27401	3.49531	2.85026	3.48077	0.008304	3.42724	1.30904	2.25297	2.62061	6.16644	2.06374	2.27969	4.10088	3.36424	0.999454	1.39083	4.70734	1.80447	1.5461	2.16104	2.29176	2.70194	0.490186	1.4256	0.917101	6.40739	0.418602	3.13174	10.4719	1.81096	1.79934	3.80714	1.6679	0.301839	2.56622	0.693709	2.59197	1.13863	2.76806	2.71685	2.19401	1.7208	1.45225	1.1647	2.63545	2.46473	2.54003
ACSL1	NM_001995	9.16922	18.6915	9.34594	14.1817	13.2474	13.1335	16.3944	14.4539	12.5929	13.2728	8.01054	13.3352	6.91963	15.0785	22.7793	11.9839	12.9194	32.234	15.0395	20.8852	15.8082	16.4394	12.8728	12.5429	8.75824	9.82849	15.1254	6.93441	8.95459	21.7175	7.38879	15.5445	16.1046	20.227	6.94474	12.9102	20.0022	1.96791	10.8415	6.3315	14.8874	12.2183	3.32537	10.4909	9.45068	7.10293	17.2818	13.4553
ACSL3	NM_004457	1.79666	3.31595	7.78193	3.71443	8.59485	4.23869	13.1499	8.24563	4.9284	6.58779	3.90631	7.61391	1.72242	4.79556	11.8362	5.92243	4.41607	10.6716	5.49984	4.52269	3.23354	2.76695	3.68182	3.07364	2.53573	3.50333	3.41484	0.403236	2.4655	6.90307	8.60075	6.19375	5.09154	4.91126	2.53733	3.80118	5.97955	3.30263	1.67503	2.68981	8.4399	6.49453	0.965344	2.60633	6.46473	4.33994	7.5674	6.97776
ACSL3	NM_203372	3.5012	9.5598	6.86646	5.67301	6.26991	5.34288	10.8496	10.6777	2.73682	6.44992	2.72982	8.48817	7.38037	1.64583	4.91651	5.30059	11.6157	12.1901	8.65581	3.08142	4.11972	4.83846	12.5761	12.9905	12.2005	4.80713	3.31561	6.27439	4.94805	5.98872	5.97923	22.8205	7.7751	9.57317	3.77489	8.50741	11.087	8.27506	5.27145	7.63158	9.82067	5.60698	6.28181	12.2289	7.44635	6.22738	6.25363	5.72448
ACSL4	NM_004458	4.50024	8.76334	9.76428	11.1485	6.83391	7.06856	11.4995	10.5985	3.48316	43.4453	6.55776	15.7528	7.37316	3.62261	20.839	11.5683	9.78639	15.7111	13.987	4.15595	4.99995	6.99389	8.49257	10.2358	20.9822	7.77488	8.15362	13.3796	9.29507	5.07585	16.2668	19.2324	6.39301	11.3023	6.53454	13.0674	5.13775	4.05441	4.7759	8.16796	16.5909	6.50141	18.4157	14.1536	4.16673	5.79515	20.2713	17.5787
ACSL4	NM_022977	1.87505	1.74021	0.406044	3.09566	1.9623	2.93715	2.69869	2.82851	2.71016	5.64965	2.34693	2.81867	1.95091	2.07682	10.0607	4.84364	1.70387	2.10798	4.80055	4.74035	3.55623	1.81224	0.917528	0.074263	0.655737	2.30611	0.628369	0.266979	2.03268	1.4216	0.930401	2.59274	2.06574	1.58662	1.31088	0.822501	2.13075	0.760521	1.20314	2.71632	0.785787	2.11829	1.52985	1.8696	2.82938	1.82545	1.57839	7.61609
ACSL5	NM_203380	2e-06	0	0.087479	0.478402	0.298073	0	0.606863	0.772964	0.225292	0.072438	0.255235	0.300922	0.07706	0.395095	0.312137	0.334145	0.428199	0	0.091949	0	0	0.084062	0	2e-06	0.15877	2e-06	0.208704	3e-06	0.262497	0	0	0.553937	1.68806	0.706136	0	0.880657	0	0.221634	0.084968	0	0.592236	0.640724	0	0.663588	0.487392	0	1.23445	0.365385
ACSL5	NM_203379	0.302911	0.660208	0.185238	0.000547	0.413386	4.2e-05	1.7e-05	0.29269	1e-06	4e-06	2e-06	4e-06	4e-06	1e-06	2e-06	3.3e-05	0.172349	0.00021	6.8e-05	3e-06	0.000106	4e-06	0.077358	6.06073	1.39131	0.49768	1.38398	3.28421	0.000315	0.00012	2.02268	9e-06	5e-06	1.9e-05	2.4e-05	0.472654	0.0351	4.8e-05	1.4e-05	7e-06	9e-06	0.291772	0.40266	1.66987	8e-06	0.363266	2.80424	1e-05
ACSL5	NM_016234	0.35477	1.62092	2.48731	3.95239	3.40895	1.40787	9.9789	7.47925	1.52727	5.37309	4.66879	8.78553	1.10149	3.70445	9.93981	5.23202	4.97006	3.40846	2.243	0.295221	0.680273	0.554192	1.23517	1.50766	3.03243	0.339197	5.72941	0.599927	3.85684	3.80722	3e-06	8.89271	6.73391	5.27148	0.422861	8.92894	0.984088	17.1188	0.770268	3.9661	5.32177	2.46692	3e-06	0.99127	1.09235	0.902813	12.7388	4.11824
ACSL6	NM_001009185	0.543097	0.943353	1.18517	0	0.421533	0.038273	0.249204	0.018727	0.897384	0.013745	0.022117	0.022601	2.91908	0.241204	0.009675	1.28838	0.020013	0.01898	0.095252	0.341585	0.605084	1.60036	0.015447	0.167348	0.02888	0.00018	0.031794	0.02906	0.201588	0.019734	0	0.705645	1.17555	0.598668	0.227919	0.01256	0.554258	25.0854	2.72585	0.197871	0.000158	0.476866	0.099755	0.65532	0.436471	0.000177	0.023798	0.54484
ACSL6	NM_015256	0.137809	0.114287	1.93432	3e-06	0.001394	4e-06	0.062299	3.7e-05	0.313953	1e-06	0	0	1.22906	0	0	0.379658	9e-06	0	0.047623	0	0.000181	1.496	0	0	0	0.00018	0.031794	0	0.351167	1e-05	0	0.5374	0.7479	0.297911	0.379815	2.7e-05	5.8e-05	0.000158	0.545087	0.086202	0.000158	0.119188	4e-06	0.655233	6e-06	0.000177	0	0.544834
ACSL6	NM_001205251	0	0.094381	0	0	0	0	0	0	0	0	0	3e-06	0	5.7e-05	0	0	0.18708	0	0	0	0.033315	0	0	0	1e-06	0	0.089443	0.240804	0	0	0.023642	0	0	0	0	0	0	0.729491	0.288624	0	0	0	0	6.8e-05	0	0.098267	2e-06	0
ACSL6	NM_001205250	2.5e-05	0	1e-06	0	0	0.411314	5e-06	0.129043	2e-06	0.018355	0.230104	0.031557	0.220486	1.1e-05	0.094566	0.246288	0.216791	0.171007	4e-06	3e-06	0	0.106863	0.116987	5.8e-05	0.033263	0.000883	0	0.307871	1e-06	0.142438	0	4e-06	1.9e-05	1.2e-05	0	0.102743	0	2.12296	0	0	0.000791	0	1.6e-05	2e-06	0	0.00075	0.250603	2e-06
ACSL6	NM_001205247	0.133683	0.020132	0.14694	0.246781	0.580436	0	0	0	0.088306	0.038383	0	0.05057	0.236021	1e-06	0.025206	0.003802	0	0	0	1e-06	0.250743	0.32256	0	0.269214	0	0	1e-06	0.445491	0.052006	0	8e-06	0.168222	1e-06	0.10116	3.5e-05	0.000165	0.191367	3.04902	6.2e-05	0.012523	0	8e-06	0.180294	3.2e-05	0	0	0.155567	1e-06
ACSL6	NM_001205248	3.2e-05	0	6e-06	1.1e-05	0	0.115872	2e-06	0.157803	1e-06	5e-06	0	0	1.6e-05	0	0	0	0.264693	0	4e-06	0	0.286904	3e-06	0	0	0	0.17843	0	3.2e-05	2e-06	0.055287	0	8e-06	0.000168	2.6e-05	3e-06	0.246744	0.134584	0.976293	0	0	0.169599	0	0	1.1e-05	0	0.092221	3e-05	5e-06
ACSM1	NM_052956	0.025849	0.334938	0.623713	0.022592	0.769868	0.125653	0.139696	0.458276	0.018632	0.10739	0.26231	0.235923	0	0.053615	0.82833	0.037255	0.089082	0.161618	0.009477	0	0.024687	0	0.030413	1.28315	0.182303	0.012944	0.043342	0.132899	0.104994	1.02263	0.276785	0.246643	0.042412	0.024172	0	0.30576	0.036656	0	0.051693	0.183017	0.133572	0.150771	0.012569	0.249756	0.109458	0.033367	0.324849	0.129833
ACSM2A	NM_001010845	0	0	0	0	0.006918	0	0	0.008579	0	0	0	0	0	0	0	0.016793	0	0.026871	0	0	0	0.009243	0	0.008369	0	0	0.019216	0	0	0	0	0	0	0	0	0	0.008225	0	0	0	0	0.006779	0	0	0.007344	0	0.064859	0
ACSM2B	NM_001105069	0	0	0	0	0	0	0	0.010668	0	0	0	0	0	0	0	0.031362	0	0.045007	0	0	0	0.011569	0	0	0	0	0.012034	0	0	0	0	0.020712	0	0	0	0	0	0	0	0.012767	0.00932	0.025354	0.010517	0	0.009153	0.009321	0.030334	0.007771
ACSM2B	NM_182617	0	0	0	0	0	0	0	4.5e-05	0	0	0	0	0	0	0	4.4e-05	0	4.2e-05	0	0	0	4.4e-05	0	0	0	0	4.6e-05	0	0	0	0	4.4e-05	0	0	0	0	0	0	0	5.3e-05	3.6e-05	3.4e-05	4.3e-05	0	3.9e-05	4e-05	4.2e-05	3.4e-05
ACSM3	NM_005622	0.013261	0.182188	0.649277	0.69407	1.74189	0.056349	0.517063	1.3907	0	2.62315	0.819652	0.748509	0.448744	0.847164	2.04373	0.621727	0.792122	0.700264	0.329267	0	0.085945	0.013996	0.295596	3.80399	10.0786	0.149659	0.817748	0.502656	0.586943	1.39349	0.385008	0.547262	0.530518	0.746926	0.034933	2.00832	0.089772	0.751125	0.213016	1.31584	1.766	1.73082	0.280443	0.952996	0.928129	0.441241	3.40464	0.312044
ACSM3	NM_202000	0	0	0	0.049894	0.073815	0.17996	0.05631	0	0.066314	2e-06	0	0.093114	0.075972	0.065481	0.284085	0.000141	0	0	0.100919	0	0.015285	0.018881	0.114319	0	0.399949	0	0.402554	0.035502	6e-06	0	0	0	0.17211	0.218161	0	0.071505	0	0.129826	0	6.3e-05	0.05927	0.081451	0	0	0.125399	0.045987	0.212722	6e-06
ACSM4	NM_001080454	0	0	0	0	0	0	0	0	0.029583	0	0	0	0	0	0.129998	0	0	0	0	0	0	0	0	0	0	0	0	0.052986	0	0	0	0.02948	0	0	0	0	0	0	0.012357	0	0	0	0	0	0	0	0.014379	0
ACSM5	NM_017888	0.086648	0.089587	1.04114	0.462564	0.266287	0.087209	0.316913	0.724349	0.244991	0.206623	1.30399	0.226588	0.081942	0.303771	0.883799	0.478804	0.158664	0.380647	0.015856	0.052215	0.225483	0.253994	0.050928	2.07117	0.046914	0.193811	0.61247	0.321049	0.327243	0.363287	0.361554	1.70253	1.46741	0.535758	0.027519	0.959242	0.071531	0	0.051903	0.586336	0.567415	0.32815	0.115501	0.343793	0.173641	0.074463	0.593977	1.17175
ACSS1	NM_001252677	0.200777	0	0	0	0	0	0	0	0	0	2.3e-05	0	0	0.003124	4.1e-05	0	0	0	0	0	0	2e-06	0	0	0	0	0	0.694142	0	0	0	0	0	0	0	0	0	0	0	0	0	0	0	0	0	0	0	0
ACSS1	NM_032501	3.53848	11.3328	7.56657	14.2387	18.9474	3.18101	14.9024	12.3034	5.9164	6.16855	6.42872	8.27915	1.93478	5.99224	50.6574	13.1484	4.11866	14.1482	5.53057	0.814199	8.14841	5.1164	1.97161	6.72914	9.7455	30.2925	8.60089	0.587671	4.52332	16.8002	2.38669	15.3079	11.5668	4.18189	0.266298	10.6643	0.981439	7.2066	1.88433	4.2259	13.2007	3.65911	0.563586	1.74835	1.93102	4.09089	14.4984	9.87737
ACSS1	NM_001252675	6e-06	0.515748	0.2884	7e-06	7e-06	1.5e-05	0	8e-06	6e-06	4e-06	0	8e-06	0	0	0.717505	0.497742	0	0.828716	0	1.5e-05	0.272611	2e-06	2e-06	6.5e-05	3e-06	0.513371	4e-06	2.9e-05	8e-06	0	7e-06	2e-06	4e-06	0	0	9e-06	4.7e-05	1.1e-05	1e-05	0.249683	5e-06	5e-06	0	2.1e-05	0	0.217576	0.394443	3e-06
ACSS1	NM_001252676	0	6.9e-05	0.467891	0.260782	0.138524	0	1.1e-05	0	0	0.091723	0	0.120218	1.2e-05	0	0.594491	2.3e-05	0.218727	0.699535	9e-06	0	7e-06	0	1.4e-05	10.7924	1.96217	6.45866	0	2.26953	0	1.5e-05	2e-06	4e-06	3e-06	1.2e-05	0.021201	0.472618	0	0.259538	0.12303	1e-06	0.534906	0	6.2e-05	0.878281	1.9e-05	6e-06	9e-06	1e-06
ACSS2	NM_001076552	0	0.137691	0.071226	0.133913	0.098171	2e-06	0.002988	4e-06	0.259908	0.347772	0.264382	0	0	0.586989	1.92764	0.156707	0.228031	0	0.274657	1e-06	0.100341	0.224258	0.14947	1e-06	0	0	0.210416	1.2e-05	0.499112	0	0	2e-06	1e-06	0.122743	0.107194	0.13154	0	0	0	0	0	0.108283	0	0	0	0	0.14148	0.177702
ACSS2	NM_001242393	1.8e-05	4.8e-05	2.3e-05	1.2207	0.421713	3.67438	0.602037	0.49992	5e-06	0.187689	1.17345	6e-06	5e-06	2.6e-05	0.366137	0.000154	1.46579	0.098473	6e-06	1e-06	1.65233	4.7e-05	6.2e-05	1.5e-05	0.000135	3e-06	0.000747	2.05486	1.47786	0.401842	1.82901	0.263521	1.05655	2.20177	6e-06	1.94431	6e-06	0.269726	3.3e-05	5e-06	0.74667	1e-05	7.9e-05	0.000149	0.37827	2.1e-05	0.491074	1.7e-05
ACSS2	NM_018677	3.20634	7.33322	9.09297	4.8825	8.54614	3.40143	5.9491	6.54467	3.91654	10.4463	6.72853	9.26998	5.85504	6.32125	50.7804	7.8841	7.02051	5.47354	6.13368	9.63996	5.97821	19.3796	6.88315	2.67188	7.3617	2.109	11.3574	1.20881	7.72423	10.4285	6.34369	8.97974	5.47616	6.05875	2.34841	5.04366	2.87975	5.6225	4.06722	5.59851	5.67092	8.77713	4.1649	5.45163	2.96928	4.54108	16.3542	4.71169
ACSS3	NM_024560	0.954993	3.12954	15.2035	2.76351	2.10654	2.18215	0.643422	4.46242	3.04177	1.43995	0.454039	1.62257	1.98727	2.20491	1.13458	1.81131	1.3865	6.77039	27.5073	0.123103	0.982515	0.189317	5.16697	1.09424	1.78732	1.12667	4.76033	3.47184	2.17866	1.22465	1.80388	3.43013	2.29822	1.79464	0.389185	2.72604	0.513715	6.13986	0.278735	1.02049	8.72391	1.40259	0.230665	4.79932	1.46177	1.15598	5.27756	3.67759
ACTA1	NM_001100	0.219548	0	0.586074	0.144963	0.17502	0.241006	0.109974	0.090447	0.972083	0.045815	0.711353	1.01085	0.209135	0.718078	1.23159	0.175711	3.44157	0.15578	1.11873	0.44354	0.44749	18.7516	0.158219	0.071104	0.159631	0.11209	2.50673	0.021021	0.588464	0.196299	0.247734	0.017529	0.74268	0.068784	0.222245	0.122273	0.26081	0.13654	0.808181	0.021742	0.365051	1.48399	0.16142	0.020944	0.172081	0.189619	0.119689	0.144974
ACTA2	NM_001141945	0.434781	1.75137	1.56323	1.35495	1.73901	2.38499	1.75965	2.43571	2.69569	1.43454	2.29713	4.6599	0.758933	2.48133	1.91761	1.45125	2.61773	1.68842	0.811797	0.320171	1.03956	1.5937	0.37538	0.5546	0.445164	0.796933	3.7528	0.430842	1.91952	0.999881	0.837122	2.51874	4.32777	4.43504	0.267514	5.39342	1.36717	1.9277	0.620021	5.14053	1.43633	3.16833	0.523794	0.891573	0.184942	1.07907	4.95873	1.04867
ACTA2	NM_001613	69.0964	149.365	117.176	133.426	61.3977	116.965	222.614	125.415	181.425	48.0797	168.993	220.074	27.0277	60.8705	87.4043	124.816	174.596	141.778	52.5319	80.2923	85.9554	38.3845	43.9196	19.2205	31.1487	39.6592	214.401	58.7149	256.163	143.009	221.614	136.786	79.9378	156.932	17.8086	105.411	101.627	40.7076	62.8333	397.039	81.6557	120.014	55.5248	98.9711	33.0492	62.0003	712.589	80.1095
ACTB	NM_001101	1736.11	1363.74	2586	2446.04	2119.64	2215.9	3098.67	2188.7	2776.86	1360.56	3313.45	1678.39	2140.43	2598.26	3551.75	1948.73	2595.4	1922.52	1760.3	1153.32	3076.9	3049.88	1436	1746.49	2147.74	1178.07	2601.85	1790.46	4109.87	2359.6	1586.19	1568.25	2332.97	4112.99	1376.34	2164.22	1627.9	1541.35	1498.49	1825.48	1078.36	2383.46	1735.12	1722.8	620.525	1910.67	2088.16	1393.31
ACTBL2	NM_001017992	0.018593	0.019187	0	0.008086	0	0	0.072146	0	0.004479	0.007701	0.019402	0.01687	0.008779	0.048341	0.018522	0.026806	0.027075	0.019106	0.006796	0	0	0	0.014562	0	0.010052	0	0	0.010582	0.037227	0.126079	0	0.035385	0	0	0.005897	0.013705	0	0.0086	0	0.043676	0.055774	0	0	0	0.031292	0.007981	0.043158	0.013306
ACTC1	NM_005159	0.069397	0.014281	2.80055	0.030086	0.032934	0.066292	0.006676	0.102095	0.301439	0.074583	1.01556	0.075266	0.20922	0.018076	0.356619	1.61449	0.95465	0.021201	0.005063	0	0.03874	5.44308	0.016289	0	0	0.762174	0.121288	0.05516	0.006884	0.043125	0.131404	0	0.370741	0.200053	0.004393	0.020422	0.202207	0.051242	0.077372	0.048756	0.041503	0.360469	0.073579	0	0.011631	0.023793	0.630367	0.114034
ACTG1	NM_001199954	5.75708	15.9213	16.0569	12.9836	16.5432	9.59723	8.88098	16.8534	12.3907	10.9354	18.5749	13.0661	13.9818	20.3724	9.94399	7.77023	4.68099	2.46896	28.187	30.8871	3.32559	4.45524	8.3436	10.1016	14.0895	3.88265	5.05361	5.66219	13.9942	11.4952	3.58527	16.0025	17.1344	19.512	14.3596	15.6629	11.8561	11.0223	18.1697	15.4824	4.84912	13.4886	17.6555	7.55381	3.92173	10.5052	7.71664	9.45009
ACTG1	NM_001614	1249.75	1678.37	1746.24	1624.96	1631.65	1726.84	2487.67	1915.55	2126.69	1566.92	1555.75	1607.1	1729.2	2007.11	1607.71	2214.05	1337.51	1100.69	2192.15	2921.49	2422.67	2021.86	1218.06	2815.1	1941.95	1450.19	1338.37	1705.78	2659.33	2299.92	1254.01	2178	1274.13	1657.72	2290.8	1026.13	2009.18	1363.39	1019.95	1750.57	1099.42	1552.38	2050.97	1210.89	806.042	1694.01	890.173	1262.82
ACTG2	NM_001199893	0.26373	0.751846	0.168651	1.24859	0.271872	0.223051	0.142533	0.343092	0.327226	0.885915	0	1.51953	1e-06	0.509327	0.466668	0.79593	0.356282	0.654286	1e-06	1e-06	0.0919	0	5e-06	5e-06	0.315263	0	0.257275	2.3036	0.369132	1e-06	0.610671	2e-06	8.5e-05	0.319964	4e-06	6e-06	0.1841	0.225036	0.166516	0.153642	0.274202	0.628052	5.2e-05	0.491008	2e-06	0.17304	2.73102	1e-06
ACTG2	NM_001615	9.96963	14.1922	12.4851	7.92383	5.2849	9.80218	4.8329	21.948	11.4159	13.7464	3.88267	16.3513	3.90963	4.23752	19.3006	14.9561	8.85101	16.9608	1.67255	5.5698	4.95767	1.49282	5.87203	1.41876	4.923	2.29147	29.8283	1.18489	8.99773	22.004	37.5703	4.28921	1.82658	9.19238	1.39823	4.29923	31.5555	10.4109	4.86894	8.70958	12.2212	5.60878	9.4482	7.56059	3.30231	4.75469	137.945	4.45462
ACTL10	NM_001024675	0.601788	5.88678	0.486142	1.66977	1.09111	0.7847	4.8619	2.02326	0.779437	1.59814	1.24575	4.16829	0.508352	1.32269	2.28763	0.326819	0.154675	1.06401	8.23215	4.45402	0.925242	1.20894	3.47887	2.33342	2.85358	1.90093	1.52183	2.33213	1.9142	7.82949	2.28279	1.48565	0.973188	0.477193	0.283089	1.1511	0.618493	0.060722	0.743098	0.880139	0.755055	0.742785	0.330856	0.966825	0.653879	5.7874	1.05966	1.84949
ACTL6A	NM_178042	0.133329	1e-06	0.133374	0.113696	0.101334	2e-06	0	0.252922	0.215803	1e-06	0	0.195305	1e-06	0.050985	0.055242	1e-06	1e-06	2e-06	0.275497	1e-06	1e-06	0	0.223987	1e-06	0.158614	1e-06	0.153754	2e-06	0.093235	0.102058	0.20745	0.257298	0.140185	1e-06	1e-06	1e-06	1e-06	1e-06	1e-06	1e-06	1e-06	0.097282	1e-06	1e-06	1e-06	1e-06	1e-06	1e-06
ACTL6A	NM_177989	26.6363	57.9295	16.5948	48.6556	47.7424	40.0089	31.9017	48.0768	20.9862	46.9589	10.7391	25.0105	47.9623	10.7827	12.6123	43.7155	33.8689	22.7739	43.3125	33.6198	67.1	18.3772	34.5798	117.948	51.1367	27.9923	19.7791	52.9339	20.5914	34.7315	40.3211	39.2049	26.2412	17.5062	44.5572	19.4468	40.288	43.0859	27.5212	53.9792	21.9626	31.6859	59.5222	43.2473	31.995	29.7574	6.46479	39.0115
ACTL6A	NM_004301	58.8846	55.1683	50.6107	74.0466	60.0114	65.2931	49.7651	68.1167	62.108	86.3961	36.6832	46.5113	82.2782	51.1114	53.6174	49.6192	47.7519	61.8948	70.3377	48.7992	67.9123	37.3283	41.0835	49.3457	53.45	44.7108	55.9555	20.658	59.9688	51.6537	58.9733	43.2872	48.4713	34.9224	47.0923	22.694	49.0402	64.3066	41.2051	88.0914	26.1893	74.7789	117.944	36.3327	36.5034	55.2571	8.42588	47.8615
ACTL6B	NM_016188	6.11635	2.87417	69.6919	9.30712	25.0649	20.462	15.7168	9.91134	45.6686	0.237358	31.2771	10.6823	20.6864	10.3524	0.105645	11.5097	8.95996	12.823	17.4137	20.0499	30.5788	28.6826	38.0962	23.6488	0.116292	2.99001	16.025	17.3548	12.7025	21.5026	14.0275	12.0559	11.8568	29.4812	27.781	5.51653	2.61778	18.3856	37.428	16.4696	0.030828	32.8698	37.0801	35.0059	12.6827	7.47595	0.116272	18.1166
ACTL7A	NM_006687	0	0	0	0	0.015263	0.063175	0	0	0	0	0	0	0.036485	0	0.018931	0	0	0	0	0	0	0.021017	0	0	0	0	0	0	0	0	0	0	0	0	0	0	0	0	0.015378	0.022764	0	0.029861	0	0	0.016386	0	0	0.027585
ACTL7B	NM_006686	0.01953	0	0.086205	0	0.031164	0.16139	0.019654	0	0.01868	0	0.040463	0	0.074504	0.040305	0.173851	0.018754	0.019744	0	0	0.015797	0.019215	0.021482	0	0.03802	0.021325	0	0.044818	0.022468	0.101825	0	0	0.018729	0	13.9668	0.199994	0.014517	0	0	0.0314	0	0	0.076208	0.019181	0	0	0.050645	0	0.098568
ACTL8	NM_030812	0.043071	0	0.38182	0.012573	0.068484	0.023363	0	0.042466	0.013784	0.023888	0.194059	0.039404	0.013624	0	0.035629	0.524139	0.056867	0	0.137033	1.48055	0.041398	0.294461	0	8.5011	0	0.823815	0	0	0.029325	0	0.353361	0.041142	0.015717	0	0.045737	0.010627	0.638819	0.053375	0.034491	0.678944	0.012389	0.022348	0.307816	0.016351	0.13409	0	0	0.247501
ACTL9	NM_178525	0	0	0	0	0	0	0	0	0.018463	0	0.009998	0	0	0.009959	0	0	0	0	0	0	0	0	0	0	0	0	0.022125	0	0	0	0	0	0	0.018157	0	0	0	0	0	0	0	0	0	0	0	0	0	0
ACTN1	NM_001102	33.5387	26.2175	46.7681	26.7987	17.9006	26.9307	51.932	26.4805	42.6611	32.5963	64.9035	56.1336	30.0433	63.8297	87.8383	15.9344	40.8186	33.7609	44.974	57.2373	33.4743	53.1748	35.7151	25.8893	46.457	25.6461	54.3547	8.6102	57.8591	33.8064	44.7723	24.258	25.6524	59.9787	7.90435	29.1211	35.8037	20.4333	16.491	41.2527	38.7216	23.1962	20.3297	9.54373	13.6149	25.6046	39.3671	27.4584
ACTN1	NM_001130004	6e-06	0.551703	0.120029	0.210393	0.105895	0.918959	0.310281	0.142955	0.102217	0.235011	0.224956	0.885661	0.155324	0.456245	0.705428	0.367149	0.32662	0.178955	0.108575	2e-06	0.234438	0.124995	5e-06	1e-06	0.290421	0.421985	0.40699	8e-06	0.39727	0.300271	1.52625	0.232072	0.320672	2e-06	2e-06	0.156455	0.28142	0.281401	2e-06	0.742885	0.291224	2e-06	0.106463	0.109087	3e-06	0.244796	1.19952	0.206461
ACTN1	NM_001130005	4.41	5.75317	6.72222	4.59774	3.24203	4.39325	6.59673	4.759	11.0137	1.9737	6.63117	12.8119	2.02194	6.34124	5.89253	5.26827	7.96972	5.29915	1.54675	2.60623	4.23405	2.46245	1.13753	0.131585	0.951171	3.0796	8.71265	0.936317	10.1089	8.86357	14.6888	3.40117	4.52031	6.56583	0.86773	3.46466	5.08797	1.89185	3.01389	7.47345	3.16344	3.71861	1.08954	2.10546	1.68726	1.79459	34.1878	2.73243
ACTN2	NM_001103	0.033702	0.00577	0.094029	0.058341	0.102094	0.035634	0.037654	0.165118	0.100402	0.092769	1.08137	0.72948	0.105705	0.06151	0.103786	0.016202	0.080642	0.130905	0.933242	0.031467	0.083142	0.15284	0.052707	0.026783	0.036314	1.63935	0.329664	0.057325	0.049891	0.052148	0.044558	0.026651	0.018359	0.229544	0.756548	0.094944	0.395465	0	0.013406	0.013132	0.297011	0.065275	0.032422	0.056922	0.046963	0.019241	1.27954	0.008018
ACTN3	NM_001104	0.026448	0.027277	0.019626	0.038317	0.013963	0.028224	0.051228	0.095246	0.08499	0.043801	0.078231	0.07993	0.016641	0.018344	0.038221	0.008472	0.076888	0.018084	0.019326	0.028291	0	7.1e-05	0.006901	0.042235	0.009526	0	0.011745	0	0.035237	0.055107	0.070797	0.008384	0.038488	0.00821	0.324997	0.045473	0.008299	0	0.105468	0.08279	0.030207	0.075262	0.017041	0.029903	0	0.007564	0.081831	0.100922
ACTN4	NM_004924	150.463	83.2026	125.909	67.2262	85.4571	162.185	252.917	108.29	98.4792	84.1187	111.622	219.951	62.0823	137.013	208.638	50.562	85.6502	128.467	55.3751	69.7578	99.4778	102.748	64.9401	60.6801	78.8745	46.5351	135.013	46.0824	122.461	134.646	110.086	64.7577	57.5181	70.3544	25.9642	64.8523	58.0247	125.818	80.6638	53.3986	65.05	82.9257	38.7078	29.6355	28.345	100.625	113.371	86.9416
ACTR10	NM_018477	21.7761	47.0642	18.5325	20.7157	29.3064	25.2649	11.6823	25.8668	14.4512	44.4211	15.0237	18.8964	43.3836	14.9828	15.6822	17.8862	39.5418	26.5011	34.9226	34.827	20.6376	16.871	28.8754	39.7935	27.4807	30.1574	14.3266	38.0911	21.663	24.5936	30.436	35.6937	20.2284	41.8749	62.5455	19.2526	43.8184	27.2548	27.0027	43.7622	35.5468	25.8572	64.2167	54.3869	19.0496	24.2155	20.7079	37.0798
ACTR1A	NM_005736	49.2072	67.1996	36.6794	44.7234	77.2107	32.0291	42.9029	32.6476	59.0318	35.0402	52.4562	33.2544	59.6113	58.2792	31.1116	30.967	42.1869	23.9353	67.8151	26.8289	87.0657	71.8803	59.8107	51.8145	29.802	40.4926	48.705	30.0159	62.8853	78.3534	31.2858	27.0014	36.4771	59.4651	55.2757	26.1314	56.343	50.0393	49.0184	35.4425	19.5129	39.0033	50.2995	40.8481	17.0534	54.3237	39.536	35.9128
ACTR1B	NM_005735	50.4516	42.2389	62.8248	27.198	38.3147	34.7189	41.2211	33.8633	44.4054	19.8542	51.3317	46.0581	34.9957	33.5566	39.3535	23.7143	13.2028	39.2252	29.1598	40.694	38.4387	68.8166	55.4528	54.0128	37.5955	9.44902	47.8596	27.8127	28.8685	57.5864	20.8909	36.0371	21.1777	28.4395	24.9415	21.5315	13.6926	32.5935	28.069	32.8225	25.487	37.5255	30.4593	37.2132	11.6529	20.6779	28.763	39.845
ACTR2	NM_005722	42.7801	74.2068	45.5189	89.5085	79.2832	33.2428	65.9349	86.2221	45.0188	86.4427	47.8211	56.9043	81.9622	42.7152	77.9011	67.2132	97.1522	116.267	85.9649	72.0325	66.2003	44.8464	56.1223	63.18	50.7841	78.5867	52.9779	41.5808	47.5208	61.8118	72.5076	51.6992	63.2178	125.073	30.4238	74.6211	81.6536	49.7326	39.073	78.1121	62.77	59.1232	30.2602	61.0954	44.8605	59.0653	71.0035	84.4333
ACTR2	NM_001005386	0.080253	5e-06	0.064406	4e-06	2e-06	1e-06	0	3e-06	0.113473	2e-06	1e-06	2e-06	2e-06	0.115966	0.049803	4e-06	0.170678	0.063693	3e-06	2e-06	1e-06	0	6e-06	2e-05	1.3e-05	1e-06	0	5.2e-05	0	1e-06	1e-06	4e-06	3e-06	3e-06	3e-06	3e-06	3e-06	3e-06	3e-06	3e-06	4e-06	0.113589	8e-06	7e-06	2e-06	4e-06	3e-06	2e-06
ACTR3	NM_005721	53.7636	82.3719	52.8321	98.2135	71.1341	55.031	71.5767	85.3438	65.0912	66.3671	59.3194	80.7465	81.765	50.3243	97.3002	61.4935	89.5129	105.772	82.517	62.3181	61.5718	48.4848	75.3253	65.0142	67.032	81.7679	70.3701	60.855	58.6055	68.5806	83.8842	80.3454	71.8905	112.376	55.5842	76.5061	67.8952	59.2269	44.5767	96.4574	102.023	60.3299	46.808	75.8451	43.3272	47.8699	58.7934	82.3947
ACTR3B	NM_001040135	0.150666	0.417577	0.184254	0.152715	0.522863	0.571033	0.253788	0.069114	0.500821	0.328788	0.056906	0.593836	0.638274	0.154121	0.101222	0.191563	1.03074	1.02022	0.261195	0.364614	0.636667	0.160665	0.06361	0.562478	0.24353	0.52478	0.479642	0.212418	0.184828	0.460577	0.980909	0.44617	0.492899	0.964877	0.752978	0.406115	0.458649	0	0.919242	0.509968	0.358191	0.54761	0.818781	0	0.344422	0.568815	0	0.457123
ACTR3B	NM_020445	3.55884	2.8949	2.94094	6.12876	4.32036	2.71756	3.19959	1.77401	6.50701	11.6479	4.60614	2.16717	3.59793	2.50143	2.05503	2.67207	3.56384	3.24532	2.79952	2.05136	2.90122	9.10497	4.08314	2.96724	3.89315	4.86395	4.32555	0.401177	2.20245	5.45737	2.86499	1.57685	2.53636	2.13886	4.20035	2.69311	4.2178	6.25333	3.41877	2.35004	5.52144	3.70257	1.17977	6.74569	3.19968	1.0923	1.15546	5.48336
ACTR3C	NM_001164458	1.02069	1.95808	0.300785	1.05557	0.93866	1.9281	2.35528	1.09687	0.738077	1.637	0.870068	1.57377	0.933132	1.01116	1.3879	1.14588	0.910878	1.61115	0.293933	1.7054	0.928241	0.530785	3.19671	2.01309	2.85827	0.717923	2.0541	0	1.39525	2.61246	0.687003	1.5633	1.12248	1.31101	0.262964	1.76424	0.724288	2.74504	1.01036	0.493049	3.65005	0.317486	2.11681	1.37241	0.91676	1.87845	1.1045	1.73942
ACTR3C	NM_001164459	2e-05	3e-05	1e-05	2e-06	3.5e-05	0.000957	3e-06	1.1e-05	8e-06	5e-06	0	1e-06	0.00015	0	3e-06	3e-06	1.2e-05	0.928897	0.43583	1e-06	1e-06	1e-06	3.8e-05	2.4e-05	2e-06	7e-06	0.385225	0.795078	3e-06	1e-06	0.000387	2e-06	1e-06	2e-06	0.400198	4e-06	0.001306	0.000129	0.229406	8e-06	7e-06	0.435918	4e-06	1.8e-05	2e-06	8e-06	0.100558	3e-06
ACTR5	NM_024855	5.14954	5.13697	4.35154	3.25459	4.93671	4.27873	3.06398	4.09855	3.74359	4.12145	4.42266	3.77036	5.95596	6.96192	5.96033	4.66497	4.59122	3.25783	7.07354	5.95922	5.4255	7.86589	3.7457	5.67614	7.36826	6.58137	3.96211	2.40537	4.4905	4.71882	6.51498	5.55809	5.37193	6.43928	8.81877	4.26686	5.39461	6.01992	7.988	5.21388	6.65849	4.90966	2.64846	4.43645	4.90361	4.56053	3.0596	3.15956
ACTR6	NM_022496	0.540237	0.427256	0.157017	0.399694	0.32899	0.391445	1.56124	0.559974	0.023318	1.07658	0.087098	0.518119	0.612047	0.497556	0.372593	0.224665	3.0981	2.17668	0.793789	0.244874	2.13055	0.586691	0.174731	0.719222	0.673928	1.48192	0.404529	0.410445	0.837794	1.15736	1.47091	0.359889	0.449328	0.173049	0.417059	0.303322	0.441923	0.526723	0.520867	0.706591	0.433165	0.322248	0.770689	0.752476	0.10966	0.318983	0.210429	0.657664
ACTR8	NM_022899	4.29106	4.22687	7.71448	6.56587	5.72628	6.63167	10.2675	7.05195	9.30667	6.5755	11.0979	5.3362	7.65355	6.29664	6.46434	5.91246	7.23937	6.51116	11.6413	4.82555	4.88303	7.16084	4.23691	3.45896	3.91298	5.54133	4.8132	5.21831	6.32835	6.73135	7.87328	2.7064	5.16434	5.83168	3.36132	5.52908	7.11726	4.42439	3.46825	6.02717	4.28893	5.23432	5.20002	7.45646	2.53614	5.45391	4.78372	7.48566
ACTRT1	NM_138289	0.057006	0	0.020978	0	0.015156	0.156778	0.019086	0	0.036364	0	0	0	0.018113	0.205966	0	0.036497	0	0	0	0.245821	0.111903	0	0	0	0	0.038906	0	0.021848	0	0.020433	0	0	0	0	0.182343	0.014119	0	0.017738	0.076348	0	0	0	0.037296	0	0.016268	0.065678	0	0
ACTRT2	NM_080431	0	0	0	0	0	0	0	0	0	0	0	0	0	0	0	0	0	0	0	0	0	0	0	0	0	0	0	0	0	0	0	0	0	0	0	0	0	0	0	0	0	0	0	0	0	0	0	0
ACVR1	NM_001105	1e-06	0.126934	0.072965	1e-06	1e-06	0.0007	0.04986	1e-06	1e-06	1e-06	1e-06	0.099181	1e-06	1e-06	0.196152	2e-06	2e-06	1.4e-05	1e-06	1e-06	0.353408	2e-06	1e-06	2e-06	2e-06	2e-06	0.216792	2e-06	0.190055	2e-06	0.047879	1e-06	1e-06	1e-06	1e-06	1e-06	1e-06	1e-06	1e-06	2e-06	0.106729	1e-06	2e-06	2e-06	0.10555	0.379233	0.111986	1e-06
ACVR1	NM_001111067	5.66068	18.7296	8.31334	16.4751	12.6626	8.0519	15.2036	10.0618	9.81573	8.91868	9.76009	27.6829	5.28418	9.26076	11.0438	13.9112	7.56329	12.4875	9.18782	10.4069	15.2957	4.81608	11.2203	6.27611	14.05	4.23221	9.58255	9.15237	10.0963	17.1931	11.8236	18.8624	5.50659	7.51071	8.3693	14.4442	6.07367	6.45799	3.72765	11.7616	8.52288	5.15963	3.51168	5.99255	3.20128	8.23245	15.2667	6.48067
ACVR1B	NM_020327	3.6e-05	0.000516	0.000323	0.36678	0.000243	1.08372	3.53747	0.926907	4.67447	0.000175	1.97405	5.2e-05	0.000171	0.000661	0.591812	1.31514	10.391	6.24852	0.018871	0.000829	11.9665	4.2532	0.002901	7.46789	3.94934	6.67201	0.512342	5.42613	4.76095	3.00095	3.87926	0.000389	0.07213	0.000121	3.10144	1.17297	0.661043	3.10251	2.67309	0.000196	0.563519	0.000262	3.36608	1.50127	2.37932	0.000131	0.047865	0.000306
ACVR1B	NM_020328	0.577107	0.434868	0.191109	0.06388	0.536639	0.300775	0.603576	0.152819	0.254969	0.441033	0.267088	0.26518	0.435628	1.06198	0.515909	0.587798	0.730123	0.041302	0.556342	0.307837	0.570633	0.751044	0.16342	0.122003	0.627019	0.157858	0.507789	0	0.430594	0.274749	0.462861	0.40194	0.281718	0.650905	0.180254	0.201952	0.527757	0.320357	1.04826	0.173824	0.136349	0.418513	0.195061	0.29377	0.286774	0.239078	0.406813	0.601092
ACVR1B	NM_004302	18.9564	15.6396	6.07383	9.96751	13.7256	13.2404	13.3405	7.30008	12.1462	15.6712	11.5358	9.43904	14.2609	18.9777	16.3096	11.181	6.25249	6.78248	12.315	13.8697	9.28426	14.5565	9.19529	2.31672	24.5565	7.22413	10.0017	1.16514	8.48788	14.2296	3.69125	13.7544	10.4612	16.0278	10.7643	8.012	7.55287	7.64882	9.07441	4.52284	12.7815	9.99728	2.75659	4.83714	4.38036	9.64439	5.5445	11.482
ACVR1C	NM_001111033	0	0	0	0	5e-06	0.052189	0	0	0	0	0	0	0	0	0	0	0.229231	0	3e-06	0.017875	0	0	0	0.009067	0.001624	2e-06	0	0.239261	0	0	0	0	0	0	0	1e-05	0	1e-06	0	2.6e-05	0	1e-06	0	5e-06	3e-06	4e-06	0	0
ACVR1C	NM_001111032	1e-06	0	0	0.098041	0.138728	0	0.0502	0.038793	0.095481	0.107883	0	0.058029	0.063657	0	0	0	0.25486	0	0	1e-06	0.118673	0	0.06861	0.098567	0	0	0	4e-06	0	0	0	0	0.040758	0.136987	0.125089	0	0.190763	0.083932	0.154586	0	0.05133	0.101814	0	0.236039	0.115775	0.000166	0	0
ACVR1C	NM_145259	0.092578	1.6e-05	1.78465	0.191528	0.200272	0.890746	0.951338	1.5e-05	0.679897	0.070904	0.041378	0.639496	1.5e-05	0.319743	0.165945	0.200873	0	1.5e-05	0.051233	0.041624	0.263631	0.04967	0.700044	0	0.165034	1.3e-05	1.7e-05	0	1.5e-05	0.640376	0.348511	1.5e-05	1.7e-05	0.227141	0.480505	0.142986	1.01336	1.3e-05	0.060781	7e-06	1.3e-05	1.21581	1.5e-05	0.246158	0	0.727036	1.5e-05	1.1e-05
ACVR1C	NM_001111031	0.163297	0.195944	0.143925	2e-06	0.61123	0.000142	0.083819	0.193642	0.135189	0.120742	0	0.000103	1.79781	0.150731	0.243508	0.029969	1.2e-05	0.50418	0	3e-06	0.206167	1e-06	0.001691	1e-06	5.6e-05	0.049701	0.067583	0	0.022302	0.064059	2.4e-05	0.14607	0.17114	3.7e-05	2.39941	0.131599	3.16344	0.174698	0.863444	0.066519	0.039221	1.32186	0.019144	0.444242	8e-06	0.132432	0.145192	0.081388
ACVR2A	NM_001616	6.88265	3.86086	12.6119	4.24208	3.48062	11.3817	3.43351	2.54488	2.45865	5.63762	8.11202	5.13761	10.4362	5.24186	1.15732	7.06122	7.05075	5.47623	6.95042	4.71609	2.53866	3.38984	5.58015	6.08072	6.26522	5.91495	7.6126	2.93051	7.88931	6.99739	12.0398	11.0541	4.3256	5.85552	13.9262	3.67741	12.4638	6.03549	3.57525	3.94776	3.29113	6.86226	8.46606	6.16707	9.13666	7.71932	3.28749	8.96705
ACVR2B	NM_001106	3.54462	0.843155	1.98218	1.89064	1.94427	2.96388	2.7176	1.41422	5.20207	2.98724	4.13053	2.40839	3.87523	1.9415	2.31205	1.50316	5.38027	2.26949	2.66302	1.65702	2.92188	2.83602	1.56613	1.76804	2.54735	3.92456	2.62004	3.49995	3.43343	3.56054	4.4848	1.55402	2.73654	2.1228	2.48079	1.14543	6.36014	3.3982	3.06859	1.12762	2.19415	4.9416	1.14771	2.60723	4.13197	2.71398	0.767425	2.95607
ACVRL1	NM_000020	2.50195	1.28639	2.14335	2.33329	2.96928	2.26957	2.17477	8.36018	2.54325	1.63522	7.61768	3.93838	2.37063	3.06816	3.57339	0.902702	0.707405	0.644088	1.89727	0.982407	0.975994	2.61107	0.57907	0.279783	0.79413	0.517868	4.02634	0.160485	2.56039	0.472376	1.87117	2.43114	5.11829	3.55384	0.340709	5.28266	1.67475	2.63719	1.1219	10.9109	3.02425	3.66204	0.379278	1.10608	0.653769	2.49092	13.9022	1.30758
ACVRL1	NM_001077401	0.49799	2.33101	1.23602	3.5802	4.06143	1.64954	3.05989	2.57228	2.99314	1.48632	2.57045	1.44602	1.2212	2.3358	4.53763	2.2651	3.50323	2.76211	1.11663	0.315588	1.79983	3.38019	1.31161	0.77297	1.09857	2.28863	8.02423	0.753181	6.6103	3.40935	5.80036	2.28154	4.55876	2.96663	0.551315	4.54277	1.4911	1.34429	0.532591	0.734371	1.59499	1.16718	0.947304	1.32246	0.746855	0.670843	13.8792	1.35424
ACY1	NM_001198898	1.5e-05	0	0	0	0	0.770308	0.567315	0.632783	0.471578	0.147669	0.422082	6e-06	3e-06	0.511862	0.453674	0.378296	0	0.29695	0.200704	0	0	1.267	0	0	0.133293	0.647402	0.128657	0.385834	0.027625	0	0	0.245045	0.304064	0.248458	0	0	0.451893	2.4e-05	0.119349	0	0.044276	2e-06	0.267522	0	0	0.35271	0.233501	0
ACY1	NM_001198897	0	0.323822	0.090308	0.175784	0.295536	0.265629	0.244442	0	0.62805	0	0.168962	0.137983	0	1e-06	0.229311	0	0.15589	0	0.705462	0	0.350167	0.331327	0.089593	0.269845	0.232298	0.44773	0	0	0.108123	0	0	0	0.318101	0.134524	0.304981	0	0.730163	0	0	0	0.180045	0.415486	0	0.119469	0.082084	0	0	1e-06
ACY1	NM_001198895	0	2e-06	1.1e-05	0	0	0.000826	4e-06	0	1.2e-05	2e-06	3e-06	0	0	3e-06	1.4e-05	1.8e-05	0.000118	5e-06	0	0	2e-06	0.349691	0	1e-06	0	2.7e-05	0	1e-06	0.307241	6e-06	0.000261	3e-06	2e-06	0	3e-06	0	0	0	5.3e-05	0.442127	0	0	6e-06	0	2e-06	1e-06	0	2e-06
ACY1	NM_000666	2.23413	3.21482	3.22818	7.57818	3.97714	1.87485	18.7655	5.67751	2.39139	2.59122	6.23987	6.41422	1.36647	3.10641	8.06971	3.53834	1.88427	3.02917	12.931	6.41834	2.04262	17.0334	5.77948	4.62161	5.4987	2.33338	6.17134	2.12827	4.45325	6.1769	1.46007	4.33939	2.2136	3.32483	2.09013	5.62319	3.98894	3.23192	1.30651	4.68243	5.37678	2.78059	1.26839	3.76738	0.46207	2.27765	7.95588	3.72308
ACY1	NM_001198896	0	0	0	0	0	0	0	0.019594	0	0	0	0	0	0	0	0	0	0	0	0	0	0	0	0	0	0	0	0	0	0	0	0	0	0.129167	0	0	0	0	0	0	0	0	0	0.063961	0	0	0	0
ACY3	NM_080658	0	0.044715	0.047034	0.226401	0.272793	0.106404	0.821591	0.211477	0.06116	4.50101	0.408483	0.158022	0.040781	0.593795	0.748437	0.020492	0.13041	0.275921	0.110353	0.017287	0.021173	0.047265	0.151203	0.145812	3.50175	0.06611	0.246673	0.172194	0.134521	0.254336	0.022502	0.225444	1.26653	0.060352	0.027362	1.46169	0.081373	0.039934	0.01718	0	0.669294	0.050016	0.021018	0.392487	0.110092	0.018471	0.499747	0.015408
ACYP1	NM_001107	117.291	65.305	61.8623	23.7511	78.927	60.9278	46.444	53.253	79.174	61.0283	25.8448	39.9868	62.2927	83.4582	19.2894	34.7025	194.866	93.4513	79.1515	108.989	89.3032	50.3733	152.122	169.125	64.0536	140.979	33.3215	226.297	71.0814	53.5146	109.908	40.5294	29.495	39.3675	103.018	28.98	55.9591	57.1301	59.917	63.7005	56.1043	56.5676	189.963	213.335	38.8701	75.9046	6.48287	72.9565
ACYP1	NM_203488	5.58152	3.48588	5.51947	1.86261	5.5712	4.97027	3.72507	2.18223	6.0012	1.64801	2.40544	2.18498	4.22009	4.82441	4.1599	6.62429	20.1388	3.82642	3.36688	3.83801	6.12823	7.86075	7.44026	11.1449	4.3073	6.17252	2.45349	18.3114	7.54905	4.90099	13.2544	3.94501	4.53586	1.67444	5.53875	1.64919	3.83656	2.4975	5.5466	5.51917	2.82469	5.60985	8.72179	9.30454	4.17208	2.68644	0.332836	7.626
ACYP2	NM_138448	6.18046	5.79037	3.58984	6.73236	7.06623	3.4017	3.98813	6.19906	4.20446	6.52204	4.19896	7.79539	4.77489	4.81809	3.74962	3.40619	5.6304	8.68572	3.60635	6.18162	17.36	1.58057	7.10431	7.81532	8.47577	9.27061	7.82726	12.9227	3.19445	7.22746	4.27439	3.21315	4.40609	8.21125	8.16974	4.81163	3.47452	7.99974	10.165	9.66052	26.357	5.02885	13.6028	16.0822	3.88778	6.00893	5.30174	8.91773
ADA	NM_000022	1.22594	27.127	2.26774	9.55033	1.95389	1.02232	11.7963	5.6369	2.90117	7.9012	6.75405	8.09159	3.11252	3.22191	23.5333	3.39583	4.79754	10.1146	19.7167	17.7532	1.38729	10.0972	0.768073	0.620969	87.0389	1.73831	7.51033	1.24455	3.93656	0.723184	2.01294	4.13479	9.50968	5.07406	1.22624	8.18961	7.45941	0.861451	0.556303	8.39749	19.3608	1.88403	0.748362	4.51224	1.66953	4.20311	4.64749	6.32018
ADAD1	NM_001159285	0.013993	0	0	0	0	0	0	0	0	0.011638	0	0	0	0	0.013896	0	0	0	0	0	0	0	0	0	0	0	0	0	0	0	0	0.013363	0	0	0.098071	0.020715	0	0	0	0	0	0	0.534063	0	0	0	0	0
ADAD1	NM_139243	1e-06	0	0.000131	0	0	0	0	0	0	1e-06	0	0	0	0	0	0	0	0	0	0	0	0	0	0	0	0	0	0	0	0	0	1e-06	0	0.000211	0	0	0	0.000219	0	0	0	0	0.000217	0	0	0	0	0
ADAD1	NM_001159295	3e-06	0	0.05872	0	0	0	0	0	0	3e-06	0	0	0	0	2e-06	0	0	0	0	0	0	0	0	0	0	0	0	0	0	0	0	3e-06	0	0.868441	2e-06	0	0	0.024413	0	0	0	0	1.88201	0	0	0	0	0
ADAD2	NM_139174	0.037167	0.040102	0	1e-06	1e-06	0	0	1e-06	0.187204	1e-06	0.052832	1e-06	0.02159	0.155903	0	1e-06	1e-06	0.059092	1e-06	1e-06	0.052459	0	0	0.010972	1e-06	0	1e-06	0	0.023032	0.022478	0	1e-06	0.108205	0	0.022617	0.084238	1e-06	0	0.132799	0.053744	0.041096	0.034337	1e-06	0.282831	0.134904	0	0	1e-06
ADAD2	NM_001145400	0.176957	0.008044	0.014286	0.045016	0.214766	0	0	0.012682	0.110701	0.010699	0.221892	0.011751	0	0.14475	0.095967	0.037118	0.03803	1e-06	0.009442	0.093264	0.12484	0	0	0	0.055884	0.012895	0.143917	0	0	0.028846	0.026259	0.012286	0.103132	0.216743	0.105543	1e-06	0.024346	0.011951	0.570962	1e-06	0.075507	0.061357	0.075129	0.192436	0	0.044325	0.095895	0.027718
ADAL	NM_001159280	2.78865	1.20934	7.32911	1.2335	5.35857	1.1245	0.440955	1.84098	1.32303	1.97972	1.29679	3.02262	2.43404	1.2927	1.76024	3.89322	3.06902	1.8282	0.633024	1.0472	3.59586	2.82673	1.66177	2.12916	1.87585	3.55209	3.17183	2.17294	1.58756	2.02124	2.55492	0.76199	3.83674	3.18467	1.08109	1.44827	2.3457	7.46209	1.40336	2.74532	2.31113	2.73208	1.27424	1.80981	1.86729	1.87806	1.48484	1.42614
ADAL	NM_001012969	1.02857	1.12047	2.95652	0.933087	2.61665	0.287098	0.139552	1.12821	0.431769	0.843536	0.455409	1.45594	1.31569	0.565797	0.631551	2.18476	1.79239	0.756308	0.311758	0.664682	1.56175	1.0866	0.847401	1.20513	1.49814	2.65178	1.39157	1.79086	0.696157	0.84505	1.15614	0.548985	1.44232	1.31308	0.977063	0.927771	2.01195	4.75901	0.684248	2.42917	2.00067	1.06861	0.65844	2.01877	0.775402	1.01506	1.26374	0.914809
ADAM10	NM_001110	23.6187	15.3183	19.3369	19.6774	22.9796	15.4241	23.0075	20.6237	21.9756	23.0856	17.6404	46.08	26.657	12.8947	30.8164	28.4958	34.8002	27.7924	23.2632	9.14459	34.4608	15.8148	9.63498	11.8172	44.7771	23.9737	26.7015	10.5439	21.8295	23.8308	35.0031	17.34	21.1889	15.6429	11.9926	18.1409	25.6953	15.3882	6.94491	23.3056	21.2401	12.0245	6.73502	9.25409	10.8213	16.9251	18.9895	34.9931
ADAM11	NM_002390	0.433753	0.600179	1.03576	0.240329	0.2194	0.247772	0.116373	0.266377	0.659287	0.807228	1.61543	0.391294	0.212263	0.286464	0.771029	3.34734	0.814213	0.199368	0.236039	0.736011	0.594304	8.18775	0.316582	1.20812	0.068558	0.457521	0.339641	0.236129	0.850979	0.698353	0.573835	0.510451	0.359181	2.8043	0.395018	0.416578	0.369232	0.138638	3.77801	1.05485	0.138136	0.90515	0.217033	0.449419	0.599762	0.609261	0.316007	0.994948
ADAM12	NM_021641	0.267104	1.36766	0.08398	0.04953	0.057958	0.102603	0.389256	0.025602	0.099852	0.1633	0.67219	0.125346	0	0.136809	0.300367	0.016976	0	0.138959	0.011745	0	0.053927	0.173226	0.173185	0.038728	0.011374	0	0.027264	0	0.075294	0.052904	0.089681	0.078786	0.084554	0.044318	0	0.188428	0.032767	0.035869	0.025759	0.287444	0.023615	0.017304	0.009405	0	0.047018	0.029365	0.030613	0.068823
ADAM12	NM_003474	1.35216	7.75636	2.24186	3.0424	1.03401	3.09643	4.25478	0.658871	1.95177	4.35415	7.15931	4.70821	0.937796	1.26063	4.54	2.91764	3.68534	1.01781	1.32878	0.261541	1.63447	2.09623	1.7657	0.325584	0.412633	1.18643	1.48466	0.426699	3.66959	2.11893	6.69767	2.15898	1.64416	6.01774	0.217082	6.52351	3.34007	3.48784	0.927148	11.5936	1.34774	3.24779	0.277101	0.074468	0.347265	0.915724	1.03285	2.1532
ADAM15	NM_003815	5.88293	24.6166	4.12373	12.266	7.86704	8.47001	18.865	11.8625	8.2238	7.27637	5.24697	8.35061	3.16655	14.7809	27.5923	12.8486	2.78408	8.49323	9.80522	16.4754	5.03536	8.68248	6.86226	5.87057	14.6784	10.758	8.88443	2.65269	7.33102	8.88522	9.8564	11.2329	20.0221	5.82809	0.902192	7.71008	4.91707	1.8085	6.07773	13.767	7.26603	13.5485	2.51733	0.158175	2.06271	8.84579	18.6695	8.66707
ADAM15	NM_207191	4.05209	0.369503	4.71366	0	0	0	0.237359	0	8.61419	0	0	3.87405	1.43344	0.156595	0	0	0	6.69925	0.426915	3.93266	3e-06	5.35122	0.108557	0	0.113485	0	0.203395	0	4.79081	0	0	7.08711	0.180597	0	0	6.52394	3.12445	0	0	0	0	0	2.78255	0	1.4e-05	0.121716	16.9526	0
ADAM15	NM_207197	0.074915	0.143443	2.03743	0.503038	0.931263	1.0932	0.850519	0.875107	0.462019	0.000244	1.83872	0	4e-06	1.2895	2e-06	0	0.331946	1e-06	4.46441	1.74978	1e-06	0	0.912209	2.06346	1.36534	1.97851	3.27199	1.89769	1.73602	3.57162	1.02159	1.3e-05	2e-06	0.777294	0.059116	0.569802	4e-06	6.50583	1.40477	1.60577	0.883728	0.415808	1.90142	0.851319	0	0.399143	1.52696	2.44389
ADAM15	NM_207196	0.284652	6.6622	2.17547	0.949418	1.90474	7.09071	2.50305	1.63172	1.81181	2.15951	3.9536	2.20713	0.439761	3.40545	3.10907	1.26185	0.424889	0.524687	3.66514	6.78374	1.30339	0.800887	5.58061	4.50865	3.07314	4.21885	1.73741	1.03923	0.807316	9.27047	3.37116	2.75507	2.16023	0.597697	1.50499	0.997303	2.15379	6.76522	1.69308	1.60943	2.39153	1.14678	0.191129	1.76742	0	0.648066	2.53446	4.28432
ADAM15	NM_207195	1.60891	4.16623	0.006721	1.96609	0.940842	2.18215	2.10738	0.773992	0.000275	0	0.518315	2.82895	0.446569	4.63641	4.4097	0	0.335592	0	3.33562	3.49671	0.556369	4e-05	2.16876	1.94295	1.6967	1.39155	1.90665	0.264239	0.033192	2.83193	1.89341	2.38803	0.519861	0	0.539304	1.07858	0.224357	0	0.617138	0.001362	0.358185	0.663977	1e-06	0	0.574329	0.965561	1.59379	1.27515
ADAM15	NM_207194	1.84579	6.24836	0.630569	2.49392	0.672997	2.14056	3.169	1.84869	1.51762	4.12269	1.40871	0.83624	1.42355	2.04397	3.35173	0.517116	0.870763	0.566971	1.36228	4.07571	0.882211	1.24393	2.403	3.22015	4.81175	2.87939	1.34784	0.756688	0.570521	4.08497	1.5623	3.33898	1.54229	1.08889	0.763833	2.06867	2.11061	2.33607	3.46204	1.42713	2.72858	2.44948	0	0.66021	0.971179	1.13861	0.539952	5.29542
ADAM17	NM_003183	6.88538	11.9063	9.28448	11.2741	10.2828	11.1785	12.851	10.7164	8.88648	11.9069	7.33541	14.1571	11.9834	9.12498	10.4657	7.53585	9.97069	16.7125	16.0062	12.8404	12.4242	11.9761	6.97627	7.06496	7.4381	8.83651	10.0733	3.17582	7.43302	10.5302	12.5853	6.35635	7.08265	9.52275	7.33824	7.45388	10.4609	13.8209	3.91335	10.5535	7.08895	8.86253	3.37895	5.15211	9.92252	9.47678	9.55817	13.2427
ADAM18	NM_001190956	0	0	0	0	0	0	0	0	0	0	0	0	0	0	0	0	0	0	0	0	0	0	0	0	0	0	0	0	0	0	0	0	0	0	0	0	0	0	0	0	0	0	0	0	0	0	0	0
ADAM18	NM_014237	0	0	0	0	0	0	0	0	0	0	0	0	0	0	0	0	0	0	0	0	0	0	0	0	0	0	0	0	0	0	0	0	0	0	0	0	0	0	0	0	0	0	0	0	0	0	0	0
ADAM19	NM_033274	1.28209	2.748	13.2861	4.51585	2.1558	6.59068	14.2419	5.71476	3.62698	3.10108	17.0859	7.28505	5.12761	5.15477	5.27001	5.51421	7.53208	2.41309	1.76399	0.835286	3.04677	5.50451	0.713396	2.69411	0.743917	7.87839	4.44249	1.38086	8.34132	4.68832	5.46546	5.54128	8.35173	5.29572	1.6558	13.409	2.64335	2.17404	1.37678	8.76819	1.52066	4.51679	1.74096	1.34871	3.26762	1.20637	5.33579	3.70844
ADAM2	NM_001464	0	0	0	0	0	0	0	0.009693	0	0	0	0	0	0	0	0	0	0	0	0.007919	0	0	0	0	0	0	0	0	0	0	0	0	0	0	0	0	0	0	0	0	0	0	0	0	0	0	0	0
ADAM20	NM_003814	0.027911	0	0.010352	0	0.029483	0.074575	0.027076	0.01828	0.05379	0.030827	0.009708	0.059089	0.079068	0.067729	0.018536	0.008942	0.054192	0	0.020403	0.029866	0.026236	0.078908	0.029145	0.035681	0.03018	0.055195	0.061531	0.04236	0.055884	0.029118	0.09356	0.026559	0.06094	0.034683	0.094429	0.041147	0.122706	0.025818	0.022266	0.021855	0.015948	0.021665	0.008999	0.010526	0.17224	0.071884	0.008638	0.033291
ADAM21	NM_003813	0.009777	0.211999	0.445833	0	0.232445	0.078476	0.038	0.144122	0.150682	0.186345	0.137683	0.434991	0.055418	0.045737	0.034076	0.112758	0.104597	0.060389	0.378943	0.078492	0.534122	0.114207	0.130193	0.656621	0.074033	0.058098	0.064777	0.022268	0.107863	0.429005	0.049248	0.102373	0.074731	0.036463	1.14783	0.151397	1.11498	0.054287	0.085826	0.17235	0.075461	0.015182	0.009463	0.210292	0.098809	0.058771	0.045403	0.244974
ADAM22	NM_021723	0.104379	0.000573	0.277168	4.5e-05	0.117366	4e-06	0.00019	0	0.586126	2e-06	0.122794	2e-06	0.000112	4e-06	2e-06	0.158082	0.260024	3e-06	2e-06	0.123481	2e-06	2e-06	2e-06	5e-06	3e-06	1e-06	1e-06	9e-06	0.088716	3e-06	2e-06	1e-06	0.129046	0.073465	2e-06	1e-06	3e-06	2e-06	2e-06	0	2e-06	0.065105	3e-06	5e-06	0.126427	2e-06	1e-06	0.062705
ADAM22	NM_021722	1.40145	0.699965	5.08495	0.046072	2.00737	2.67051	0.304383	0.259209	1.54818	0.231602	1.28991	0.263247	3.83979	0.557174	0	3.1664	3.56236	1.09574	0.281579	2e-06	1.12628	0.71677	1.44387	0.873647	0.413462	0.621077	2.47134	0.944226	3.01971	2.14262	3.27672	0.485609	1.86478	2.58653	3.03185	1.33475	1.04804	3.55992	3.1993	0.197767	0.154327	5.11749	0.62395	0.134344	2.04962	0.927827	0.129638	0.132115
ADAM22	NM_021721	1.74464	0.788858	8.19139	0.833861	0.355463	1.60367	2.35948	0.015936	3.92035	0.434259	2.58229	1.26279	0.484152	2.27823	0.242763	0.279346	2.1e-05	0.928618	3.20075	1.16442	3.15369	2.82868	0.021814	0.012102	0	0	1.05307	0.012998	0.832729	1.47138	1.35571	0.484302	0.000146	0.227558	0.069219	0.049439	0.915874	0.042837	0.055912	9.1e-05	0.069696	0.266742	0.015701	0	0.393874	0	0	0.000593
ADAM22	NM_016351	1.45798	1.87068	6.59165	1.65726	3.4877	1.49108	3.3852	2.50874	6.37946	0.969829	2.38303	1.95931	4.05099	1.56746	0.210236	3.90541	7.26672	3.31788	3.46105	1.25633	4.96815	1.17587	3.97838	2.96756	1.15239	4.42541	1.17933	4.05316	0.909409	3.97988	4.07463	3.60246	3.44043	0.926861	1.34541	1.06462	1.45709	2.7803	5.8128	2.20561	0.505815	3.26612	2.34876	3.97203	6.58725	2.70283	0.585444	6.26844
ADAM22	NM_004194	0.000197	0.11426	0.000161	0.067968	1.5e-05	0	0.083473	0	0.001119	0	0.0001	0	0.239107	0	0	1.1e-05	0.045873	0	0	0.000359	0	0	0	0	0	0	0	0	0.00015	0	0	0	0.090466	8.7e-05	0	0	0	0	0	0	0	0	0	0	2e-06	0	0	0
ADAM23	NM_003812	2.44132	10.1807	7.60237	3.87399	5.17492	4.44656	3.72246	1.53974	6.30559	0.119288	8.17824	1.62062	5.30276	6.54977	10.2067	2.89255	2.59216	2.20552	0.130038	4.69794	6.58179	6.15602	0.537552	3.28762	0	0.250718	5.65364	0.539873	2.21623	21.2143	5.95675	0.652962	1.70196	5.03638	3.37454	1.69217	3.45508	9.88019	8.38036	4.33625	0.246742	5.29456	1.52319	3.54465	4.60142	0.720052	1.99004	7.89995
ADAM28	NM_014265	0.528519	10.3535	1.54751	5.66814	1.16212	6.65797	10.6604	17.8111	1.53587	2.44813	8.01094	11.2665	0.30209	8.42834	36.2675	3.15396	2.74607	15.9948	1.96324	2.55702	3.30871	0.819752	22.2384	0.620723	0.285386	0.293542	7.83376	5.32223	2.94192	2.08515	3.78638	4.68722	3.7289	3.41968	0.456673	13.9223	0.419327	7.39862	0.343383	1.41045	2.96336	0.947184	3.30135	1.40467	1.96198	9.43429	4.46195	16.8409
ADAM28	NM_021777	0	0.625784	0	0.129553	0.076328	0.739345	0.510128	2.594	0.273202	0.214045	0.342571	0.710154	0	0.747913	5.7653	0.256415	0.308323	2.4103	0.149497	0.360751	0.693405	0	0.463615	0	0	0.072266	0.869523	0.01896	0.218491	0.150878	0.60663	1.14056	0.358867	0.225607	0	1.55692	0.098978	1.24567	0.032085	0.056043	0.18879	0.024555	0.048314	0.024183	0.490508	0.329193	0.237258	1.89616
ADAM29	NM_014269	0	0	0	0	0	0	0	0	0	0	0	0	0	0	0	0	0	0	0	0	0	0	0	0	0	0	0	0	0	0	0	0	0	0	0	0	0	0	0	0	0	0	0	0	0	0	0	0
ADAM29	NM_001130705	0.016444	0.042384	0	0.028575	0.013019	0.065724	0.007941	0	0	0.013609	0.008586	0.007442	0.007751	0.025684	0	0	0.055668	0.033668	0	0.013187	0.023083	0	0.090158	0	0	0	0	0	0	0.076983	0.057667	0.117329	0	0	0.015636	0.024229	0.100646	0	0.00655	0	0.021115	0.025523	0	0	0.013812	0.014107	0.007624	0
ADAM29	NM_001130704	9e-06	1e-05	0	8e-06	7e-06	1.5e-05	8e-06	0	0	8e-06	5e-06	8e-06	8e-06	5e-06	0	0	9e-06	9e-06	0	7e-06	8e-06	0	8e-06	0	0	0	0	0	0	1e-05	9e-06	9e-06	0	0	6e-06	7e-06	9e-06	0	7e-06	0	8e-06	8e-06	0	0	8e-06	8e-06	8e-06	0
ADAM29	NM_001130703	1e-06	1e-06	0	1e-06	1e-06	1e-06	1e-06	0	0	1e-06	1e-06	1e-06	1e-06	0	0	0	1e-06	1e-06	0	1e-06	1e-06	0	0	0	0	0	0	0	0	1e-06	1e-06	1e-06	0	0	1e-06	1e-06	1e-06	0	1e-06	0	1e-06	1e-06	0	0	1e-06	1e-06	1e-06	0
ADAM30	NM_021794	0	0.008919	0.009629	0	0.00685	0.04152	0	0	0	0	0	0	0	0	0	0	0.016752	0	0	0	0	0	0	0	0	0	0	0	0	0	0	0	0	0	0	0	0	0	0	0	0	0	0	0	0	0	0	0
ADAM32	NM_145004	0.04769	0.147687	0.021221	0.157677	0.045346	0.045904	0.055562	0.224927	0.045946	0.150148	0.044781	0.251059	0.027026	0.064464	0.0285	0.082505	0.037072	0.137341	0.041843	0.183746	0.026924	0.030361	0.044824	0	0.061894	0.084948	0.042092	0.043438	0.019115	0.019915	0.134404	0.054466	0.062483	0.053347	0.381259	0.091416	0.080888	0.070599	0.053273	0.044824	0.515167	0.029618	0	0.075561	0.016059	0.040948	0.09743	0.061445
ADAM33	NM_153202	0.029983	7e-06	0.174924	2e-06	0.277562	0.214402	0.084144	1e-06	0.095009	0.215122	0.19984	1e-06	2e-06	1e-06	0.056126	0.656561	0.094846	1e-06	0.524278	0.029925	0	1e-06	0.035067	2e-06	0	0.146774	1e-06	1e-06	0.106221	1.96235	0.564802	1e-06	2e-06	0.000176	0.018918	1.6e-05	0.035115	5e-06	0.411709	0.331486	6e-06	0.129059	4e-06	2e-06	1e-06	1e-05	1.23375	0.148655
ADAM33	NM_025220	0.109369	0.135218	1.12227	0.234234	0.6065	2e-05	1.03558	1.82564	0.326203	0.610642	0.37292	0.937155	0.082533	0.338253	0.702298	3.37848	0.040981	0.781399	2.22529	1e-05	0.20401	0.138284	1e-05	0.411612	0.055131	1.2e-05	1.29317	0.124344	0.157273	5.62805	3.54154	0.208016	0.779894	0.461452	8e-06	0.596113	1.2e-05	0.235826	0.312897	1.52288	0.455362	0.502065	0.112602	0.18117	0.195826	0.131382	9.11305	0.501485
ADAM7	NM_003817	0	0	0.012659	0	0	0	0	0	0	0	0	0	0	0	0	0.036404	0	0	0	0	0	0	0	0	0	0	0.008293	0	0	0	0	0	0	0.105711	0	0	0	0.006995	0.012069	0	0	0	0	0	0.006354	0	0	0
ADAM8	NM_001164490	0	0.082244	0.072665	0.116954	0.124744	0.107493	0.186804	0.120824	0.544837	0.290506	0.234302	0.054935	0.083673	0.126092	0.174622	0.164988	0.120546	0.20593	0.094457	0.203594	0.033912	0.032474	0.097195	0	6.1e-05	0	0.16528	0.185269	0.294165	0.197144	0	0.169447	0.233998	0.298581	0.063439	0.083427	0	0.051179	0.066578	0	0.172081	0.101874	0	0.104898	0	0.173133	0.44591	0.347545
ADAM8	NM_001109	0.881648	2.64938	2.0196	3.90954	2.68685	2.74133	10.039	3.89427	7.49849	4.84668	13.8862	11.3403	1.12493	5.83601	10.2002	3.64428	3.09822	4.57943	2.32895	2.7037	1.53566	2.59516	1.92768	1.142	2.07233	0.280568	6.86039	0.921158	10.0012	2.51963	0.928333	8.17995	6.67361	7.97473	0.551568	7.62091	0.821723	1.03435	1.51844	0.582749	3.92038	1.81926	0.429184	2.8906	1.30311	2.58541	8.39944	5.76233
ADAM8	NM_001164489	2e-06	6e-06	1e-06	4e-06	0.296331	7e-06	2e-06	3e-06	0.528744	0.000394	1e-06	5e-06	0.129852	0.106306	2e-06	2e-05	1e-06	1e-06	3e-06	8e-06	2e-06	1e-06	0.172784	2e-05	0	0.076603	0.127307	0.000427	0.300329	0.255651	1e-06	0.251613	0.141439	0.300691	0.442229	1e-05	0.108876	9e-06	1e-06	0.369936	0.000145	2e-06	2.5e-05	0.000279	8e-06	1e-05	5e-06	5.6e-05
ADAM9	NM_003816	5.23805	22.7545	8.37402	21.4247	12.3839	7.95786	39.8627	26.0705	9.82545	22.7744	16.4182	43.4481	12.2716	12.3736	17.1481	13.8835	22.1267	32.4565	17.4312	6.94952	11.5248	8.40477	13.8253	6.15884	11.2677	12.7096	17.7977	10.5722	20.2293	21.8246	33.7083	14.4019	12.0917	16.995	3.42824	17.8583	18.0463	6.39979	7.93682	26.7224	13.314	12.0711	8.78518	6.35175	7.04045	18.547	42.3979	16.9932
ADAMDEC1	NM_001145271	0.135911	0	0.053481	0.519282	0.085075	0	0	0.099876	0	0.176641	1.34995	0	0	0.091336	0.255128	1e-06	0	0	0.2421	0.085911	0	0	0	0	0	0	0	2e-06	0.112418	0	0	0.117777	0.119232	0.617065	0	0.445499	0	0	0.095704	0	0.110301	1e-06	0	0.185464	0.088034	0	0	0.18599
ADAMDEC1	NM_014479	0.54051	0.420124	3.20155	30.6571	7.05107	4.32551	7.98108	17.5131	3.29216	6.14241	27.1289	3.72413	1.31151	3.0166	6.89773	1.05428	16.6301	18.9206	7.56576	2.10303	1.10198	0.918793	1.35781	3e-06	2.07023	3e-06	6.72806	1.39871	7.04379	1.18487	0.045299	15.038	21.1964	60.445	1.31416	33.6431	0.633107	0.714855	1.54377	0.478328	9.90462	2.92704	3e-06	6.42256	4.44423	1.43189	1.40327	7.2647
ADAMDEC1	NM_001145272	2.5e-05	0.032689	0.220051	0.711076	3e-06	6e-06	4e-06	0.398194	1e-06	2e-06	0.264922	9e-06	3e-06	2e-06	1e-06	0.157586	6e-06	4e-06	3e-06	2.6e-05	1.1e-05	2e-06	0.000501	0.238855	0.00076	0.495223	3e-06	7.5308	0.225889	2e-05	0	2.6e-05	2.8e-05	0.294365	6.2e-05	0.827392	1.1e-05	9e-06	4.3e-05	0.092795	2.6e-05	0.129168	0.470477	3.73321	0.184602	5.5e-05	2.5e-05	0.306215
ADAMTS1	NM_006988	2.73183	1.63299	4.91205	4.73278	3.19041	2.174	2.71406	19.4691	8.48157	4.29468	5.06253	3.98042	4.02989	4.38525	4.65519	30.8095	2.01211	4.69742	7.00234	2.94238	3.84393	1.26298	0.751872	0.35422	1.05951	4.11493	3.22255	0.483169	3.96622	1.82521	3.65483	1.28046	3.74977	5.22085	0.604523	7.46342	3.87685	1.44028	4.79396	2.87344	7.09057	5.39645	2.17025	2.1835	0.853999	2.1989	24.1961	1.20878
ADAMTS10	NM_030957	0.469302	0.531813	0.929665	0.573151	2.04508	0.8407	0.825084	1.35636	5.66339	2.12723	3.00822	2.05789	0.407771	0.828036	1.5199	2.45844	0.346048	0.720473	0.521921	0.216747	5.67045	0.668381	0.197632	0.252605	0.337241	0.258766	1.46047	0.348094	1.24293	1.1061	1.15918	1.17078	3.4946	1.42549	0.106565	1.60559	0.435065	0.366204	1.62799	1.69586	0.867657	1.73437	0.133203	0.460913	0.332242	0.72671	8.42647	0.558439
ADAMTS12	NM_030955	1.25422	1.66606	1.18594	2.66566	3.63161	3.81043	7.35555	1.36392	2.66202	2.10437	5.24291	6.67064	1.28068	3.23132	3.55214	1.34374	2.07353	2.05025	0.962041	0.356298	3.54907	2.26229	0.228122	0.048783	0.198481	0.768194	3.92069	0.05802	4.24581	4.96167	12.236	2.86019	0.88655	3.83041	0.106779	4.37738	2.00777	2.4151	0.69619	8.92258	0.86825	1.53446	0.118107	0.305303	0.795411	0.889668	2.10874	1.12135
ADAMTS13	NM_139025	0.786058	0.374591	1.68043	0.067509	1.36635	0.228529	0	0.280051	0.568512	0.565693	2.78392	0.596845	0.102908	2.17006	0.255271	0.616595	0.439262	4e-06	0.827147	0.890442	0.916458	1.18533	0.800884	0.248114	0.334842	0	0.802828	0.227217	0.423154	0.192254	0.249957	0	0.563411	0.532141	0.366888	0.635954	0.284536	0.726144	0.821584	0.408355	0.255776	0.578983	0.08477	0.743447	0.986782	0.20565	0.415193	0.268087
ADAMTS13	NM_139026	0.000258	0	0.17406	1e-06	1.2e-05	8.1e-05	0.000216	0.067738	0.000129	2e-06	4.2e-05	1.2e-05	0	1.5e-05	3e-06	0.087674	0.051361	0	3e-06	0.091296	2e-06	0	0.012771	0.053222	0	0.031811	0.813784	1.1e-05	1e-06	0.169179	0.025286	0.194312	1e-06	1e-06	0	7e-06	0.039272	0.187865	5.1e-05	1.2e-05	0.224076	0	0	2e-06	0.260567	4.5e-05	1e-06	0.059245
ADAMTS13	NM_139027	0	1.1e-05	0.117421	0	1e-06	0.325516	0.201487	1.2e-05	0.168159	3.9e-05	0.486487	0.239212	5e-06	3.7e-05	0.277663	1.2e-05	5e-06	0.55993	0	0.000124	1e-06	2.6e-05	0	1.2e-05	1e-06	1.2e-05	0.000152	0	0	0.338827	0.016215	1.2e-05	0	0	0.000678	0	0.000728	0.000108	0	2e-06	0.000693	0.055444	1e-06	1e-06	4.7e-05	0	8e-06	0.000103
ADAMTS14	NM_139155	4.54498	0.7523	0.164649	1.3e-05	0.401039	1.37277	5.80032	4.2e-05	0.460175	4.7e-05	1.14466	1.22151	3.59555	2.98698	0.613498	1.5245	4e-05	1.76246	0.710148	0.001246	4.8e-05	0.103199	4.46498	1.55139	0.563166	0.533365	3.5485	0.149068	6.45905	0.600908	0.00023	1.25768	0.496075	0.4662	0.000978	0.571094	0.143874	4.73464	1.21426	0.536106	2e-06	0.540571	0.000711	8e-06	0.14834	1.71775	0.232318	1.14443
ADAMTS14	NM_080722	11.2395	2.05299	0.9131	1.34878	0.971056	1.79402	8.38781	0.5422	1.4847	0.536346	2.27332	2.29333	5.85926	3.70547	0.518531	5.0467	0.739621	1.41533	1.91469	0.137384	1.19402	0.514662	14.7216	1.85336	0.379314	0.318645	11.8094	0.467101	8.54586	2.27166	0.842259	2.94551	1.84155	1.27567	0.653148	1.70513	0.777188	7.28074	1.36002	3.85964	0.438901	1.39733	0.98007	0.465739	1.12571	3.44295	0.760937	2.48734
ADAMTS15	NM_139055	0.23144	1.0227	3.6418	0.157701	1.06487	0.633149	12.2044	1.1504	2.08528	15.5206	1.56133	3.0008	0.041832	1.15685	0.589476	3.54782	1.408	0.794725	1.02062	0.032029	0.573573	0.306175	0.744409	0.656762	0.464666	0.23365	1.01618	0.342778	4.12358	1.59665	0.254849	0.236308	0.644505	0.495506	0.014058	0.748322	0.504976	8.34041	0.83848	0.851961	1.1673	0.413524	0.803566	0.770598	0.193109	1.05499	3.14199	0.796696
ADAMTS16	NM_139056	0.198824	0.088974	0.273205	0.414496	0.350375	0.274489	0.360622	0.509344	0.399133	0.479718	1.10989	0.826901	0.129452	2.04249	0.555198	2.37735	2.06964	0.231999	0.612698	0.012235	0.21176	0.03728	0.047826	0.053438	0.241578	0.08941	0.514284	0.092445	0.547314	11.2625	0.105951	0.565791	0.455315	0.719353	0.032222	2.1309	0.004783	0.253657	0.145957	0.363276	0.360624	0.383008	0.034304	1.7496	0.127756	0.632836	2.21794	0.076385
ADAMTS17	NM_139057	3.64907	0.008159	0.660357	0.29213	0.235587	0.483659	0.098519	0.179157	2.7177	0.849924	0.277201	0.146752	0.205613	1.21129	2.08101	0.214284	1.02572	1.47468	0.028957	0.375322	0.080424	0.501045	0.743167	0.007572	0.928992	0.224011	0.752197	0.779323	1.13956	0.167466	0.423531	0.094287	2.0748	0.084875	0.854333	0.081775	0.145456	0.043953	0.211858	0.116046	0.623098	1.1551	0.1413	0.008942	0.301899	0.115741	0.585204	0.014185
ADAMTS18	NM_199355	5.88108	0.577763	13.9586	0.243367	3.14378	1.36194	0.130174	0.902429	6.24096	1.19338	2.617	2.22755	1.3315	15.8509	2.87353	6.049	0.536423	10.9584	2.12167	1.85614	10.8815	0.746845	0.27016	3.41608	2.26878	8.33837	2.82892	5.56733	0.783559	7.76489	13.6123	3.18403	5.27815	0.154394	0.619982	0.100256	0.712199	1.14344	1.30932	1.40939	0.864722	1.6983	1.3071	2.21625	0.825888	6.96365	0.292164	3.54231
ADAMTS19	NM_133638	0	0	0	0	0	0	0.004758	0.004877	0	0.189047	0	0	0	0	0	0.086179	0	0	0	0	0	0	0	0.004744	0.05362	0.024248	0.016197	0	0	0	0	0	0	0	0	0	0.004671	0.215615	0	0	0.156994	0	0	0	0	0	0.087568	0
ADAMTS2	NM_014244	2.46443	3.44675	8.56147	10.4773	2.83275	7.80784	11.3762	4.44599	9.73473	4.15734	14.4064	17.9961	1.2024	5.36179	5.82188	7.27562	10.2761	7.41618	2.40813	0.578819	5.08241	3.11278	0.97984	0.880588	1.02328	2.97769	9.66108	10.8832	8.83582	5.86753	14.933	6.8858	2.2451	21.5694	0.527125	8.07457	4.02923	7.03639	46.0716	13.1504	1.89644	6.44913	0.420289	1.92528	2.05364	2.14677	7.42186	2.48042
ADAMTS2	NM_021599	0.237473	0.551429	3.17453	0.824481	0.147377	1.80422	0.52843	0.665326	3.39368	0.303183	1.59335	1.05322	0.113932	0.237539	0.753342	0.816511	0.184813	0.348835	0.145334	0.120244	0	0.586332	0.114756	0.267085	0.021991	0.188984	0.829365	2.93189	0.561628	0.793019	0.352943	0.543661	0.427181	1.95856	0.056218	0.483787	0.128476	0.878238	2.75894	1.01188	0.038773	1.52908	0.042491	0.600634	0.168309	0.101591	1.11109	0.275934
ADAMTS20	NM_025003	0.506616	0	0	0.030455	0	0	0	0	0.00426	0.192611	0	0	0.79908	0.011497	0.147521	0	0.398711	0	0.003207	0.017612	0.016217	0.009182	0	0	0	0	0	0	0	0	0	0.008353	0	0	0.1614	0.006469	0.520455	0	0	0	0	0.017054	0	0	0.003675	0.331728	0	0
ADAMTS3	NM_014243	0.052035	0.169007	0.111418	0.082431	0.109559	0.095924	0.161232	0.267442	0.167744	0.189579	0.204351	0.316112	0.024451	0.099591	0.123541	0.754694	0.499736	0.30608	0.088379	0.391762	0.091761	0.049697	0.044056	0.024765	0.018666	0.526733	0.145393	0.098212	0.149046	0.129215	0.415068	0.119215	0.429606	0.092519	0.038345	0.346992	0.142294	0.339372	0.062038	0.779316	0.258432	0.137644	0.033309	0.04387	0.018087	0.051945	0.605763	0.02783
ADAMTS4	NM_005099	2.50493	4.04242	2.43732	5.82949	0.878395	3.37849	3.61841	7.13432	3.95628	3.55031	10.137	6.95531	2.49039	6.40715	6.2152	19.6962	1.81965	1.92638	11.7003	1.70856	4.54733	6.68296	0.547214	0.398281	4.35377	3.87775	2.89793	0.460196	6.83134	3.07772	3.56025	2.19889	4.4722	8.92038	1.15291	7.05389	3.72682	4.53813	2.97118	7.26776	3.30093	5.47646	1.42603	1.45046	0.482015	2.04483	1.7754	2.30037
ADAMTS5	NM_007038	0.232741	0.664314	0.525095	0.399048	0.15499	0.29272	0.426406	0.538573	1.3059	1.19069	0.940925	1.55493	0.29114	0.247351	0.647073	0.800805	0.271585	0.305688	1.17096	0.161055	0.557342	0.294581	0.022215	0.061381	0.233385	1.42629	0.169498	0.119853	0.242178	0.190311	0.479147	0.332976	0.697551	0.725687	0.51049	0.337449	0.658367	0.164026	0.211434	0.466725	0.524986	0.772105	0.09659	0.168222	0.083878	0.154711	1.28072	0.248635
ADAMTS6	NM_197941	0.366309	0.223058	0.318728	0.277375	0.264505	0.239648	0.203648	0.158907	0.341108	0.387397	0.206415	0.484491	0.37965	0.135377	0.278264	0.418718	0.170581	0.333424	0.532875	0.168426	0.161546	0.125632	0.016198	0.052562	0.564818	0.311364	0.309203	0.125117	0.209704	0.279776	0.581208	0.242272	0.597918	0.294686	0.215932	0.167321	0.550332	1.17315	0.507811	0.495487	0.170448	0.705998	0.092788	0.17849	0.319503	0.254147	0.782783	0.322615
ADAMTS7	NM_014272	0.824423	4.06391	1.47123	0.816123	2.25502	1.17987	1.17789	1.83096	3.01043	1.50103	5.87366	3.12678	1.54994	1.60318	2.48345	4.29127	1.13292	0.915851	0.948983	0.265183	1.16241	1.56581	0.197993	0.956075	0.332176	0.667502	3.48064	0.099126	2.41329	1.13201	2.78888	1.33636	6.37911	4.4958	0.197868	2.24224	1.00207	14.9098	1.72821	5.96825	1.13758	2.33948	0.221205	0.23306	0.461275	1.13518	3.26452	1.24828
ADAMTS8	NM_007037	0.104984	0.129638	1.22491	0.224553	1.25117	0.412359	0.33674	3.13717	0.226309	0.457122	0.431619	0.645284	0.428629	0.794782	1.71094	0.571908	0.336718	0.242386	0.132761	0.022428	0.214943	1.69283	0.093092	0.200635	0.06041	0.514846	4.22872	0.143058	0.291656	0.899022	0.286039	0.019945	0.190774	0.325437	0.008862	0.473738	0.026315	1.38896	0.540673	0.090155	1.21993	0.401539	0.047227	0.426315	0.363683	0.119986	13.2604	0.070007
ADAMTS9	NM_182920	0.827721	0.633377	0.925371	0.453512	0.539305	0.779438	0.616941	1.57256	1.01539	0.945543	1.75638	1.48462	0.670774	0.873667	1.24881	3.79817	0.772618	0.911212	1.28401	0.096043	1.52355	4.94768	0.17977	0.097946	0.35453	1.57709	0.721923	0.042744	0.880656	0.714458	2.97241	0.292841	1.69302	0.480689	0.166913	0.86421	1.3384	1.72203	0.594709	4.25972	1.72317	1.47507	0.484132	0.42419	0.171637	0.358314	4.32167	0.474825
ADAMTSL1	NM_001040272	5.82456	2.29942	1.25856	0.270393	0.428672	0.765551	2.29228	3.7934	1.45052	0.205566	1.95061	1.36922	5.0899	8.30879	0.223409	0.770637	1.78325	0.675761	2.11334	0.572165	1.26962	2.12125	5.32963	0.054701	0.024065	0.105247	5.66212	0.119371	19.7002	0.58618	0.354859	0.736081	3.66738	0.546531	7.74301	0.28568	4.07972	0.347086	1.06821	1.13554	0.141368	1.12339	0.680648	0.566616	4.301	4.74399	1.75865	0.448881
ADAMTSL1	NM_052866	0.094711	0.781135	0.024376	0	0.091373	0	3.42282	0.201088	0.087044	0	0.177819	0.083042	1.04465	0.337062	0.051764	0.128427	0	0.33529	1.53497	0.137575	0.687336	0.089371	0.105953	0	0	0	1e-06	0	0.084795	0	0.102895	0	3e-06	0.100733	0.397993	0.044184	2.2155	0	0.027186	0.239856	0	0	0.276227	0.050922	1.17636	1e-06	0.107005	0
ADAMTSL2	NM_014694	5.87187	32.8741	7.507	8.26221	16.5649	7.31913	10.469	9.85867	26.3311	4.07536	9.25954	25.9857	5.51231	11.3356	2.87512	5.8283	4.51022	6.03278	5.10607	14.7832	15.0035	10.362	6.06787	11.581	1.75793	0.559492	17.3585	6.24543	11.66	10.0849	6.54883	13.8061	8.16936	9.87146	2.76384	15.8928	3.93552	2.58909	2.41462	4.62896	1.58006	5.14911	1.57053	6.60685	2.7669	8.07958	14.2366	24.4326
ADAMTSL2	NM_001145320	1e-06	1e-06	0.403656	0	0	0.212068	1.9e-05	1e-06	0.535131	0	0.841449	1e-06	0	0.71751	0.372489	0.110147	0.029779	0.224423	0	0	3e-06	0.08098	0	1e-06	1e-06	1e-06	0.008358	1e-06	7e-06	0.094406	0.006505	0	0.069684	1e-06	0	0	0	1e-06	0	1e-06	0	0	1e-06	1e-06	0.04596	0	1e-06	0
ADAMTSL3	NM_207517	1.30437	0.091194	0.254526	0.197958	0.653734	0.264368	0.5759	1.51058	0.664278	0.191888	0.857446	0.65224	0.556113	0.668806	0.659226	0.342388	0.217711	0.36812	0.154384	0.10394	0.404752	0.849796	0.123029	0.055324	0.058899	0.417869	0.977895	0.1162	0.710282	0.645494	2.87187	2.02385	0.75625	0.212601	0.054018	1.06738	0.10583	0.192122	0.127806	0.877939	0.567693	0.362949	0.144444	0.322886	0.256627	0.219569	4.64965	0.104907
ADAMTSL4	NM_025008	0.024753	0.123874	0.041214	0.028113	0.11276	0.052192	0	0	0.069529	0	0.286416	0	0	0.204583	0.109576	0.097852	0	0	0.071072	0.07258	0	0	0.058116	0.012845	0.01387	7e-06	0.116168	0.0501	0	0	0	0.124573	0.028938	0.218585	0.017945	0.063868	0	0	0	0.088329	0.029274	0.055425	0	0	0.020495	0.044759	0.245926	0
ADAMTSL4	NM_019032	0.748068	3.35419	0.696589	6.70487	2.56289	11.3784	1.92713	4.02801	3.7139	1.26868	4.33876	4.19651	1.4628	4.17395	4.86504	2.42563	1.09414	1.9038	1.00514	4.30512	3.79224	0.534464	8.86683	0.194072	0.402861	0.10088	7.19172	3.14078	3.33059	0.633294	0.898382	3.93198	1.19757	9.28256	1.01312	2.65225	1.06032	0.190335	0.415458	0.437375	2.08334	3.61267	0.128554	0.321423	0.478865	1.74811	15.2683	3.37618
ADAMTSL5	NM_213604	0.018161	0.149891	0.121263	0.09475	0.222981	0.13093	0.14083	0.222987	0.231911	0.105287	0.393301	0.304723	0.034291	0.283352	0.167373	0.078551	0.044039	0.065262	0.092914	0.05829	0.025582	0.211626	0.049776	0.02611	0.049082	0	0.260014	0.031001	0.090826	0.246133	0.182475	0.181425	0.148677	0.211525	0.305235	0.133843	0.025658	0.025194	0.043458	0.245229	0.140044	0.09162	0.026341	0.041082	0.022915	0.132504	0.750236	0.136448
ADAP1	NM_006869	0.452561	3.56997	0.754087	2.86156	1.74134	0.437895	3.15033	3.68438	6.53719	0.957587	4.36206	5.23196	2.78317	2.71971	2.50984	0.880675	2.33581	1.49973	2.64293	1.00034	8.079	0.797332	2.89109	1.01182	0.637372	3.95461	2.68961	1.01951	2.12342	6.36593	0.14906	2.45841	2.97997	6.91958	0.431379	3.25786	0.640769	0.283108	2.91976	0.839363	1.72097	1.16928	0.153667	2.63097	0.945915	0.807264	4.37635	4.20849
ADAP2	NM_018404	0.983567	2.59658	1.54666	4.24551	2.92244	3.0185	4.42445	6.1793	2.99333	3.73737	6.63117	4.4631	1.48268	2.39464	4.76661	3.23597	4.52909	4.01605	2.75193	1.94327	2.07271	4.58461	0.63702	0.653013	0.838662	1.07597	4.46435	1.27047	4.43363	1.7373	3.13083	6.73232	6.00936	6.47923	0.666017	6.94418	1.9604	1.39993	1.10167	7.98815	3.4699	4.34628	0.548986	2.6755	1.86279	1.45347	5.5765	3.57406
ADAR	NM_015840	2.56156	4.18084	3.58037	8.82402	3.45554	6.33207	6.17297	5.48831	2.84565	9.25436	7.07285	8.96593	2.68688	7.16657	8.16867	9.97405	4.25945	4.64677	6.58369	5.08542	4.33283	2.35195	4.38461	0.000242	7.88179	2.54701	5.96808	0.000285	3.92777	2.98287	2.22911	9.47061	11.7515	5.00631	2.09274	11.2631	2.73798	7.16123	3.30178	3.56365	5.20564	4.98521	0.002129	8.99313	5.84372	4.11198	5.12898	7.27392
ADAR	NM_015841	0.282663	0	0.432666	0	0.330256	0.335251	0.251923	1.2e-05	3e-06	0.343364	0.245185	0.587297	0.645425	0.423039	1.07913	0	0.257144	0.492649	0	0.940726	0.341608	0.259871	0.312101	4.08936	1e-06	0.287675	0.181429	2.00787	0.286083	0.848279	0.641249	2e-05	0.756853	0.458927	0.552958	1.1745	0.362319	0.736474	0.804789	1.8e-05	0.35351	0.53605	2.65297	0	0.149589	1e-06	0.806286	0.16639
ADAR	NM_001111	4.61707	0.000411	19.4105	0.001828	10.3808	1.61279	13.0841	9.53451	5.14625	15.5526	10.5653	14.5783	4.03103	17.1162	20.3006	0.000482	5.47658	4.78277	2.6925	3.66233	5.18135	4.47206	1.71067	0	0.045575	2.5e-05	28.2845	0	11.0577	11.0959	12.6035	7.45001	1.37411	5.72606	3.1e-05	1.14157	1.30992	2.84208	3.13082	5.68975	2.39357	0.058738	0	0.003767	1.02683	2.62854	5.81053	5.56488
ADAR	NM_001025107	27.187	32.2991	35.1775	37.4958	28.0207	36.099	38.0331	32.6368	23.1721	38.9337	34.5444	28.8156	29.1273	38.5592	44.695	42.4704	42.7148	29.8863	36.5821	37.5185	33.1494	33.2752	24.6458	22.6718	37.3593	32.2907	33.6928	21.4781	34.212	45.2517	29.8906	35.9825	44.5326	31.7949	26.5812	51.5674	34.047	33.8498	44.8616	17.5811	26.8046	28.5385	11.9723	50.144	41.503	26.1687	27.37	34.5305
ADAR	NM_001193495	0.100057	0.528612	0.123574	0.33318	0.475904	0.343024	0.487282	0.587795	0.104837	0.823465	0.056293	0.735163	0.425649	0.229315	0.512271	0.122315	0.376941	0.269947	0	0.087402	0.340183	0.368269	0.107218	0.133747	0.148085	0.124367	0.942664	0.164305	1.16013	0.393569	0.252338	0.592885	0.396946	0.666368	0.329241	0.297601	0.236148	0.117786	0.31393	0.139518	0.319869	0.711839	0	0.480715	0.304302	0.10655	0.120189	0.853712
ADARB1	NM_015834	1.22428	0.448293	1.80864	0.657817	0.663187	0.775688	1.00744	1.3053	1.05298	0.649918	3.40265	1.27184	1.67789	0.317652	0.696077	1.03745	4.37502	1.13607	1.11987	0.483094	0.859825	2.0255	0.403724	0.686962	0.093102	0.563835	1.4992	0.83998	1.78097	0.786693	0.642229	0.542783	4.68579	3.12031	0.218862	0.935525	0.962909	1.21869	1.54158	1.01319	0.640181	1.27351	0.633794	0.796476	0.547563	0.44643	5.76074	1.28681
ADARB1	NM_001112	1.23789	0.096529	1.33057	0.161479	0.374595	1.36525	0.266015	0.336423	1.03132	0.329472	1.61497	0.390714	1.26142	0.534652	0.415225	0.687337	2.8692	2e-05	0.255553	0.131606	0.050063	0.288666	0.416074	0.42093	0.167029	4.3e-05	0.055952	0.122891	0.587463	0.27799	0.656869	0.318801	1.38847	1.54046	0.241481	0.505219	0.204667	0.22412	0.86373	0.555583	0.397259	2.17477	0.267727	0.045431	0.298516	0.164731	4.92612	0.331815
ADARB1	NM_001160230	1.0919	0.044705	1.41309	0.040917	0.317484	0.57765	0.345631	0.178919	1.17678	0.176065	1.8798	0.149227	1.24618	0.542191	0.296026	0.386879	1.04496	0	0.185127	0.046968	0.004245	0.352658	0.276886	0.26898	0.191976	0	0.001249	0.123628	0.585	0.139742	0.356223	0.251064	0.400766	0.991902	0.365768	0.193698	0.020549	0.036318	0.179705	0.822459	0.296802	1.28371	1.30717	0.178599	0.014776	0.197313	1.49696	0.213975
ADARB1	NM_015833	1.31612	0.298849	1.47156	0.551934	0.527809	1.49124	0.447684	0.865167	0.953838	0.417235	2.14012	1.09751	1.43304	0.397461	0.615844	1.05976	5.43082	1.66015	0.567957	0.38335	0.645394	0.683373	0.502827	0.079157	0.115088	0.273628	1.56322	0.309394	0.980255	0.622429	0.824402	0.443308	4.38219	1.32782	0.188711	1.03572	1.10946	1.13786	2.3562	0.59422	0.548899	2.08414	0.505423	0.101149	1.55051	0.24982	5.7715	0.775956
ADARB2	NM_018702	7.82036	1.61917	1.96134	0.569145	0.504105	2.39524	2.73872	0.572698	1.23443	0.144496	6.10089	0.870167	3.93349	3.09851	0.157633	0.125772	2.69248	0.092441	0.168565	0.398834	2.19689	0.28665	2.58863	0.550613	0.012779	0.681355	1.02351	1.67732	3.15071	5.37161	2.97654	0.802272	0.575589	0.545261	1.13266	0.459921	0.770934	1.38581	1.67098	0.56789	0.085887	0.29205	3.36672	2.33144	1.31602	1.01895	0.304937	2.71888
ADAT1	NM_012091	6.65181	2.04997	11.4242	2.84958	7.23436	4.66217	3.90078	5.4538	3.58494	4.5574	5.87031	5.44652	3.44956	6.79358	4.81052	5.00555	4.16653	7.49108	3.89898	2.95367	6.52675	3.49998	1.72268	1.80678	2.89945	4.91133	11.7823	0.625143	4.34832	12.7953	10.0915	2.85543	4.8774	3.64093	4.0044	4.58754	7.41889	8.93988	2.33197	4.30946	5.34674	4.33191	0.998634	3.22772	8.05649	4.84894	4.24264	3.12232
ADAT2	NM_182503	0.797978	0.859469	0.502137	1.19397	0.645823	0.87802	0.583416	0.611415	0.499003	1.40922	0.534024	0.924463	1.1094	0.393476	1.00339	0.906836	0.716968	1.61152	1.7509	1.31757	1.07021	0.578842	1.00462	1.01229	1.58263	4.99207	1.685	0.80757	1.00808	0.901942	1.39433	0.989332	1.08797	0.71761	2.04869	1.04712	2.92753	1.17228	0.746199	1.33051	1.84528	0.574026	1.10238	0.683814	1.3441	0.644729	0.96547	1.35331
ADAT3	NM_138422	3.29705	1.44953	2.83834	4.07564	2.12021	2.76167	2.74135	3.52873	2.66536	2.9786	3.60831	3.26719	2.87581	4.43789	2.1436	1.53392	0.808224	1.47384	2.86897	5.6707	2.55742	7.0225	4.76331	2.41521	2.65659	1.25735	4.23567	2.18745	6.73982	1.78084	1.24647	1.93971	2.5418	1.40269	1.65617	1.96193	1.53236	1.32821	2.88007	1.71164	1.14533	7.00032	2.28559	1.66848	0.849909	5.51307	1.49128	1.38432
ADC	NM_052998	2.82961	0.550975	5.35629	1.09796	0.547122	1.44639	1.63488	1.3927	1.13379	2.1286	5.54108	2.31457	0.606826	3.01802	1.1181	1.65	1.04437	0.753629	0.992427	0.914189	0.782448	3.44411	0.739564	0.779986	3.4873	0.205277	1.45515	0.496948	2.31319	1.33607	1.30295	2.99807	1.61301	2.02257	0.246062	1.7421	0.251301	3.92526	3.25778	3.56355	1.06109	1.87065	3.48824	3.80345	0.501078	0.832047	2.72254	1.30074
ADCK1	NM_020421	3.08479	1.71729	2.67346	2.19652	2.18019	3.1609	4.38688	1.75871	2.90338	4.40465	4.75322	2.27519	2.11752	4.76261	3.42001	1.33694	3.52535	2.93481	5.38126	3.94897	5.54388	11.3128	1.887	1.57882	2.68367	2.55227	3.62489	0.956406	4.39847	4.4377	2.99293	3.02388	2.4676	1.99199	2.65923	1.67408	1.88503	1.52529	2.88589	1.87361	1.55134	1.78781	1.24934	1.74973	2.66006	2.49429	2.85582	3.02152
ADCK1	NM_001142545	0.004951	0.681575	0.185701	0.748755	0.15583	4.4e-05	0.254832	0.031461	3e-06	0.49947	3e-06	0.419879	0.622684	0.323459	0.121121	0.904144	3e-06	0.21932	0.230215	0.33114	0.689794	0.154235	0.34722	1.40929	0.0001	1e-05	0.610467	1.3578	2e-06	3e-06	1e-06	3e-06	0.122405	0.124062	1.32445	0.857837	0.552469	0.21207	0.990853	0.72719	4e-06	0.304132	1.11683	0.865663	0.620902	9e-06	0.165589	0.765068
ADCK2	NM_052853	12.3539	24.3377	20.4036	14.4489	13.4887	8.515	10.8253	7.39185	26.9659	12.183	12.4354	10.757	8.89311	12.5016	15.5822	6.94406	9.46239	9.56714	19.1788	25.2265	16.7834	25.8886	22.8799	11.2999	16.2424	6.12991	18.751	8.30357	9.12027	12.9016	4.38345	10.1429	16.69	11.5433	9.83068	8.49696	6.64114	14.0285	14.0628	7.04322	8.15335	12.8412	6.4051	18.3146	4.32901	9.32102	9.34917	9.61638
ADCK3	NM_020247	41.9765	9.03001	21.3785	26.8608	16.9844	25.7931	21.749	16.4399	27.6492	5.84082	22.4635	14.8392	13.1484	13.1552	24.6364	19.0279	7.90096	19.7628	14.0839	11.9294	26.4703	13.3947	22.1968	22.5172	23.3694	34.4681	39.4527	19.2667	22.3524	23.7541	14.4295	24.8332	31.0939	5.96022	18.8578	16.3303	18.1327	17.6	13.5051	8.98728	18.9378	17.543	16.5488	31.2818	12.2348	17.9103	13.1352	27.9012
ADCK4	NM_001142555	1.72241	4.91943	0.515157	2.48446	0.586895	1.93	0.715387	3.85256	1.28824	1.62635	0.451745	3.10452	2.89858	0.894198	2.22422	1.89948	1.49472	0.457863	2.51429	3.00705	1.03962	0.633241	5.24451	5.36414	5.96283	1.72485	0.713382	7.75068	0.708611	1.02976	0.780731	2.2901	2.44071	2.4019	1.92405	2.73758	1.20768	3.08251	4.75585	1.74191	2.71177	2.30869	5.33838	3.77371	0.8335	5.21028	2.58904	2.39019
ADCK4	NM_024876	8.36042	7.69057	11.2757	6.11062	11.4921	7.89591	11.2634	6.76153	7.92339	8.98332	9.49688	10.6575	10.168	9.25754	10.3531	5.36754	6.30871	6.49529	10.2552	10.0851	9.57603	19.8224	7.64388	4.45758	5.17988	3.98316	10.7853	5.17309	10.1235	12.1452	5.47243	6.95211	7.50778	6.22852	4.02359	5.36923	6.51035	9.99447	5.50479	6.5998	7.006	7.78779	6.83363	8.85414	4.12181	10.8362	6.65491	12.3157
ADCK5	NM_174922	11.395	7.02264	6.34764	5.50622	3.57861	5.68193	6.57326	6.10897	5.34935	3.42848	8.91216	6.04851	5.29947	5.32242	5.16032	3.12808	1.95511	2.89102	17.6369	9.26232	4.06678	35.074	8.01446	15.2216	6.53925	1.51155	6.71934	5.36629	5.96614	6.95499	4.45188	8.27523	3.47352	2.24673	3.90405	5.09744	3.15686	5.12768	7.49109	5.239	5.60109	6.72267	10.1412	3.9355	1.8633	11.6675	3.3228	3.7493
ADCY1	NM_021116	20.6794	5.75034	16.8317	7.26494	7.17296	15.0816	12.7282	4.37367	11.3523	0.260807	7.20244	7.11871	7.70264	9.37581	0.310226	6.26988	4.37869	5.65992	2.68926	1.85092	36.6335	24.4414	5.64364	3.97664	0.263153	0.537769	11.3171	2.39044	12.4209	7.01337	12.3426	3.31099	2.59316	1.46987	4.5968	2.19427	6.10961	7.58937	4.76161	3.18521	0.353433	8.89423	1.84933	3.56375	16.8728	1.95579	0.412198	3.32754
ADCY10	NM_018417	0.02333	1e-06	0	0	0	1e-06	1e-06	0.027413	0.013534	0	0	0	1e-06	0.00974	0	0.040372	1e-06	1e-06	0	0	0	0.055654	0	0.017774	1e-06	0.063551	1e-06	1e-06	0.004588	1e-06	1e-06	0.017698	1e-06	0	0.033942	0.023984	0.017504	0	0	1e-06	0	0	1e-06	0.041975	0.044269	0	0	0
ADCY10	NM_001167749	0	0.005242	0	0.026501	0.036306	0.016173	0.004881	1e-06	0	0.04215	0.016034	0.036812	0.024012	0	0	7e-06	0.009755	0.015492	0	0.020425	0.004713	0.403112	0.01996	0	0.010998	1e-06	0.055392	0.011574	0	0.026297	0.025268	0	0.055618	0.028442	0.011253	1e-06	0	0	0.105588	0.01193	0.008704	0.027685	0.009817	3e-06	0.019764	0.008743	0.023634	0
ADCY2	NM_020546	5.81212	3.01229	8.83546	0.218929	1.91623	4.69743	2.87372	14.5225	2.81704	2.3851	10.0851	0.687448	10.8323	22.3097	0.255457	14.2217	3.16618	1.21019	0.273913	0.930256	7.9602	5.51773	3.98006	5.66347	0.115701	6.52907	8.44361	2.72187	11.4543	4.1857	13.1106	4.83447	6.48488	0.416742	4.05281	2.73163	3.52071	0.837887	3.26582	3.67823	0.212449	17.0312	7.6186	4.62615	1.29994	3.24316	0.490263	12.443
ADCY3	NM_004036	16.2311	26.0752	24.5171	11.6726	13.3758	10.6391	15.0139	10.2853	13.4398	8.24758	9.61692	8.98372	9.87766	16.5504	21.6881	8.20582	6.24705	8.24767	5.90029	12.4724	19.9183	20.6519	12.4558	10.574	6.92729	5.17896	13.457	4.76773	10.7935	16.5972	10.0754	7.79145	9.15234	9.86145	4.14207	8.00001	6.77839	14.1451	7.91279	8.67787	6.47152	15.3405	2.10225	4.1036	6.53318	7.89365	18.4895	9.03237
ADCY4	NM_139247	0.785762	0.1503	0.000271	8e-06	0.000265	0.53262	0.84874	1.5e-05	0.274582	3e-06	0.004069	1.5e-05	9e-06	0.546276	0.825708	0.938648	0.232044	0.701987	0.000238	0.971962	0.598309	0.639545	0.000115	0.168068	0.166628	0.38913	1.6176	0.148128	1.19868	0.733613	1.19376	1.8e-05	0.982258	0.824196	0.182792	0.537929	0.335726	0.208338	0.728286	0.355916	0.505559	8.9e-05	0.317377	0.388513	0.167794	0.000641	1.02114	0.332008
ADCY4	NM_001198592	0.005052	0.005223	0.815547	5e-06	6e-05	0.007783	0.004628	0.31958	0.002469	2e-06	1.21861	0.31176	0.242531	0.002656	0.002539	0.004865	0.00465	0.00487	5.8e-05	0.003999	0.004442	0.005061	4.2e-05	0.004749	0.005568	0.004741	0.005213	0.005863	0.004739	0.005	0.004766	0.345599	0.005462	0.00466	0.003211	0.003685	0.004735	0.201461	0.003983	0.005882	0.004252	2.6e-05	0.00485	0.005655	0.004217	0.000165	1.99601	0.003592
ADCY4	NM_001198568	0.564605	0.821589	0.043378	0.674745	1.33977	0	0.07582	1.65956	1.05619	0.620589	0.776871	0.592405	0.407403	0.54894	0.809053	0.388351	0.0755	0.399889	0.954338	0.321563	0.218995	0.331206	0.355488	0	0.607878	0.309047	0.858589	0	0.233978	0.081756	0.862229	0.442499	2.19051	0.523194	0	1.00462	0.452626	0.381608	0.575551	3.28203	0.752043	2.20504	0.077279	0.090297	0.200656	0.536449	11.7937	0.229503
ADCY5	NM_001199642	1.255	9.45512	8.12763	2.81729	7.09007	6.63814	13.3487	7.7726	9.91828	0.776019	4.34299	9.89924	7.50328	2.85715	0.378521	6.26681	0.948845	11.8871	4.28637	0.55958	15.3005	1.92791	0.393561	10.8146	0.264026	0.235981	5.20475	3.3002	5.4236	15.295	4.93846	5.69056	2.03882	0.133116	0.643822	4.67134	1.1852	11.8845	0.437567	2.04466	0.635533	1.83856	2.79462	1.83597	1.26198	4.73551	2.77898	8.24697
ADCY5	NM_183357	0.050565	0.773126	1.51384	0.065145	0.25778	1.22115	26.9505	2.93154	1.66502	0.207598	5.10238	9.81094	0.141769	0.595062	0.319999	2.18723	0.023704	1.8281	0.183253	0.120789	1.11764	9.6337	0.039416	0.907438	0.135348	0	0.349451	0.02851	2.29216	0.563393	0.144232	3.19756	0.438682	0	0	0.406665	0.141615	0.671872	0.380319	0	0.320935	0.819358	0	0	0.125619	0.323208	2.11858	2.58417
ADCY6	NM_015270	1.42527	4.59258	2.52673	2.11844	4.63689	6.06981	8.77016	2.40534	4.5525	3.67119	2.60284	4.37431	1.82083	2.0378	5.1676	5.29828	1.77508	0.882592	1.4929	2.48051	9.44214	4.7811	1.91022	1.10815	1.98802	0.903744	5.8147	1.12175	4.74626	6.17953	1.50407	2.02825	2.72376	0.638701	0.062557	1.03011	1.38957	5.26348	1.21835	2.43066	1.66479	3.48301	0.238766	0.495861	1.1438	1.62504	4.59366	2.69891
ADCY6	NM_020983	2.02374	5.49827	2.59939	1.82957	5.21018	2.26979	1.70023	3.56467	4.93037	3.70763	3.78445	5.49648	1.53507	2.75075	5.4098	8.1178	3.14063	2.08381	1.8593	2.13708	2.48213	1.64595	3.84732	5.43283	5.52246	3.07951	1.62097	6.94221	1.37432	5.47534	2.30795	3.10524	4.52697	1.01714	0.279815	1.63894	1.71205	6.50128	2.64542	3.6202	1.71334	4.27645	0.684849	2.48543	1.03902	2.87518	5.85365	2.80638
ADCY7	NM_001114	0.768113	1.06558	1.8129	4.16197	3.91061	1.3037	5.11819	6.3002	2.66593	3.17083	12.5391	3.62519	1.08447	3.83207	24.0699	2.71741	6.07037	3.85283	1.74876	0.387451	3.00906	5.8498	0.654805	7.43	1.2905	1.18457	7.09333	2.81355	5.11447	4.2051	1.381	5.221	8.9651	9.3906	1.18285	10.1453	4.68576	1.52005	2.07279	2.09897	3.51357	3.63442	0.410039	2.70495	4.22328	3.27515	12.9219	3.4411
ADCY8	NM_001115	0.018671	0.006398	0.413054	0.010782	0.073804	0.158207	0	0.024404	0.012021	0	0.006509	0.022474	0	0	0.006213	0.664159	0.262705	0	0	0	0.02309	1.48817	0	0	0	0	0.054238	0	0	0.012864	0	0.005909	0.006783	0.005784	0.003938	0.013728	0	1.22846	0.004954	0	0	0.024116	0	0.2665	0.005209	0.015996	0.345937	0
ADCY9	NM_001116	4.2107	2.39757	4.79529	3.13729	4.15454	2.36762	3.58305	3.31235	2.71955	0.864203	6.05142	5.74583	1.96886	2.25229	4.24657	4.00551	1.68438	4.48616	1.80375	4.74346	9.0561	6.45632	2.90883	1.9684	1.25298	2.61811	5.88196	1.35143	3.02258	4.31575	4.05839	2.24798	2.01345	1.09812	2.08146	2.42888	6.64373	0.480774	1.26595	2.62568	0.897014	5.14714	0.905662	0.725208	1.59214	1.79598	7.01959	1.22602
ADCYAP1	NM_001099733	4.82048	3.42199	16.1391	3.25912	14.0895	13.8784	72.2972	6.23437	28.4397	2.31845	30.294	24.1663	55.5254	1.6e-05	0.585122	8.00737	27.8233	16.0356	5.51758	3.8e-05	13.4275	9.4e-05	32.2507	2.44449	0.000103	8.7e-05	2.97497	8.96045	95.9479	5.79773	113.286	2.45965	6.25875	30.1824	37.65	24.6692	5.4966	6.25805	10.8052	43.4902	7.9e-05	12.8603	71.494	20.8979	7.44668	9.51231	3e-06	32.5898
ADCYAP1	NM_001117	3.32926	4.6285	12.3322	3.78454	9.57347	9.25216	5.41494	3.24314	30.6629	2.83222	37.767	8.80543	17.5506	6.78619	1e-06	3.72971	26.7137	10.4429	2.39619	1.72947	1.85701	0.336363	14.2439	4.50822	0.035194	0.249343	1.65907	13.8709	33.9092	3.60903	68.3454	2.41879	7.51664	53.2331	19.8938	17.1747	4.83889	9.06166	20.5547	36.3394	0.720057	17.905	53.2565	14.2466	5.84239	3.28762	0.189483	15.9988
ADCYAP1R1	NM_001199637	0.097946	0.020042	0.678648	0.020267	0.100891	0.173069	0.003694	0.203223	0.246694	0.064613	0.476353	0.052821	0.062531	0.100219	0.056732	1.20059	0.520286	0	0.019928	0	0.444433	1.08203	0.012215	0.339147	0.016817	0.744034	0.100306	0.02213	0.042256	0.034782	0.073305	0.029667	0.277697	0.149823	0.076664	0.120759	0.084415	1.1681	2.84187	0.10963	0.056642	0.440451	0.075155	0.198035	0.153566	0.033481	0.449317	0.0177
ADCYAP1R1	NM_001118	1e-06	3.9e-05	0.344544	3.3e-05	0	6e-05	3.5e-05	1e-06	0.074721	1e-06	0.000263	3.5e-05	3.6e-05	2e-05	0.131945	5e-06	0.529897	0	2.8e-05	0	0.063654	1.82694	3e-05	8e-06	4.1e-05	4e-06	0.080777	4.4e-05	0	0	3.7e-05	3.7e-05	2e-06	3.6e-05	2.4e-05	3e-06	3.6e-05	0.000103	0.692144	4.5e-05	3.3e-05	0.071342	3.7e-05	4.3e-05	0.075071	3.3e-05	1e-06	2.7e-05
ADCYAP1R1	NM_001199635	0	0	0.012495	0	0.015585	0	0	0.041211	1e-06	0	0.084519	0	0	0	5e-06	0.54969	0.022185	0	0	0	0.146263	0.237978	0	0	0	0.023212	1e-05	0	0	0.028863	0	0	0.078672	0	0	0	0	0.193914	0.698214	0	0	1e-06	0	0	0.235343	0	0	0.015426
ADCYAP1R1	NM_001199636	0	0	0.047521	0	0.118556	0	0	0	1e-06	0	0.101509	0	0	0	7e-06	1.6e-05	0.060353	0	0	0	2e-06	6e-06	0	0	0	0.041031	1.4e-05	0	0	3e-06	0	0	0	0.151823	0	0	0	0	1e-05	0	0	1e-06	0	0	1.8e-05	0	0	0
ADD1	NM_176801	2.80919	1.29606	2.14656	2.30506	9.33272	3.58386	3.38534	2.16629	3.76853	0.495216	5.80177	1.07693	1.06022	13.6033	0.228528	0.477431	2.03304	2.9821	2.36819	7.17913	3.47393	3.96058	4.92977	0.051337	0.168421	3.14801	1.56713	0.346263	1.34683	4.06899	1.07851	0.602078	1.98352	3.52079	3.12501	0.449913	4.06523	3.39098	1.41938	1.38982	0.353887	7.85852	0.594362	3.05496	0.48877	0.663196	0.245613	1.71804
ADD1	NM_001119	47.0979	22.832	52.9305	22.6436	34.6886	29.5037	18.1821	36.5694	18.4273	49.1425	25.4965	41.807	30.8832	21.9715	38.1699	22.1931	26.1947	38.9204	10.7562	20.6465	20.4954	19.446	11.5203	12.5538	30.949	11.5754	46.678	6.13527	19.3275	32.1555	21.7808	23.5878	24.5933	19.2118	19.4898	28.3117	26.5509	31.4357	16.5327	23.3043	23.8914	22.0659	11.4773	12.0088	7.43612	22.9062	61.1104	12.9147
ADD1	NM_014190	9.70906	4.37775	13.7346	4.23433	14.2596	6.0284	6.149	7.18853	9.13277	2.31478	15.1812	5.21842	5.81424	14.8972	2.21875	2.54362	10.2522	5.66562	6.03032	9.82304	8.20915	22.6097	9.70373	0.293583	1.28042	3.17664	4.57597	2.83003	4.5111	10.567	2.13671	5.88376	6.06365	13.3305	11.0298	2.16659	15.2215	7.65681	4.53427	7.98001	1.57485	18.9315	2.57952	13.2822	11.0494	3.21845	1.6038	6.76714
ADD1	NM_014189	13.7315	6.72838	8.38267	3.49379	10.6906	17.1831	9.89734	10.9552	7.55029	10.5787	9.68237	8.75464	5.67183	19.8796	4.02834	4.16358	5.27462	20.3282	4.18688	14.8608	8.60644	3.33891	5.80725	2.11632	4.09329	11.1177	16	0.742301	5.80808	12.3048	10.8459	2.45221	7.97809	5.032	5.47698	5.87173	7.04158	13.7155	5.11319	4.06595	1.79292	9.08605	2.63007	2.7244	4.29322	4.72677	9.41254	3.26166
ADD2	NM_001185054	3.55077	1.32931	6.7e-05	7e-06	0.368745	4e-05	5.67296	0.000199	3.25255	0.622708	6.2e-05	1.4e-05	2.29517	0.653548	0.293938	0.000315	4.76422	0.819741	1.6e-05	9.5e-05	2.38855	1.18889	1.50697	5.13864	0.126723	1.99536	9.3e-05	1.6681	4.7306	11.2491	2.03371	1.3e-05	7e-06	1.3e-05	2.1e-05	0.606904	6.4e-05	1.46014	0.000952	1.4e-05	0.150436	0.672492	1.03348	2.183	0.000116	1.27384	0.00018	0.937816
ADD2	NM_001185055	0.876481	0	0.219436	0.209987	0.18901	0	1.5e-05	0	0.757453	7e-06	0.173065	0	0.221498	7e-06	0.001521	0	4.3e-05	1.2e-05	0.217539	0.234461	1.45221	1e-06	0	0.52627	0.102808	4.7e-05	0.202977	0.00011	0.396378	0.431955	0	1e-06	0.364942	0	0.302873	1.8e-05	1.17006	0.841438	0	0.186028	0.043666	9e-06	5.9e-05	1.9e-05	0.839918	6e-05	0	1e-06
ADD2	NM_001617	25.7747	17.9472	38.3277	15.6093	40.2014	16.8082	11.6884	8.80022	31.077	1.39423	17.995	5.5326	34.8015	29.5119	0.268692	6.1445	11.3312	20.5721	13.1559	15.8169	47.8055	16.384	11.2931	3.14704	0.005975	10.2504	17.2318	0.182433	12.4022	7.89803	11.0957	3.70413	8.7883	39.7068	15.7422	3.4889	29.808	22.4785	15.8751	1.92773	0.040944	16.9163	2.63223	2.62347	26.2402	11.8825	0.96412	20.1714
ADD2	NM_017488	0.747222	0.750266	1.43607	0.291257	1.66266	0.15909	1.23667	0.085159	1.00594	0.125261	0.458569	0.466744	0.905274	1.2671	0	0.408626	0.102203	0.895925	0.297323	0.318799	1.28857	0.535825	1.41456	0.163258	0	0	1.19291	0.31655	0.285685	0.87049	0.316112	0.143048	0.104746	1.10342	0.20735	0.068024	1.1462	0.626771	0.147341	0.077276	0	0.667918	0.14076	0.197219	0.230067	0.495864	0	1.00894
ADD2	NM_017482	1.27791	3.00561	3.92389	2.20133	4.17247	3.9987	1.29324	1.64706	4.37688	0.945954	5.37086	0.944848	4.97716	3.58546	0.03151	0.664624	5.73271	2.84564	8.02761	1.38709	4.46519	3.01644	4.37698	0.138472	0	3.90106	4.5932	1.0829	2.97001	2.80424	2.3664	0.379597	0.971504	6.61369	4.28839	1.19769	7.15691	2.51097	2.82276	0.402264	5e-06	7.79749	1.99771	2.92523	10.0913	3.48707	0.053708	2.51156
ADD3	NM_001121	0.00242	0.581337	0.893184	5e-06	1.4e-05	0.902211	1.7e-05	2.78758	2e-05	1.3e-05	1.18708	1.03268	0.001632	0.22801	2.6e-05	1.2e-05	7e-06	1.5e-05	8e-06	0.228031	2.8e-05	9.7e-05	1.2e-05	5e-06	1.3e-05	0.226432	0.000117	6e-06	2.5e-05	1.4e-05	2e-05	0.416799	8.8e-05	9e-06	1.1e-05	1.6e-05	0.321905	1.1e-05	5e-06	1.90344	1.6e-05	0.009422	5.9e-05	1.2e-05	1.6e-05	3e-05	3.0919	3.8e-05
ADD3	NM_019903	0.461003	1.60303	2.14525	3.6326	4.63098	1.2163	2.32256	6.8124	1.25038	4.08446	2.15088	5.28407	1.45635	1.29577	3.20595	4.57157	4.34255	3.10934	2.88146	0.333181	2.09514	1.04503	1.30515	0.900702	3.75341	2.76294	5.19491	5.94043	2.8045	2.56445	7.11763	4.32971	6.8995	6.24296	1.08284	7.84963	0.8457	3.27007	2.84348	11.1673	5.85288	3.17537	1.45831	3.17734	2.13961	1.8576	17.325	1.64699
ADD3	NM_016824	9.06523	0.820595	6.94664	3.62277	11.9063	0.138865	2.42292	5.28024	5.08191	32.0159	3.19843	8.28549	10.6697	10.939	17.6326	14.8263	23.8745	11.2526	16.554	4.60681	11.3914	15.5437	7.16154	3.5183	9.0758	1.65932	15.1874	3.46676	4.82615	6.49837	10.2104	2.05201	9.54709	11.0829	5.25903	7.51305	0.385552	32.2639	26.4853	9.30905	9.17669	7.52185	2.6802	3.2455	6.95092	14.612	6.24165	3.47656
ADH1A	NM_000667	0	0	0.123606	0	0.159475	0.029938	0	0.089906	0.148009	0.061968	0.020064	0	0.017323	0.150293	0.369406	0.017467	0.018287	0.058047	0.081698	0	0.10671	0	1e-06	0	0	0	0.124542	0	0.037724	0.019507	0	0	0	0.017093	0.011627	0.014984	0	0	0.014606	0	0.016702	0.014184	0	0.020818	0.144976	0	1.25179	0
ADH1B	NM_000668	0.43683	0.060136	2.68855	4.32538	41.0795	4.83	3.93242	55.1286	9.3185	8.1083	0.724066	0.202707	3.29206	4.08736	11.8185	19.0608	5.3801	14.8362	2.59811	0.031172	8.89403	0.46378	0.600699	1.35966	0.840032	1.95123	35.3759	2.8188	3.55271	1.09509	0.097771	2.32849	14.9986	2.2807	0.00616	12.9055	0.045743	0.017966	3.94299	0.764297	26.7793	8.07183	0.676445	4.92281	3.9974	1.42544	352.421	0.229324
ADH1C	NM_000669	0	0.096865	0.133215	0.065374	1.22812	0.183489	0.241922	1.87192	0.976943	2.37059	0.096188	0.307735	0.123775	0.325783	0.440826	0.7129	0.112125	0.197721	3.18624	0	0.054533	0.02034	0.087547	0.054113	0.12147	9.16127	0.530272	0.106639	0.03855	0.737324	0.212846	0.16005	0.366534	0.017447	0.035602	0.606474	0	0	0.357784	0.022061	0.982401	0.636925	0.036399	1.55139	0.079377	0.048093	7.32029	0.040113
ADH4	NM_000670	0	0	0.052135	0	0	0	0	0.10588	0.090332	0	0.055901	0	0.012735	0.069626	0.053369	0	0	0	0.009854	0	0	0	0	0.012957	0	0.026955	0.03009	0.015355	0	0	0	0	0	0	0	0.019869	0	0	0	0	0.034729	0	0	0	0.182179	0	0.687988	0
ADH5	NM_000671	21.118	41.4272	34.7034	30.5338	36.6624	38.0739	25.308	42.0333	17.967	65.39	25.2573	26.1972	40.0254	24.474	21.7604	30.5016	36.5452	36.6817	52.3772	29.1535	53.7601	28.6329	35.2405	38.5415	49.4583	47.8406	41.7325	41.9051	19.4267	52.9365	34.1587	46.1297	28.1752	40.9828	76.3559	25.5632	42.5338	66.9744	26.3436	57.198	50.5166	25.0704	48.4359	42.9414	31.275	32.1747	62.7471	50.3064
ADH6	NM_000672	0.039278	0.020529	0.032505	0.034642	0.05002	0.005292	0	0.058309	0.048718	0.098471	0.162742	0	0.018732	0	0.020422	0.037718	0.019863	0	0.002166	0	0	0	0.015448	0	0.066358	0	0.093104	0	0.020488	0	0.061696	0.018835	0.150935	0.018482	0	0.058398	0	0.055032	0.112188	0	0.007493	0	0.019291	0	0.493993	0	0	0.070805
ADH6	NM_001102470	0	0	0	0	0.027951	0.027282	0.008987	0	0.017019	0	0	0.067246	0	0.086722	0.008755	0	0	0.028558	0.141214	0	0	0	0	0	0.019093	0	0.019096	0	0	0.212621	0	0	0	0	0	0	0	0	0.014003	0	0.060037	0.007192	0	0	0.067459	0	0	0
ADH7	NM_000673	0	0.134203	0	0	0	2e-06	0	0	0	1e-06	0	0	0	1e-06	1e-06	0	0	0	1e-06	0	0	1e-06	1e-06	0	1e-06	0	1e-06	0	0	1e-06	1.02526	1e-06	0	0	0	0	1e-06	1e-06	1e-06	0	0.197439	0	0	0.147836	1e-06	0	1e-06	0
ADH7	NM_001166504	0	0.035356	0	0	0	0.081499	0	0	0	0.010455	0	0	0	0.058758	0.02502	0	0	0	0.027681	0	0	0.0135	0.00987	0	0.013652	0	0.028103	0	0	0.039795	3e-06	0.012006	0	0	0	0	0.011895	0.011678	0.010065	0	7e-05	0	0	0.366963	0.021306	0	0.292866	0
ADHFE1	NM_144650	2.0835	0.102299	1.67735	0.345055	1.51063	1.94559	0.944532	1.94282	0.594805	0.807908	3.499	2.08548	1.54919	1.11591	0.915502	2.27223	3.50908	1.37047	1.07468	1.05456	2.18931	1.76102	0.629715	0.176705	0.917498	0.637093	2.18147	0.934012	1.2207	1.62469	0.92296	2.36622	1.92612	0.408549	0.260054	1.21886	0.133239	0.824084	2.38943	6.95444	1.4329	3.5823	1.57708	0.945581	0.334516	1.77015	4.45948	0.940221
ADI1	NM_018269	76.0442	54.6027	20.6585	63.2876	57.1343	89.6128	59.9181	44.5491	33.2866	30.0089	35.6487	54.4725	76.6422	39.2125	55.5049	24.4881	23.6698	65.2397	142.305	41.2098	49.4353	108.268	106.233	76.9166	58.6949	46.9203	76.0693	47.1735	30.1888	64.2716	23.7468	38.8841	32.9608	63.5056	35.441	37.5059	89.7722	56.3644	15.0855	51.0134	53.1893	23.1566	70.4177	49.3807	10.486	68.3153	58.0996	54.8997
ADIG	NM_001018082	0.039497	0	0.042897	0	0	0	0	0	0	0	0	0	0.038418	0	0	0	0	0	0	0	0	0	0	0	0	0	0	0	0	0	0	0	0	0	0	0	0	0.263184	0.225645	0	0	0	0	0	0	0	0	0
ADIPOQ	NM_004797	0	0	0.095834	0.009577	0	0.008742	0	0	6e-06	0	0.099031	0	0	0.115668	0.081237	0.197525	0	0	0	0	0	0.005768	0	0	0.005939	0	0	0.012547	0	0	0.010971	0	0.006004	0	0	0	0	0	0.644399	0	0	0	0.053381	0	0.006421	0	0	0
ADIPOQ	NM_001177800	0	0	2.3e-05	3.5e-05	0	6.4e-05	0	0	0.082897	0	2.2e-05	0	0	2.2e-05	2.1e-05	4e-05	0	0	0	0	0	4.2e-05	0	0	4.4e-05	0	0	4.7e-05	0	0	3.9e-05	0	4.6e-05	0	0	0	0	0	7e-06	0	0	0	3.9e-05	0	3.1e-05	0	0	0
ADIPOR1	NM_015999	62.2329	97.5071	59.5394	98.219	68.0152	28.206	65.5315	59.7722	49.9759	44.0818	41.4729	62.6277	56.0667	53.9564	57.4471	37.1626	44.0416	57.0914	76.7363	71.0855	66.2873	138.066	92.6543	39.5462	35.322	42.2775	68.7241	26.5981	44.7069	75.8795	39.5606	81.6183	59.7183	57.3478	38.8221	46.7544	65.0837	43.0531	44.7959	43.429	34.3808	52.1702	62.9639	66.0835	33.8832	68.5852	40.4238	70.3499
ADIPOR2	NM_024551	19.742	30.2167	20.105	19.9155	22.9181	23.3319	28.1526	21.2832	19.701	23.5843	14.8305	29.5457	16.4847	15.2256	20.0662	23.0321	16.0468	31.2432	22.7484	14.2765	26.4489	24.6781	10.5824	21.477	21.1079	13.4896	20.9902	18.9089	16.0807	14.444	14.8997	22.8092	21.1951	21.7526	15.5555	16.5327	17.6086	23.0653	9.35884	14.8959	10.9289	16.1806	10.6342	14.2395	10.027	25.3438	16.1481	26.643
ADK	NM_001202449	2e-06	1e-06	1e-06	1e-06	0.087382	0.09126	0	1e-06	0.262904	1e-06	1e-06	1e-06	1e-06	0.088206	0.088533	1e-06	1e-06	1e-06	0.065197	0.156376	0	0	1e-06	1e-06	2e-06	1e-06	0	0.284183	0.085312	0.200162	1e-06	1e-06	1e-06	1e-06	0.460103	1e-06	1e-06	0	0.089452	1e-06	0.17216	1e-06	1e-06	0.138632	0	0.106585	1e-06	1e-06
ADK	NM_001123	8.72441	4.94186	4.64459	8.16217	6.08975	4.87995	5.47603	4.35916	8.76653	4.19067	4.33828	8.15798	7.04416	4.40034	5.14334	2.35426	3.66706	3.10538	7.6614	4.92041	8.39243	3.59207	4.8627	8.25133	4.54878	7.48407	4.69715	4.4726	8.47583	7.78208	2.08581	8.39061	4.60527	7.84974	11.8738	2.92736	4.4573	4.17959	5.18879	5.58906	5.88191	4.47855	22.7332	7.47888	2.0289	5.08526	4.35887	5.10976
ADK	NM_006721	9.39576	16.237	3.55072	15.8465	7.67712	11.5535	11.0733	9.41098	4.11362	7.24833	3.90516	7.91124	11.7437	4.77117	3.84237	7.84183	17.4336	9.79691	16.9479	5.57679	9.0231	7.87092	12.8894	26.8877	7.24866	18.832	10.3218	21.5637	9.0646	13.581	13.3567	13.8195	7.57191	11.5721	23.351	7.97868	16.4417	11.9563	12.1455	17.4062	13.3603	5.67072	37.6119	13.474	5.91956	8.9079	10.9359	11.4353
ADK	NM_001202450	0.480008	0.542605	1.30042	1.79726	0.255631	0.24227	0.894175	1.00872	1.2696	0.664715	0.51631	0.65861	0.975753	0.315605	0.554459	0.761289	1.76812	0.656824	0.891601	0.997797	1.20358	0.519038	1.17217	1.30667	1.27201	2.07282	1.78639	3.00055	1.11621	0.789654	0.453342	1.38223	0.469587	0.923651	3.51593	0.177576	0.842343	1.09876	0.790908	1.07261	0.346628	0.670166	2.32443	1.33573	0.350798	1.22029	0.287535	0.395819
ADM	NM_001124	1.60649	42.2798	4.47591	8.49278	6.34573	8.88556	17.0405	6.46846	6.24855	13.969	7.60972	42.6302	5.63841	4.50725	3.68427	14.4841	9.87217	12.9453	23.446	36.2442	10.9024	2.90376	13.599	6.69018	7.91995	1.66334	5.99189	14.493	18.0261	4.16498	7.91302	47.4998	15.2663	3.34151	6.22623	14.2802	8.2672	5.45114	2.1109	5.64186	13.1932	3.70101	4.17256	9.3759	0.711825	5.50324	16.2748	20.5536
ADM2	NM_001253845	2.3401	0.388721	1.52365	0.828059	3.03811	3.67001	1.89119	0.391453	3.7682	0.7677	0.069689	0.391484	3.98536	1.37308	1.51826	0.679348	1.24737	1.19059	1.12995	1.8622	4.64351	7.76055	1.15176	1.69309	0.395497	0.960722	1.38357	0.258762	2.11248	1.44246	2.30053	1.29191	2.45994	1.84919	0.304593	1.85907	0.509596	6.81318	3.2187	0.280954	0.562354	2.12865	0.590832	0.199882	0.783018	1.36488	0.696367	0.849245
ADM2	NM_024866	2.83633	1.03781	0.993661	0.398228	1.25568	1.14981	1e-06	0.397273	2.62684	0.336583	3.3126	1.004	1.96359	2.3135	0.410242	0.197493	0.096105	2e-06	0.984028	3.09307	3.1e-05	1.39499	0.398949	2e-06	0.109872	1e-06	0.21791	2e-06	1e-06	0.207665	0.187843	0.810555	0.667291	1.22946	1e-06	1.27524	0.382836	2.31527	0.89527	0.119203	1e-06	1.10633	0.293572	2e-06	0.510593	1.30533	0.377513	0.145859
ADNP	NM_015339	13.0046	7.85647	18.1531	6.90273	18.6524	12.8653	7.50553	10.6964	16.5669	25.6773	16.1838	11.0599	16.9392	9.74205	21.1974	13.3083	19.4798	7.85105	4.07232	12.1946	6.81231	16.1686	3.39407	2.72659	7.07142	14.2969	9.43343	0.630338	6.64034	15.8712	11.7259	8.19359	7.85149	10.4504	12.1764	6.98913	22.0413	12.7083	4.85101	6.4219	12.374	19.9508	2.24108	3.08112	13.9184	8.23949	3.43872	10.5398
ADNP	NM_181442	21.7615	22.8645	30.3203	16.7968	20.4864	23.3384	16.4036	14.0865	24.8867	23.7614	9.94149	20.5793	20.9131	13.1689	17.7189	21.045	35.3641	28.6985	21.2965	41.0837	34.1091	21.4305	18.7494	27.4445	27.5053	33.8167	25.2589	20.4932	27.9429	30.0499	33.6464	17.425	19.597	13.0008	21.2814	16.7957	25.1696	24.5321	24.9791	15.9079	21.5989	15.0538	14.953	23.2157	19.1963	17.2178	12.8017	11.9587
ADNP2	NM_014913	6.83773	16.3698	15.3597	9.65833	10.0696	15.3245	12.1443	8.65013	11.6601	8.57555	10.3401	8.69918	8.73274	6.40352	7.57989	4.47493	10.9737	7.74841	11.4279	11.1734	10.9354	10.3076	8.73645	8.53792	9.00428	10.1943	9.6539	9.7892	13.4994	14.309	16.5344	8.08725	8.16683	4.61507	12.593	6.91463	9.31126	12.4878	10.5626	6.54137	4.3283	10.2951	6.56897	6.90825	7.07976	7.0097	4.01989	10.5986
ADO	NM_032804	8.2486	11.9906	5.8136	13.5217	11.6824	6.94292	6.02163	6.81454	8.19152	7.59229	9.1475	6.32913	10.8299	7.79149	5.78712	7.18243	10.1232	4.51774	9.83647	12.7965	9.50257	11.5488	10.9477	12.1594	9.90783	11.7696	8.76773	7.74869	8.88304	8.94054	6.37466	12.9121	9.24789	14.5852	10.7916	7.03988	7.50045	15.7211	9.98713	8.31267	5.03083	7.54667	10.1247	8.67444	3.89112	7.91312	8.07876	6.95938
ADORA1	NM_000674	13.5357	0.212296	1e-06	0.137172	2e-06	4e-06	0.275236	0.106094	0.409604	0.705539	0.41278	0.700365	0.910256	0.452403	0.894631	0.38839	0.443845	2e-06	0.177368	2e-06	0.314782	2.15863	0.124699	0.686248	0.341407	1.94011	3.09801	3e-06	0.927044	0.258935	0.309968	0.476928	0.962612	0.561712	0.300984	0.334516	0.091861	0.14673	0.628208	0.212651	2e-06	0.123078	0.302425	3e-06	0.589986	0.134854	0.46125	0.574664
ADORA1	NM_001048230	16.2041	0.279642	0.120307	0.40266	0.320357	0.120628	0.711672	0.312555	0.24582	0.000172	1.20148	1.29689	1.6017	0.000132	0.968191	0.52855	3.89411	1.14063	1.14569	0.075469	0.346696	11.4913	0.287668	3.07769	1.0516	6.03289	3.26493	0.289015	0.315616	4.4e-05	0.626438	2.2776	1.93665	0.517793	0.886072	0.567448	0.239305	0.21856	0.3171	0.249564	0.322405	0.139674	0.152436	0.351113	1.17103	0.139667	2.13934	0.629386
ADORA2A	NM_000675	3.51979	9.43714	3.77412	6.64312	4.65827	12.7964	13.9271	5.27966	4.98347	1.6856	8.37761	3.89104	1.82525	4.3857	9.9769	1.85602	4.51848	2.67458	2.69112	3.2983	4.16409	91.6028	18.5772	2.19519	1.91389	0.776888	5.85972	2.08408	20.4251	3.34921	2.31973	4.01928	6.40998	2.67377	7.06133	8.07614	2.2728	1.35453	4.04958	2.11638	2.04173	8.59615	2.05761	3.25898	1.59018	2.71597	6.07619	4.85823
ADORA2B	NM_000676	0.339809	3.41032	0.305994	0.619782	0.619019	0.253293	2.93457	1.74474	0.37387	1.05993	1.13371	1.15247	0.282093	0.770181	0.660668	1.70036	1.61109	0.311339	3.89761	0.182486	0.258341	0.122184	0.344459	2.22862	0.430662	1.82313	0.667958	1.03665	0.288969	2.6841	0.449773	1.32522	0.216976	0.251861	2.71491	0.555345	0.562868	0.17104	0.034009	1.62329	0.916079	0.517872	0.179326	0.838278	0.108157	0.817046	1.54351	0.416915
ADORA3	NM_001081976	0.579781	1.88435	0.5059	4.64283	0.930585	1.06692	1.28953	1.10624	0.484837	1.01598	1.23781	0.8334	0.858594	0.67239	3.64968	1.02295	4.61728	5.33269	0.699471	0.334246	0.681809	16.5216	0.267248	1.11583	0.98296	0.530782	4.7298	1.34402	0.823897	0.185377	1.66987	4.71652	1.09303	2.28922	0.747127	4.15683	0.833452	0.704352	0.898798	1.53736	7.38048	0.568464	0.450255	4.13577	2.88849	0.924081	0.727457	1.12272
ADORA3	NM_020683	0.049959	0	0	0	0	0.232762	0	0	1e-06	0	1e-06	0	0	1e-06	0.075223	0	0	0	0	0	1e-06	0.04101	0	0	0	0	0	0	1e-06	0	0.060861	0.084834	0	0	0	0	0	0	0	0	0.032859	0	0.004881	0	0	0	0	0.068351
ADORA3	NM_000677	0.19934	0.983394	0.794525	1.64788	1.56376	1.30695	1.44602	1.67373	1.11696	1.65514	1.91218	1.10049	0.477379	0.553985	3.33014	0.834066	1.59783	4.06351	0.317911	0.603569	1.79405	2.33792	0.137932	0.474011	0.139832	0.339225	6.01631	0.709381	1.26844	0.308212	1.26795	2.487	1.48733	1.35857	0.141668	1.87987	0.155062	0.554602	0.431212	3.13706	4.32112	1.05748	0.043224	1.23804	1.24899	0.544635	1.06913	1.05256
ADPGK	NM_031284	3.49172	7.5959	11.1745	9.75638	9.38743	4.90463	6.36927	12.9123	7.63476	15.9873	10.3164	15.9483	5.80026	8.16436	17.5725	14.6089	15.1698	5.17318	10.0139	7.53778	6.52595	7.72053	3.97927	7.00583	12.8775	4.62734	10.2185	4.42026	8.12244	6.70728	5.75864	10.2518	11.1055	15.4008	6.516	15.9411	5.08316	9.11281	2.9662	13.6358	12.6629	11.7965	3.12253	11.8979	9.64309	5.46629	14.0335	11.1038
ADPRH	NM_001125	0.822266	0.315564	0.937081	2.97062	3.67899	0.989337	2.36325	5.81607	1.74546	2.52249	3.30391	3.21872	1.56426	1.47134	5.56226	5.08039	3.29305	2.47907	0.91113	0.287559	1.07352	12.3781	0.356836	0.60757	0.871416	1.44675	3.30555	1.17198	2.32571	3.42761	1.76916	1.74742	3.88865	4.34669	0.20358	4.77559	1.09664	1.99494	0.428783	3.2671	3.09964	2.16803	0.281222	1.78023	0.953074	1.08321	9.20475	1.15935
ADPRHL1	NM_138430	6.51347	0	30.419	0.495745	5.99812	1e-06	0.763481	1.47988	16.6543	0.741716	2.00182	0.145355	1.09334	0.342573	0	0.526711	5.7926	2.75995	0.1882	1.7207	0.757787	0.301578	4.90991	2.97473	0.170763	0.784559	2.95688	0.073787	6.18448	3.12996	0.306554	0.191348	11.7393	7.773	0.596717	0.331512	0.762772	0	2.53832	1.22789	0.468312	6.13376	0.466801	10.6496	1.78601	0.082324	0	12.2883
ADPRHL1	NM_199162	2.3197	1.5553	9.07371	0.814744	4.36381	0.997921	0.201558	1.5902	5.91777	2.03659	0.771007	1.03041	0.841283	0.658285	0.587708	1.79929	3.04654	1.97536	0.751862	1.1024	0.60859	4.22417	4.80485	4.53885	2.4962	0.874439	1.4171	0.814826	1.54068	3.2771	0.51449	1.06731	8.80119	5.0644	0.525114	1.11574	0.784035	1.31248	3.7641	2.0635	2.82726	3.81258	0.677491	11.486	2.35135	2.62897	0.584884	6.97753
ADPRHL2	NM_017825	56.3237	29.4354	27.0659	19.721	18.7985	20.2208	17.0815	17.4778	17.3929	19.4638	26.4011	26.6065	18.8428	35.7523	15.9297	19.581	26.5221	20.4689	29.0478	24.6062	23.9744	30.4355	30.0287	36.2319	32.171	11.666	30.3587	16.3121	30.3682	23.525	22.6793	26.2166	24.7097	24.2131	15.6088	19.2771	23.287	25.9461	48.8622	24.0925	17.2139	19.6027	31.2467	27.7012	10.3134	28.8472	13.4268	19.61
ADRA1A	NM_033303	0.033863	0	0.42272	0	0.04931	0.073612	0	0	0.368978	0.009467	0.106982	0.019559	0	0.24283	0.127581	0.020706	0	0	0.025064	0.009171	0.054115	0	0	0	0.024721	0	0	0	0	0	0	0	0.044738	0	0	0	0	0	0.240181	0	0	0.02948	0.022016	0	0.019272	0.009808	0.104433	0
ADRA1A	NM_000680	0.034961	0	0.022669	0	0.050802	0	0	0.08148	0.091421	0	0	0.01997	0	0	0.015225	0.06337	0	0	0	0	0	0.012322	0	0	0	0	0	0	0	0	0	0	0.093043	0	0	0	0	0	0.262654	0	0	0.015008	0.022506	0	0.009742	0	0.149351	0
ADRA1A	NM_033304	0	0	0	0	0	0	0.019824	0	0.031253	0	0	0.02685	0.025158	0	0.05521	0.028157	0	0	0	0	0	0	0	0	0	1e-06	0.267422	0	0	0.042048	0	0	0	0	0	0.029442	0.012547	0	0.117012	0.109681	0.045746	0	0	0	0	0.011425	0	0
ADRA1A	NM_033302	0	0	0.040375	0	0	0.041034	0.018435	0.060134	0.252044	0	0	0	5e-06	0	0.034541	0.050952	0.049858	0	0	0.010196	0	0	0	0	0	0.215551	6e-06	0	0	5e-06	0	0	0.069711	0	0	4e-06	5e-06	0	0.994478	7e-06	0	0	0	0	0	0	0.156019	0
ADRA1B	NM_000679	1.97378	0.120881	2.23082	0.081527	0.194628	0.320532	0.068552	0.333305	0.20784	0.067859	0.09125	0.499981	0.221078	0.36978	0.272956	1.42533	0.114438	0.157454	0.128327	0.093901	0.321701	0.374607	0.09156	1.89904	0.151886	0.163036	0.402761	0.07996	0.094413	0.675065	0.675618	1.98177	0.587266	0.032727	0.022272	0.181139	0.198505	1.22352	0.392019	1.07326	0.130543	0.254158	0.03401	0.079527	0.029608	0.090382	1.42298	1.04659
ADRA1D	NM_000678	0.078152	0.121045	1.1463	0.059517	0.23226	0.266602	0.056953	0.345617	0.108217	0.056668	0.178337	0.053221	0.156891	0.279286	0.111877	0.300449	0.028503	0.221244	0.007144	0.031371	0.055208	0.165983	0.352005	0.009373	0.021135	0.01935	0.571729	0.033375	0.225346	16.3603	0.167306	0.037197	0.149343	0	0	0.151276	0.055244	0.045203	0.116941	0.757732	0.125668	0.257885	0.028367	0.110591	0.008227	0.134227	0.707717	0.013987
ADRA2A	NM_000681	0.79914	7.26161	0.872706	0.423572	0.835634	0.304635	4.13155	9.99247	0.13072	1.53927	3.44225	1.90313	3.14124	0.495555	2.04012	6.58426	0.564722	0.18808	0.515396	0.010579	0.128853	8.10785	0.056831	21.0348	0.441623	0.213471	0.59802	0.892106	0.412197	14.268	2.8529	8.14086	7.14171	0.294703	0.384543	4.65838	0.031028	24.5402	0.315495	2.04847	1.59613	1.00851	2.15697	2.62098	0.995658	3.45241	6.23026	4.58997
ADRA2B	NM_000682	0.268252	0.105661	0.549291	0.191789	0.518303	0.125961	0.045694	0.09292	0.608833	1.5993	0.251364	0.107129	0.491042	0.238207	0.877212	1.85811	0.167588	0.048382	0.138253	0.227703	0.464361	0.266335	1.34622	0.309506	1.97654	0.178538	0.354633	0.062773	0.235654	0.008195	0.378783	0.074997	0.197948	0.176239	0.03999	0.214932	0.17072	1.47959	0.911699	0.610484	0.776162	0.691529	0.159924	0.151468	0.09272	0.060902	0.263445	0.067688
ADRA2C	NM_000683	4.56557	4.21505	10.4787	0.083208	6.02471	0.132366	0.066917	0.482037	1.91222	0.485762	1.30757	1.10498	0.644219	4.97198	0.283406	2.37605	2.73656	1.9875	0.039879	0	1.88728	16.4411	0.852889	3.802	0.073764	0.354671	2.40613	0.341782	2.64241	3.73489	0.486254	1.16748	1.56123	0.241579	0	0.492506	7.96966	0.85815	2.00097	1.20363	0.292826	0.835128	0.105816	3.24647	0.656719	0.655127	2.48045	1.58027
ADRB1	NM_000684	0.181275	0.271171	0.262257	0.102455	0.437956	0.159723	0.096636	0.418439	1.39329	0.255223	0.061489	0.353476	0.128352	0.447821	0.437985	0.087118	0.114283	1.16316	0.033122	0	0.034044	0	0.255519	0.095558	1.74409	1.07453	0.369315	0.288803	0.13598	0.245667	0.264084	0.819211	0.039574	0.050672	0.005748	0.327307	0.196346	0.008382	0.057836	0	0.698915	0.358769	0.052583	0.071759	0.022872	0.388997	3.19732	0.051884
ADRB2	NM_000024	0.363599	0.323092	0.849931	0.544838	2.42381	0.231499	0.893392	1.89305	0.56782	0.258973	0.858207	0.640083	0.381488	0.814741	3.52245	0.88588	0.549948	0.852726	0.838016	0.052255	0.446601	0.209232	0.193533	0.137699	0.225451	0	2.0182	1.46893	0.844149	0.726232	0.79476	0.557609	1.60518	0.582922	0.107431	2.09299	0.085941	0.361609	0.207762	0.398451	0.883596	0.73726	0.075776	0.531449	0.637938	0.212337	12.9837	0.689552
ADRB3	NM_000025	0.009847	0.010169	0.043807	0.025714	0.015609	0.015812	0.028713	0.019356	0.03794	0.024482	0.030815	0.008942	0	0.010237	0.132378	0.009464	0.00958	0	0.021605	0.007906	0	0.02092	0	0.028347	0.042612	0	0.032631	0.011215	0.029637	0	0.039693	0.018748	0.075273	0.119365	0	0.029047	0.009282	0	0.007859	0	0	0.022938	0.009532	0	0	0.008457	0.219514	0
ADRBK1	NM_001619	70.8763	38.7781	92.8183	39.2842	47.5531	43.987	53.889	42.6057	65.6478	30.9706	69.8039	41.32	36.5492	58.7493	105.65	28.8577	31.0301	41.987	37.5227	78.7606	51.7199	55.0879	45.5471	32.5301	49.611	29.9165	49.416	18.7739	57.8146	52.2403	24.8935	38.335	57.9479	45.6504	33.3219	36.405	32.0767	50.0248	36.8013	22.1875	32.8314	59.2637	13.9963	28.0104	20.397	34.4243	41.7735	45.7537
ADRBK2	NM_005160	4.18244	0.692842	3.49027	1.51974	2.30517	2.12917	3.35291	3.13095	3.93447	1.60441	3.35827	2.02112	2.22152	2.17855	2.09419	5.5312	6.25616	4.35045	0.99202	1.63908	5.49878	8.85956	1.78427	0.944452	1.35068	1.88768	2.02275	0.696504	2.58342	1.97758	4.53381	3.09712	4.7749	2.70475	2.1956	3.63165	1.75856	2.30365	1.61635	2.10416	1.88235	4.42571	0.809796	1.38837	2.93711	1.38371	3.92623	2.08379
ADRM1	NM_007002	66.037	64.9304	83.5985	40.5856	59.2722	34.809	37.5464	36.869	78.367	54.0419	54.3672	58.3003	52.0242	58.9477	117.321	29.1025	40.5995	31.6228	64.9901	44.8004	39.8878	101.142	46.3522	69.2707	93.2003	60.1976	53.3414	37.5883	63.2501	54.8728	32.1771	36.8814	57.3183	87.7346	43.7278	41.7226	70.4805	39.9662	37.5154	30.2612	43.7558	57.6955	32.4324	47.4016	15.9685	56.6381	33.0705	45.7394
ADRM1	NM_175573	8.35996	8.18989	5.37023	5.62922	8.24037	3.22475	6.31862	6.16424	9.45521	8.55636	3.64702	5.41785	6.18443	10.6402	12.6047	2.82083	5.58035	6.39778	7.71592	5.23134	5.0931	7.18581	5.90387	9.03701	17.7789	11.6178	3.34918	6.58619	10.4294	8.8781	2.43794	3.7813	6.24802	6.97417	4.13632	6.41276	8.63321	4.26017	4.80116	4.04909	6.88845	7.04004	4.7013	5.43934	2.05903	5.96042	5.84918	4.73954
ADSL	NM_001123378	9.62289	4.93672	3.63805	3.54048	9.4773	10.8138	4.86094	5.21238	8.88532	4.51162	4.20731	1.82871	13.4897	7.64552	1.87605	3.4807	5.37503	6.04128	4.00496	6.36927	11.5574	29.2479	5.38067	3.37717	5.33361	13.9522	10.4062	2.93227	7.7442	4.00915	5.50956	3.99723	3.97959	12.2998	19.8801	6.0821	5.92727	5.8754	3.66543	5.15928	5.63292	6.37323	5.77594	3.71074	2.70583	6.3497	2.82015	6.12279
ADSL	NM_000026	45.6264	23.5364	20.9961	30.2085	30.1136	29.6462	34.4107	19.2809	32.9903	23.2092	25.1782	20.4408	46.8403	32.9393	38.517	15.0639	31.5537	31.1631	28.7023	40.1305	38.3235	90.1215	40.4469	23.2759	39.7129	66.4982	30.1086	28.2999	36.0824	23.1242	29.9984	18.5712	37.8177	43.754	63.6517	22.6065	35.1541	27.8011	28.6695	30.6484	47.9839	27.7972	50.2906	30.3842	15.9048	33.1685	18.1005	22.7127
ADSS	NM_001126	12.0379	8.76085	13.8352	24.0209	21.1389	10.5112	13.9533	26.0755	9.87614	13.492	9.54529	19.0405	15.4067	8.61453	34.8908	21.1027	31.3466	19.5318	21.2664	6.22098	11.642	9.19913	18.863	22.6549	28.1643	47.3304	21.2188	34.241	17.8222	14.265	27.7649	18.076	19.9422	21.5596	32.5605	20.2943	14.57	17.2608	23.0072	16.9146	56.8955	19.1092	21.3915	25.5811	25.1969	12.2188	17.2816	22.0228
ADSSL1	NM_199165	1e-06	1e-06	0	0.090392	0	0.299816	0.244687	1e-06	0.173897	0.085803	0.174776	0	0	0	0.048989	1e-06	1e-06	1e-06	0.06459	0.207568	0.740298	1e-06	0	1e-06	1e-06	0	0.070464	2e-06	0.127735	1e-06	1e-06	1e-06	1e-06	1e-06	0.331289	0	1e-06	0.090007	0.208313	0	1e-06	0	1e-06	1e-06	0	0	0.088501	0.189223
ADSSL1	NM_152328	2.70869	34.8763	9.47222	7.15227	3.15317	18.2692	13.1075	7.56443	9.97273	1.46558	7.35609	15.0881	0.872106	13.6006	1.07269	3.13134	1.68842	13.8589	5.758	59.1318	12.6294	4.04455	16.7379	13.7075	0.282922	0.618322	0.99744	13.6718	4.58955	10.5237	8.41172	9.58169	0.771041	1.57772	0.710731	2.81131	1.02959	7.30943	6.11212	3.51427	0.819779	12.2502	6.28765	10.5224	0.351417	9.48411	2.71967	23.6188
AEBP1	NM_001129	10.8654	43.0876	45.9274	39.6547	16.2308	71.8599	73.34	38.1661	85.2384	30.6377	156.348	203.308	7.63268	46.1101	79.5135	55.8383	41.0513	37.3335	16.7881	6.63627	51.3366	40.9668	6.47292	6.97385	12.2945	11.5655	70.9038	13.6135	73.3651	111.737	45.3581	75.1481	19.8658	98.3349	3.2413	72.4821	13.8841	12.4571	19.9307	33.9119	17.0752	40.2655	2.86706	8.39546	13.1313	37.6108	159.207	19.0911
AEBP2	NM_153207	2.57958	4.23693	2.98567	5.84154	2.81969	1.23655	4.07829	3.6536	2.5677	4.54975	1.61996	6.17209	3.89662	2.17906	5.77447	4.26279	9.27164	3.07872	4.4157	6.06957	2.72983	2.9759	1.96888	3.90264	2.15279	3.63661	2.57256	3.53931	2.27505	2.1935	4.2941	4.73488	4.35461	3.25052	3.73402	4.65904	2.73642	4.23597	3.06156	2.88857	33.8636	3.15941	3.10886	3.69395	2.20924	4.64011	4.60411	4.02002
AEBP2	NM_001114176	0.996111	0.239586	1.86746	4.5e-05	1.39448	0.804438	1.366	1.00803	1.7838	1.34328	1.82381	1.92374	0.000317	1.28483	1.57798	6e-06	3.5e-05	1.17703	0.192882	3.2951	0.815889	1.19547	6e-06	1e-06	4e-06	1.03734	1.04306	1e-06	0.832925	1.25137	1.91013	0.718947	0.685466	8e-06	1e-06	6e-06	6e-05	5e-06	6e-06	3.1e-05	5e-06	1.61191	1e-06	2e-06	1e-06	0.00294	1.1765	0.903572
AEN	NM_022767	6.30744	6.53508	8.36671	11.1592	6.59471	5.63036	4.88713	4.5485	11.0777	4.52066	5.53941	4.36192	5.65308	6.50861	8.02292	6.02307	7.97476	3.74146	8.5901	9.87694	5.37532	27.3966	4.5289	5.1101	6.46434	7.01466	8.63632	6.66308	7.09945	5.35293	3.74448	3.54643	6.40261	6.34352	4.68057	9.15663	9.83657	5.03241	1.77734	6.49434	6.264	10.4106	2.68965	11.0131	4.57423	5.95164	7.17464	5.27531
AES	NM_198969	13.9395	2.71416	32.134	11.0431	12.178	5.37665	15.0199	11.8127	17.4708	5.97332	3.28157	12.002	6.29262	4.39248	4.02496	1.47243	4.03118	10.0926	6.19733	4.60281	11.7741	3.7136	20.9473	11.6312	5.16527	11.364	16.2806	20.3991	25.0282	6.62075	16.6572	8.22741	8.37247	13.9142	6.10935	5.21825	3.8359	8.0043	13.5511	6.45859	8.13014	9.91925	23.1006	8.09412	1.67656	15.607	6.69398	20.8976
AES	NM_001130	784.205	521.7	532.186	336.314	497.055	449.893	305.312	448.155	754.224	286.09	455.325	386.145	505.05	323.981	184.825	248.719	235.096	466.673	267.962	470.844	564.107	250.74	533.652	588.714	455.332	176.32	604.37	626.831	874.893	438.706	376.085	312.255	304.529	411.344	441.071	286.039	302.463	407.053	321.852	310.074	194.307	583.597	846.894	435.916	217.964	534.591	218.054	435.076
AES	NM_198970	14.1643	6.51332	11.7805	5.85046	6.743	12.2111	6.56771	5.60188	14.7894	5.15605	7.59824	6.14044	6.60541	8.03809	5.36115	5.25572	4.72648	6.45478	3.389	9.0561	10.732	3.9817	8.60121	5.81208	6.70826	3.01443	11.3404	10.3928	15.7641	8.40269	8.16693	4.36628	6.3852	5.66158	7.42124	4.3319	4.67445	5.44292	7.04114	4.16054	2.61198	7.99555	12.6117	6.6622	4.02069	8.80782	3.36576	6.54784
AFAP1	NM_001134647	2.81935	0.392631	1.11177	0.23514	6.31234	0.874841	0.117247	0.580574	1.52704	0.792835	4.18414	0.536552	1.00688	5.40217	0.245695	0.682654	2.12424	1.29474	0.408908	0.520063	5.10144	0.310305	1.10992	0.155657	0.077889	2.10758	0.666952	3e-06	0.395496	0.555703	0.288242	0.24642	1.58127	6.90019	1.40723	0.158458	0.415306	0.695716	3.413	0.493934	1e-06	2.07396	0.26293	0.282113	2.41501	0.473653	0.062438	0.373563
AFAP1	NM_198595	3.65751	3.21908	15.7625	4.08671	4.91917	4.81227	6.60631	5.76816	5.79821	6.93611	8.64593	8.948	9.03888	2.9348	6.41058	5.4644	6.1805	3.13761	2.36681	2.44165	4.1023	3.40869	2.25027	3.85617	6.28711	2.53019	6.67331	0.834641	4.91135	6.24451	8.19588	5.69703	4.21987	3.83419	5.08817	5.605	2.39968	3.417	3.90429	7.15068	4.74108	4.74716	1.40532	1.99437	1.47125	2.49036	9.02083	2.26596
AFAP1L1	NM_001146337	0.389509	1e-06	0.519863	1e-06	0.126637	1.5e-05	3e-06	2e-06	0.078152	0.10291	0.412013	1e-06	3e-06	7e-06	1e-06	0.120295	1e-06	1e-06	2e-06	1e-06	1e-06	0.406879	1e-06	2e-06	1e-06	1e-06	2e-06	0.337073	2e-06	2e-06	1e-06	0.074973	0.141392	1.2e-05	0	0.078006	0.103112	3e-06	0.106417	0.306731	1e-06	7e-06	1e-06	3e-06	0.058238	1e-06	2e-06	2e-06
AFAP1L1	NM_152406	9.6175	2.18399	7.75942	1.27399	3.29414	3.73952	7.22272	5.75562	2.99993	1.42565	4.8343	3.12513	1.86911	7.41904	2.50234	4.1322	2.32731	2.74642	1.1562	0.722106	2.17701	13.8066	0.307744	0.641206	0.652551	2.0417	3.47313	0.216232	2.08857	1.61951	17.3647	2.5363	6.67114	1.16993	0.597389	3.19557	1.75922	2.18289	5.98182	17.836	2.15934	2.58945	10.6758	2.61211	1.13903	1.2031	9.68973	2.58469
AFAP1L2	NM_032550	0.556927	1.04228	1.15938	0.243703	0.448376	1.17517	0.77655	2.11874	0.41927	2e-06	0.864194	0.687341	0.305256	0.806712	0.785947	1.57739	0.157467	0.356481	0.14734	0.269218	0.275731	0.411441	1.26478	0.476519	0.348698	0.908468	1.23084	1.16334	1.35916	0.364767	2.43631	1.18281	1.09815	0.776524	0.205783	0.548393	0.101957	16.2005	0.646039	2.78756	0.549056	0.883518	0.850478	0.749402	0.308428	0.868801	1.42274	1.66274
AFAP1L2	NM_001001936	1.68135	2.0605	1.62165	1.88986	2.02269	3.19114	1.87369	4.15113	1.17074	1.13651	1.71239	2.36762	1.47497	1.96897	1.33671	1.05347	1.58306	1.62387	1.76053	0.874157	1.95653	0.905143	3.36416	1.41488	0.151374	0.616841	3.22925	2.9e-05	1.38742	1.96911	7.08973	5.21004	3.19234	1.914	0.364211	2.10946	1.61308	41.4272	0.271783	5.29064	1.10427	1.73436	1.31251	2.16505	0.70417	1.36418	3.90524	5.5761
AFF1	NM_005935	3.53312	1.88373	3.1296	0.750038	1.69303	3.68413	2.05012	2.98524	1.82635	3.66449	3.75317	2.87832	2.53554	2.12025	3.10796	2.7261	2.0305	1.48952	0.975392	2.03812	2.11824	2.74142	0.960599	0.585858	1.14959	1.58874	1.98606	2.1e-05	0.52837	1.64232	1.50032	2.42565	1.96112	1.17839	0.964804	1.78252	3.08138	3.90957	2.72387	1.38141	0.954645	1.55874	0.448791	9e-06	1.65089	0.862602	2.12984	3.72516
AFF1	NM_001166693	8.47661	6.12124	5.33236	3.57025	4.62307	7.56444	11.6686	8.78679	3.3675	8.75857	7.04972	8.2308	4.4479	5.92568	16.5392	4.83693	6.67878	12.1836	3.29958	4.56645	8.93677	5.79796	4.05826	6.62198	5.25673	10.1515	4.58777	1.69272	3.46355	8.60012	6.12758	10.9643	3.66059	3.56626	3.03571	6.07506	7.02353	12.7842	9.62857	3.64421	5.64044	5.37053	2.40731	3.62492	6.15463	2.87123	9.19573	11.6332
AFF2	NM_001169125	0.073158	0	0.238115	0.04493	0.343076	0	0.062894	0.102897	0.045716	0.852362	0.346895	0.037591	0.474311	0.048399	0.068458	0.3441	0.071835	0	0.02072	1.33809	0.410534	3.4511	0	0.082988	0	0	0.055713	0.100223	0.01501	0.01576	1e-06	0.028735	1.6e-05	0.016129	0.245547	0.085475	0.050577	0.979019	0.111098	0.603428	0.061252	0.011991	0	0	0.05716	0	0.37944	0
AFF2	NM_001170628	0.026734	0.002074	0.1177	0.001926	0.035135	0.044569	0.038087	0	0	0	0	0	0.020319	0	0	0	0	0.070965	0	0	0.019391	2.2e-05	0.012668	0.884671	0.01089	0.060616	0.015676	0.664727	0.025839	0.006346	0.025963	0	0	0	0.053133	0.041915	0.003796	0.154863	0	0	0.130593	0.023559	0.001941	0.018185	0	0.038121	0	0.011551
AFF2	NM_001169123	3.8e-05	0	0.286683	0	0.425907	0	0.043295	0.074978	0	0.220912	0.251049	3.9e-05	0.446758	0	0.029175	5e-06	0	0	0	3.6e-05	0.504819	1.50512	0	0	0	0	0	0	0	0	0.08317	0	0.114344	0	0	0.04102	0	0.603637	0	4e-06	0.188968	0	0	0	0	0	0.014456	0
AFF2	NM_001169122	0	0	0.000299	0.001033	0.120657	0	1e-05	0	0	0.173756	0.036143	0	0.149465	0.000619	0	0	0.002209	0	0.000908	0.271553	0	0.196809	0	0.000342	0	0	0	0	0	0.001364	0	0.001176	0	0	4e-06	1e-05	0.051268	0.15686	0	0.358451	0.027698	0.001045	0	0	0	0	0	0
AFF2	NM_001169124	0.035955	0	0.136765	0.001033	0.207922	0	0.105877	1.5e-05	0.001148	0.160723	3.7e-05	0	0.057035	0.000619	0.012753	0.196413	0	0	0.000908	8.3e-05	0.094165	0.00021	0	0	0	0	0.002549	0.002664	0.002588	0.001364	0	0.001176	0	0.002451	1e-06	0	0.002245	0.087913	0.00185	0.389974	0.174708	0.001045	0	0	0.001963	0	2.7e-05	0
AFF2	NM_002025	4e-06	0	0.040049	0	2.4e-05	0	0	0	0	0.138378	0	0	0.045112	0	0	0	0	0	0	0.299853	0.386918	0.766816	0	0.034455	0	0	0	0	0	0	0	0	0	0	0	0	0	0.132226	0	1e-06	7e-06	0	0	0	0	0	0.104016	0
AFF3	NM_001025108	2e-05	2.81875	6.3e-05	3.2e-05	2.49608	0.793038	7e-06	0.416933	2.42776	4.2e-05	0.958959	0.113052	2.9e-05	0.433142	0.612791	1.4965	0.991828	0.677736	0.075808	0.073416	1.67923	0.378064	0.160755	0.486155	0.049028	0.20854	0.21363	9.8e-05	0.121584	0.236278	0.132729	0.063665	0.835584	1.52857	0.290256	4e-06	0.590895	3e-06	2.72687	1.2e-05	0.180441	0.380512	0.230087	0.913717	1.1e-05	0.192048	0.293306	0.296375
AFF3	NM_002285	0.850033	0.000691	0.945382	0.472883	9.88349	0.886389	0.134479	0.315988	7.47382	1.02527	0.539409	0.000606	1.43386	0.774664	1.90152	1.06274	0.367854	0.000665	0.000496	0.000543	4.3561	0.181862	0.837965	0.000641	0.000735	1.07927	0.396879	0.431834	0.444585	0.000683	0.000654	0.000646	1.95742	5.47491	0.373022	0.928345	1.62537	0.447532	3.65733	0.190178	0.000575	1.96747	0.000647	0.000755	0.294811	0.000579	1.66874	0.000483
AFF4	NM_014423	16.5891	7.98874	21.4392	9.94508	11.27	24.9213	16.5871	10.9812	11.5102	12.418	8.70819	14.5629	11.4571	17.6575	10.1438	23.6033	15.5266	11.4266	7.07634	7.2572	13.5357	9.42114	10.4168	5.15198	4.71729	7.81972	7.93346	10.6254	11.7024	10.7626	15.4971	18.8457	13.898	9.47365	4.66948	8.76114	14.3091	19.3627	14.3386	9.77839	5.59316	9.45182	5.26443	7.91479	13.5022	7.56068	10.271	9.85098
AFG3L2	NM_006796	32.026	46.3463	48.7348	29.2956	24.7399	33.6947	32.606	26.2602	25.8233	15.2088	26.9698	35.8591	28.3932	23.9728	21.7152	25.1301	26.9794	36.531	31.4317	34.1444	23.207	29.0518	39.8073	36.9865	43.6052	40.7341	22.9204	25.5986	32.5521	25.13	35.1064	28.2379	28.5202	23.857	20.9098	20.8307	38.3764	48.5392	23.1616	30.7119	13.1886	29.6308	18.3032	45.2966	14.0828	25.0236	16.96	40.6029
AFM	NM_001133	0	0.08277	0.029504	0.023264	0	0	0	0	0	0	0	0.024296	0.025219	0	0.059462	0	0.026234	0	0	0	0.012725	0.042913	0	0.025657	0	0.17342	0.029782	0.045611	0.040583	0	0	0.076174	0	0	0	0.049185	0.01258	0	0	0	0	0	0.038828	0	0	0	0	0
AFMID	NM_001010982	6.54383	29.9862	9.03777	22.472	5.74417	4.37806	8.55645	7.07527	3.7887	7.66571	10.0561	16.2862	10.4132	8.91965	10.7509	10.2929	5.25946	2.9455	28.2603	21.3526	10.6538	4.96296	7.49329	27.3055	12.1047	14.9855	6.57105	6.67783	5.74281	4.56384	8.00611	16.2556	4.17821	10.221	23.7441	8.48624	27.5814	8.65764	6.17655	12.0464	9.59709	2.49674	32.6678	10.2719	6.44479	11.4713	5.08251	11.1804
AFMID	NM_001145526	2.82146	7.93858	0.939574	1.35463	1.5341	4.16648	1.65443	2.58273	8e-06	2.08074	0.974821	5.75712	3.46652	0.879011	2.22907	1.53051	0.852948	3.14676	4.92019	7.74403	1.83899	1.5611	2.31546	6.66278	1.6259	5.92155	1.02752	1.15368	3.91555	4.51758	0.000443	2.01769	1.32478	0.783602	6.5435	0.790879	4.8517	1.45502	0.829617	2.33496	2.88626	1.85855	7.68829	3.2996	0.616427	3.44393	1.62429	2.69324
AFP	NM_001134	0	0	0.014481	0.022824	0	0	0.012834	0	0.02509	1.09569	0	0.178764	0.136094	0	0.116735	0.050173	0.025722	0.054443	7.42942	0.231155	0	0.056105	0.030721	0.088101	0.807484	0	0	0.193927	0.013263	0	0.03996	0.024915	0	0.024419	0.008308	0.154438	0.123433	0	0	0.015408	0.652218	0	0.063488	0.029684	0.011059	0.011235	0.012154	0.056209
AFTPH	NM_203437	4.1315	5.17949	3.09061	2.59341	4.85724	1.83725	3.51261	5.91401	4.7192	5.89217	2.82492	1.97296	4.24132	4.00255	2.12731	4.14747	2.29021	4.93421	7.71612	8.09633	8.13942	1.78111	3.23375	3.58538	3.54874	4.61354	2.08881	1.74746	1.84983	6.60971	3.22437	3.50424	1.76468	2.21639	3.07425	2.22846	3.97984	2.91953	4.05467	3.05177	1.17227	5.20044	1.72801	3.62568	3.82782	4.05709	0.942613	7.19974
AFTPH	NM_001002243	1.41031	1.66318	0.00139	5.31221	3.07105	2.02557	2.99345	4.11587	1.2e-05	4.01766	0.585739	2.76712	4.55477	0.278918	2.57035	3.38067	3.04716	4.58984	3.07239	1.36511	2.78987	1.99401	1.68183	3.32082	4.43672	3.85586	1.39282	1.62666	1.76963	3.63035	3.23603	2.81048	1.87245	3.3938	1.47005	1.40525	2.88866	2.63385	1.28619	1.71788	2.98	2.75505	0.953164	0.52595	1.11305	2.38885	4.64441	1.07451
AFTPH	NM_017657	7.05046	10.1929	6.33615	11.2053	10.0389	4.00788	8.59613	10.7202	5.19362	15.0209	5.59307	5.13688	9.27041	3.72908	9.46803	8.15627	8.45124	10.8534	13.0579	9.9077	10.3723	3.41229	7.48102	11.7079	11.1276	5.30018	5.90787	7.18064	5.17105	7.38813	6.84461	5.83645	7.98045	6.59799	6.35006	8.62746	7.00799	6.67657	8.03844	6.70804	8.89269	7.67276	4.75427	6.28323	7.68241	6.39131	8.53192	12.0481
AGA	NM_000027	1.62279	4.73989	3.64098	7.10791	4.48915	2.34317	6.13606	5.03099	2.87909	5.99888	8.00942	8.43636	5.05379	3.85639	9.46837	4.77754	4.10738	8.02979	7.19116	1.40336	4.98818	4.69985	6.38615	5.13739	8.05552	3.0723	5.65595	7.33121	2.99466	6.52511	9.45742	21.9095	9.38859	4.04191	3.44169	10.5824	0.797025	5.79308	1.91293	8.36862	15.8989	4.36931	5.35426	6.36475	3.4838	4.38077	10.5206	6.26886
AGA	NM_001171988	2e-06	3e-06	0.211061	0.143131	0.366329	1e-06	0.274744	3e-06	0.382866	3e-06	0.400477	0.237642	0.189149	5e-06	0.173428	3e-06	0.323754	0.184962	0.599712	3e-06	0.156886	0.158049	0.301071	0.387739	9e-06	0	0.07827	1.10428	0.304259	0.138089	0.305726	0.631142	0.215657	0.220102	0.299891	0.302302	3e-06	3e-06	0.135116	0.175548	0.999802	4e-06	3e-06	4e-06	6e-06	2e-06	0.169749	0.296759
AGAP1	NM_014914	14.1259	4.83848	5.98362	1.75272	10.8653	7.10276	2.01566	2.94067	11.5516	1.9549	6.39445	2.03755	20.2661	4.77519	1.81188	4.39334	5.14623	2.64855	1.54145	8.06174	10.2108	11.4459	2.06697	7.37013	3.5672	1.47833	2.75993	2.66983	2.80168	5.81243	2.85126	2.45549	2.17594	3.18327	4.01282	1.95698	8.87417	4.49568	8.6434	2.84956	2.93076	5.56422	1.48057	2.61801	7.66687	2.89839	1.75083	4.54644
AGAP1	NM_001037131	11.5255	1.8264	8.54544	2.33976	7.94579	8.58428	6.93331	2.34391	15.2614	2.27522	9.95495	1.35321	10.9859	5.78549	3.522	1.45194	5.40492	8.31441	1.71422	2.73209	8.0891	19.226	4.28839	1.68352	1.76797	0.897672	7.68819	0.880209	4.5022	6.1068	7.82164	1.53782	2.82468	2.34991	2.12804	1.28008	3.04909	3.24075	5.00835	1.78115	2.39973	4.52855	0.889695	0.835843	4.37462	3.12234	1.92421	3.10376
AGAP1	NM_001244888	0.276456	0.433434	0.350414	0.038926	0.953191	0	1.11827	0.075595	0.302455	0.315657	0.320119	0.063266	0.473156	0.361062	1.26467	0.023891	0.082922	0.322072	0.849312	0.583469	0.243749	0.893525	0.154773	0.048739	0.134324	0.049459	0.965639	0	0.108119	0.138316	0.196144	0.185247	0	0.320066	0.056742	0.102129	0.189058	0.240943	0.174381	0.050767	0.051658	0.06261	0.025566	0.086799	0.499769	0.277304	0	0.169982
AGAP11	NM_133447	0.392786	1.5599	0.195883	0.063946	2.20953	0.494388	0.221335	0.402074	0.481844	0.210475	0.16186	0.192633	0.718333	0.469006	0.286254	1.60475	0.482366	0.108818	0.167459	0.361953	0.700426	0.535614	0.192173	0.05484	0.026509	0.016114	0.565662	0.009301	1.17097	1.53946	1.32704	0.715707	0.401952	1.14267	0.254229	0.409837	0.107781	2.26945	2.57765	0.326219	0.34305	0.330402	0.213296	0.064695	0.261088	0.337191	3.49335	0.19326
AGAP2	NM_001122772	0.072094	0.019243	0.204407	0.104432	0.233037	0.069735	0.045587	0.079737	0.411248	0.150365	0.675562	0.036775	0.131925	0.154068	0.131556	0.034895	0.628342	0.092413	0.325044	0.110888	0.180314	0.197438	0.453818	0.023881	0	0.196534	0.084134	0.064944	0.127711	0.072227	0.118875	0.111831	0.774649	0.39492	0.252623	0.389852	0.041281	0.106293	1.33303	0.093632	0.171705	0.593321	0	0.022974	0.074112	0.09868	0.345639	0.024035
AGAP2	NM_014770	0.519247	0.433349	0.995922	1.62753	0.968242	0.398304	1.5288	1.9693	1.82955	0.714159	4.18019	1.28623	0.326925	1.71421	2.59158	0.372568	1.777	1.04372	0.998857	0.273124	0.353731	0.82172	0.690232	0.921451	0.366981	0.202207	1.67169	0.815602	1.39614	0.369314	0.312544	2.65021	3.00325	2.62137	0.541302	2.7782	0.165427	0.351712	1.65571	0.363398	0.829321	0.949742	0.156797	0.876086	0.491525	0.514854	2.6802	0.863664
AGAP3	NM_001042535	10.1834	4.52685	15.1521	5.52517	3.59517	6.50169	4.15589	4.41024	5.7903	5.03348	10.6269	4.55373	4.00941	8.56261	6.09903	2.86223	4.17975	7.00887	4.06658	5.67404	3.68444	7.66463	5.05798	2.03062	4.25162	7.85651	11.6021	1.09283	4.3617	3.42926	3.86784	2.50743	5.37977	6.24888	4.81571	3.8891	4.71602	5.16855	6.80913	1.63385	2.50335	5.39086	3.08954	2.24641	2.08563	7.09693	4.60624	2.20763
AGAP3	NM_031946	48.7183	21.6073	32.6256	26.093	14.5715	24.6172	13.7776	12.5866	53.4933	14.486	37.0927	12.9932	22.2495	22.0777	19.4829	14.187	19.4735	20.9944	13.0717	21.5469	15.2191	34.1034	23.4987	18.9264	16.0291	20.8119	26.8697	8.86069	14.8303	25.927	12.7576	20.1273	26.4156	22.7691	19.0765	12.9994	25.6917	38.1337	39.4945	12.7966	13.4497	20.458	10.6571	18.6	15.0483	17.3644	18.6187	31.0862
AGAP4	NM_133446	0.840379	0.512384	0.209538	0.206575	0.316145	0.867363	0.13658	0.286087	0.808923	0.768495	0.438012	0.440953	0.73356	0.475667	0.112579	0.641958	0.831053	0.244953	1.23022	0.328945	0.795042	0.241126	0.607911	0.465856	1.56327	0.556844	1.70792	0.110542	2.12628	1.20815	1.02424	0.60556	0.918173	0.76418	0.670647	0.469128	0.335429	4.27146	0.413024	0.139464	0.619905	0.828595	0.522202	0.867117	0.08181	0.870307	0.490691	0.524882
AGAP5	NM_001144000	1.19855	0.446542	0.269991	0.517586	1.47289	0.591142	0.652865	0.807061	0.685963	0.994091	0.557148	0.657996	0.970037	0.588867	0.693064	0.861279	1.51829	0.959733	0.727118	0.364375	1.02163	0.5524	0.440015	0.684778	0.537834	1.05183	1.71182	0.258503	1.7832	1.21088	1.02659	1.00807	1.67523	1.02788	0.617264	0.73314	0.427856	22.6649	1.73336	0.73699	0.593466	0.645885	0.471029	0.807846	1.06591	1.31762	1.08391	0.711704
AGAP6	NM_001077665	5.67158	2.67999	1.3924	2.51981	5.06545	4.28406	2.54696	2.22887	4.36736	2.44628	1.839	2.79014	5.40023	1.78402	1.92834	3.4419	3.67777	2.45714	4.19424	3.98767	3.89606	2.94258	3.72976	3.88328	3.49733	3.84769	5.96389	2.55048	5.96108	4.3041	3.63991	2.95286	5.33213	3.74833	3.99649	2.16299	2.52599	5.35078	8.41397	2.89604	2.31417	3.59486	3.06515	2.16384	2.68251	6.64793	3.56011	3.13326
AGAP7	NM_001077685	0.08661	0.212675	0.17445	0.094359	1.26216	0.034868	0.612418	0.117122	0.140678	0.350206	0.146705	0.226486	0.532384	0.179934	0.0808	0.39536	0.179736	0.190236	0.15849	1.06124	0.665894	0.069239	0.127264	0.114436	0.574439	0.075336	0.216067	0.185138	0.283481	1.33901	0.065707	0.2991	1.00544	2.85948	0.130659	0.351566	0.500496	7.14053	0.631205	0.089185	0.065084	0.134566	0.167926	0.159547	1.23321	0.334934	0.311951	0.387825
AGAP8	NM_001077686	1.13675	0.615638	0.180465	1.28328	0.807094	0.366111	0.411798	0.79856	0.296987	1.4547	0.490897	0.590833	1.03405	0.196803	0.38784	0.749104	0.623791	0.760946	0.301132	0.260961	0.95274	0.877032	0.958721	0.86347	0.43376	1.02242	0.696216	0.518386	0.763217	0.374469	0.219023	0.763222	1.37214	0.36375	0.804582	0.375536	0.061285	4.80381	1.71203	1.23585	0.223146	0.285953	0.629724	0.270003	0.109619	1.31182	0.483022	0.558468
AGAP9	NM_001190810	0.263657	0.19313	0.01831	0.114923	0.287547	0.17699	0.214411	0.054028	0.068724	0.227829	0.005725	0.149924	0.249374	0.017115	0.027327	0.137245	0.085881	0.295418	0.13672	0.282493	0.22886	0.117165	0.163587	0.221739	0.154671	0.120198	0.195009	0.087685	0.265696	0.449296	0.033358	0.136071	0.240081	0.297382	0.21635	0.089198	0.207326	1.35369	0.631805	0.077587	0.132114	0.20484	0.149135	0.062281	0.250346	0.339904	0.285947	0.173177
AGBL1	NM_152336	0.022064	0	0.463073	0.00638	0.064007	0	0.0496	0.050507	0.028388	0	0.034584	0.006652	0.027727	0.01149	0.033014	0	0.042517	0.007501	0.005367	0	0.01371	0.317493	0.005755	0	0.03175	0.021667	0.024139	0	0.07307	0.076268	0	0	0.040101	0.978363	0	0.010825	0	0.006791	0.005859	0.077547	0.012574	0.074138	0.191516	0.024899	0.030839	0.012611	0.061369	0
AGBL2	NM_024783	0.428465	0.323387	0.374098	0.130063	0.361546	0.36403	0.116875	0.308213	0.113718	0.879786	0.126878	0.768302	0.356646	0.602549	0.833575	0.3913	0.983115	0.538554	0.218843	0.257473	0.219443	0.052594	0.223502	0.245704	0.277403	0.11212	0.320064	0.235199	0.354457	0.421838	0.591137	0.067842	0.506126	0.14612	0.411459	0.315272	0.013427	0.461466	0.199072	0.100367	0.720116	0.160568	0.061967	0.177245	0.143676	0.495861	0.344237	0.265336
AGBL3	NM_178563	0.239832	0.089773	0.453585	0.056738	0.155243	0.104236	0.035	0.149722	0.273526	0.132217	0.136709	0.440329	0.08904	0.185464	0.123253	0.13973	0.280006	0.066693	0.084855	0.029118	0.027085	0.099449	0.09099	0.111157	0.094118	0.099888	0.047692	0.115571	0.021655	0.097951	0.116029	0.02762	0.213977	0.236611	0.06443	0.096267	0.047832	0.12078	0.248931	0.068108	0.149085	0.417014	0.070085	0.401833	0.091409	0.093461	0.114544	0.077903
AGBL4	NM_032785	4.47814	3.62622	3.16759	0.986114	1.19352	1.67705	1.0228	0.748501	2.20451	1.85734	1.50564	1.31891	1.49587	2.54151	0.159702	1.34044	3.10358	1.98888	0.746751	2.72365	4.30319	0.989523	2.92974	1.369	0.102961	3.37535	1.11432	1.29072	1.35801	2.84986	2.52853	1.81243	1.2761	0.572805	4.67336	0.59347	0.50561	2.07396	5.21463	2.41927	0.712062	1.40475	4.771	2.85913	1.21589	1.38995	0.088423	3.42641
AGBL5	NM_021831	6.14466	5.62751	16.2652	2.46785	8.30776	5.5807	5.00543	4.65587	5.87966	7.66569	6.02947	6.07254	10.1978	7.67279	5.122	18.6581	7.01562	5.11669	4.45473	5.69224	11.8186	5.68012	9.17914	11.1006	5.82212	3.68103	6.64857	4.91155	4.53647	9.22472	3.50816	2.30269	6.27151	5.59536	3.97323	1.91398	4.30379	7.50447	8.77432	5.77912	3.61393	9.41309	2.92059	12.591	4.5157	6.9208	1.83778	7.02762
AGBL5	NM_001035507	18.6284	14.0349	38.7428	3.96686	12.409	9.32406	13.1814	10.4025	16.1213	15.1361	11.6435	9.98316	18.6061	17.7842	9.31413	18.9004	8.76911	18.9221	10.7803	15.8148	18.7229	18.013	12.4559	12.3954	11.3331	13.759	13.5285	5.15382	8.87354	12.2072	7.90969	5.56219	4.54865	17.442	17.6613	4.06137	16.202	11.3062	11.0159	7.59735	10.2568	14.8735	7.52566	34.2588	15.5824	7.6636	4.89044	13.1787
AGER	NM_001136	0	0.747329	0.122758	3.69104	55.5196	1.35801	3.71216	58.1468	4.8e-05	0.064745	0.430178	3.4e-05	8.96023	8.78425	25.4823	1.50845	6.65611	4.02724	0.520149	0.001171	1.2e-05	0.245496	1.61951	1.81479	1.90871	0.213399	75.411	1.3e-05	3.09381	3.18153	0.002392	9e-06	0.529405	0.000144	1.3e-05	11.8901	0	2.4e-05	1.47545	1.90153	4.63773	11.8417	0.784023	8.60319	1.56702	8.84784	255.34	0.628251
AGER	NM_001206936	0	2.5e-05	0	0	0.147905	0	0	0	0	0	0	0	0	0	0.332876	0	0	0	1e-06	0	0	0.04666	0	0	0	0	0.451118	0	0.088992	0	0	0	0	0	0	0	0	0	0	0	0	0	0	0	0	0	1.99279	0
AGER	NM_001206932	0.000202	6e-06	1.3e-05	7.7e-05	1.63681	1.4e-05	0.257841	2.54893	0	0	0.136813	0	0.476688	0.000139	0.069427	2e-06	0	0.185532	1e-06	0.173934	0	0.000167	0.193114	1.79471	0.353276	0.145079	1.8661	1.06259	0	6e-06	0	0	5e-06	0.105507	0	0.83703	0	0	0.00027	4e-06	6e-06	2e-06	5e-06	0.938857	0.26546	0.240854	8.63886	3e-06
AGER	NM_001206934	0.488958	0	0.101474	0.050866	0.683765	0.461981	0.037308	0.804481	0.590003	0.318676	0.459535	0.432743	0.134183	0.273826	0.349531	0.102238	0.106405	0.24509	0.072202	0.120869	0	0	0.616277	0.149387	0	0	0.560849	0	0.077093	0.256305	0.236287	0.26032	0.28347	0.129263	0.229454	0.283856	0	0	0.470895	0.044264	0.041263	0.265389	0.040484	0.665034	0.1833	0.458741	2.9609	0.059057
AGER	NM_172197	0	0	0	0.185286	0.217695	0	0	0	0.163434	0.122529	0.066461	0	0.155293	0.175037	0.11347	0	0	0	0	0	0	0	0.096597	0	0	0	0	0.094039	0	0	0	0	0.217836	0	0	0	0	0.174518	0.098873	0	0	0	0	0	0	0.148918	0.483571	0
AGER	NM_001206940	0.09685	0.623511	0.211609	0.703064	9.769	1.24519	0.934348	11.2342	0.349428	0.638249	0.535923	0.40169	2.92005	1.96447	4.06849	0.592273	0.790601	2.01043	0.209722	0.767519	0	0	1.22072	0.255638	0.279154	0.376702	8.31817	0.244276	0.440497	1.10124	0.456875	0.398639	3.23297	0.094675	2e-05	3.7455	3.2e-05	0.23334	1.04724	0.40349	0.508402	2.11518	0.179162	0.812599	0.973866	2.83509	44.556	0.416139
AGER	NM_001206929	1e-06	0	0.060336	0.323937	4.75469	0.525145	0.191278	5.03589	0.000113	0.034859	0.377932	5.7e-05	0.512858	1.30745	2.5355	0.286743	1.03905	0.534347	0.182369	0.000144	0.184628	0.190804	0.842767	1.02924	0	0	6.7659	0	0.598198	0.792648	0.001279	9e-06	0.049184	0.000262	0.096776	1.04211	0	0	0.702156	0.235536	0.443306	1.66297	0.186352	0.004229	0.322212	1.59351	20.5921	0.103982
AGER	NM_001206954	0	0	2e-06	0	0.555154	0	0.101104	0.260429	0.189619	0	0	0	0	0	0.143009	0.15526	0.000141	2e-06	0.072727	0	0.127979	0.055803	0.080879	0	2.5e-05	0	1.03718	0	0	0	0	0	0	0	0	0.184408	0.06847	0	0	0	0.095277	0.10453	0	0	0	2e-06	1.15157	0
AGER	NM_001206966	0	0	0	0	0	0	0	0	0	0	0	0	0	0	0	0	0	0	0	0	0	0	0	0	0	0	1e-06	0	1.9e-05	0	0	0	0	0	0	0	0	0	0	0	0	0	0	0	7e-06	3e-06	0	0
AGFG1	NM_001135188	1.64761	1.82244	1.46151	1.16476	1.80988	1.14712	1.52586	1.64664	1.22597	1.11622	0.798931	0.384311	1.69031	1.57928	1.59614	1.76227	0.937212	2.19903	1.31549	1.69716	1.18964	1.38959	1.25538	1.29187	1.16052	1.21256	0.986768	1.40541	0.858637	1.58742	1.59704	2.31605	0.926114	1.74854	2.07867	1.02951	1.60811	1.08441	1.07751	1.5973	1.76687	0.804655	0.876238	1.4654	1.16645	1.38202	1.8375	1.73613
AGFG1	NM_001135189	1e-06	0	0	1e-06	0.075864	0	0.027969	1e-06	0	0.072954	0.028628	0	0.041403	0.081509	0	1e-06	0.037091	0.111879	0	0	0.119649	0.090931	0.044408	4e-06	3e-06	1e-06	0	0.878985	0.026957	0	0	1e-06	0.052286	0.099695	0.084089	0	0.056225	0.125314	0.044592	0.052316	2e-06	1e-06	0.059228	0.38739	0.119049	1e-06	0.050023	0.150434
AGFG1	NM_001135187	1e-06	1e-06	1e-06	0.078837	0.083038	1e-06	0.031977	0.099085	0	1e-06	1e-06	0	1e-06	1e-06	1e-06	0	0	0	1e-06	0	0	1e-06	1e-06	0	0.08279	0.160436	0	3e-06	0.033764	0	0	0	1e-06	0	1e-06	0	1e-06	0.052858	1e-06	1e-06	0.094761	0	0	3e-06	1e-06	0.047304	0.051772	1e-06
AGFG1	NM_004504	3.71489	6.40073	5.62321	4.52626	7.68004	6.73982	6.57045	6.44444	4.60014	4.29599	4.22155	3.71397	6.96662	3.97484	5.25279	6.27004	6.8989	6.37178	3.14597	4.27913	5.93067	6.71786	5.24232	5.67823	4.27347	4.48099	4.88686	2.10596	5.39232	7.02233	6.29694	9.67534	6.27252	6.67496	6.56511	5.21134	6.94881	6.39189	5.95475	5.31409	4.65599	4.16146	2.7803	4.45762	4.37526	5.46312	5.62269	6.8539
AGFG2	NM_006076	3.4401	4.44808	4.43505	3.60613	6.27367	5.60935	4.19382	5.75797	4.95124	2.81383	3.74928	3.87123	2.05962	4.93444	3.4788	2.61766	2.98062	5.65431	2.50608	6.42926	4.1916	2.32741	7.96149	2.424	2.30172	1.44032	4.20939	1.66267	3.8898	3.37639	2.71183	3.7391	4.64377	3.23321	1.70437	4.19817	1.29229	4.90609	3.48738	1.97893	1.88907	3.17962	2.32351	2.93944	0.842067	4.11088	4.50846	4.57071
AGGF1	NM_018046	11.1897	7.51862	12.3047	6.61816	9.16386	11.3218	10.3761	11.6613	6.3815	10.5499	5.28395	10.0513	8.97859	8.98621	6.2556	13.3408	12.8984	11.8195	8.80797	6.85529	7.07418	6.21895	13.1358	9.56802	7.20507	7.50798	11.2366	16.592	7.48532	7.7772	13.2903	11.6091	14.0047	8.52703	4.36752	7.24895	10.0434	16.126	10.8823	18.6346	5.91472	19.5328	5.87372	8.40614	8.31795	8.24907	8.84126	11.1002
AGK	NM_018238	10.4615	17.0484	12.088	13.7528	12.9442	9.07674	8.66548	9.73507	16.0482	15.7924	6.56973	12.4645	11.3544	9.94809	6.86747	10.6259	8.43028	11.3226	16.435	11.2571	13.1222	14.618	13.1232	12.0778	11.1443	9.82939	10.3225	7.93165	8.43657	10.1792	10.2712	16.1281	11.824	10.472	9.17273	9.16413	16.2243	8.99336	13.1328	8.04817	6.15348	12.3602	12.1673	14.9842	8.75192	11.168	6.68445	19.1835
AGL	NM_000645	0	0.148941	0	0	0	0	0	0	0.162832	0	0	0	0	0	0	0	0.18826	0	0	0.102087	0.154323	0.406926	0	0	0	0	0	3e-06	0	0	0	0.124642	0	0	0	0	5e-06	2e-06	0.239221	0	0	0	0	0	0.479013	0	0	0
AGL	NM_000028	0	0.175996	0.124815	0.075357	0.068039	0	0	0.075751	0	0	0	0	0.886742	0.040868	0.082564	0.422387	0	0	0	0.121302	0	4.72195	0	0	0	0	0.183063	0	0.074861	0	0	0.083057	0	0.077949	0.055081	0	0	0.313033	0.322535	0.100331	0	0	0	0.097984	0.654737	0	0.081066	0.062488
AGL	NM_000644	0.185674	2.03974	5e-06	1.60022	0.938573	1e-06	1.08251	0.244917	2e-05	0.776886	0	0.240821	0.000149	0	4e-06	0.00572	7.71733	2.77939	1.0172	0.000542	1.40977	11.027	2.24896	4.25086	1.80834	4.90615	1.8e-05	1.68216	1.06471	2.30378	7.63899	0.055804	0.873203	1.01273	1.24428	1.59011	1.80188	2.30046	2.5248	1.84682	1.44261	0.245007	0.000154	0.765358	0.000108	0.644648	0.00256	0.000787
AGL	NM_000646	0	0	0	0	0.103795	0.200888	0	0.523379	0.110692	0	0	0.32058	0.243567	0.055782	0.105935	0.34691	0	1.55588	0.285471	0.424693	0.772521	0.614446	0	0	0	0	0	0.408569	0	0.262311	0	0	0	0.121524	0.267953	0.439933	0.183944	0.144901	0.392603	0.339845	0.219403	0	0	0	0.210251	0.16512	0	0.1237
AGL	NM_000643	0.000389	0.009728	0.340503	0.642087	0.01258	0.002068	6.6e-05	7.3e-05	0	0.000306	0	0.000357	0.73054	0	0	0.960078	5.8e-05	0.000713	0.000456	0	0.000164	3.10305	0.002288	0.532441	0.000149	1.09073	0	0.890383	0.000116	6.2e-05	0.000266	1.7303	0.000195	0.001176	0.172875	0.002942	1.97324	2.66013	0.000277	1.14661	1.41128	0.000914	1.71998	0.59194	1.31216	0.000116	2.58242	1.03713
AGL	NM_000642	5.05644	3.02775	4.47095	3.54928	4.1226	4.13985	4.23389	4.92322	2.71375	5.24849	3.5823	5.53193	7.39342	5.64282	6.56368	1.87363	2.99363	3.93016	4.00136	5.19631	7.90723	25.2297	1.46568	1.03378	4.2276	3.25848	6.11529	0.410957	5.35889	3.33331	3.57507	2.3028	2.75391	3.19238	4.65008	1.81235	4.62266	4.39856	3.65212	4.14649	3.08741	4.35498	2.09107	1.62875	2.35948	5.04672	1.68555	4.41754
AGMAT	NM_024758	0.212774	1.66141	0.241516	1.4215	0.43406	0.2223	0.632602	1.12468	0.552452	0.487627	0.948672	1.23771	0.216141	0.523861	1.63582	0.283191	0.933421	1.28951	1.24911	1.28618	0.290893	0.950607	0.192184	0.548342	0.459647	0.265978	0.386219	0.260522	0.546521	0.70618	0.360554	0.31901	1.42855	0.518086	1.43142	1.44642	0.793229	0.128557	0.378345	0.307133	1.01549	0.107927	0.608494	0.850565	0.219938	0.266773	0.189803	1.49225
AGMO	NM_001004320	0.116275	22.0914	1.90337	5.24037	0	3.50389	1.07122	0.769159	0.066146	1.89337	0.165306	2.59485	3.39789	1.28493	0.052603	0.111745	3.05254	1.12427	24.7462	3.69381	1.8284	0	0.066263	0.060922	0.183096	0.36745	2.52904	2.66255	2.32903	0.653172	0.267047	0.201364	3.31418	0.108494	0.093979	1.86414	3.60929	0.00979	0.016882	0.111921	0.0726	4.13813	5.56225	29.552	0.08915	2.87003	0.157174	0.151437
AGPAT1	NM_006411	53.1072	36.7031	70.2644	42.8464	50.7248	71.637	29.7867	27.158	57.5043	40.0316	59.7507	40.2168	40.9604	77.5771	41.9983	21.131	13.2537	36.5563	49.6357	43.6856	45.5243	28.9547	46.9237	13.739	19.0355	20.481	70.1481	9.34271	45.7372	47.2336	25.7784	41.6152	91.1164	42.1605	25.5651	20.9504	25.5106	37.0612	24.5524	24.9556	18.0484	49.063	11.4897	22.7222	22.9611	55.8024	25.7235	45.0394
AGPAT1	NM_032741	0.913481	11.7834	0.252708	19.8018	4.77576	25.4439	22.7439	4.80507	0.554254	2.12119	0	2.58391	7.3115	1.02755	1.15575	18.4475	10.4889	13.5257	7.99723	0.000228	21.6358	7.89157	16.6311	22.5772	11.6939	15.2808	10.8279	30.6685	17.4334	15.2787	10.8606	11.6331	1.41641	0.117372	5.09466	8.42633	4.09353	8.05457	7.913	7.73473	9.95518	0.839205	12.4277	16.3158	6.00686	10.6432	6.96929	6.58795
AGPAT2	NM_006412	4.16945	68.9315	29.2158	28.572	21.6041	21.8443	45.7862	30.373	27.9729	11.6037	22.4213	35.0483	12.1423	18.8196	20.6458	8.94923	9.85979	20.7625	22.7209	35.6473	23.5308	12.3247	24.8742	64.3041	12.5062	17.3359	23.9055	17.0864	21.6715	25.759	18.6181	86.1185	12.8473	22.7498	0.877103	38.7565	1.51984	92.7498	27.6005	18.7326	14.4226	33.249	17.5318	16.2259	5.85532	23.9399	30.835	40.6374
AGPAT2	NM_001012727	0.407647	5.49302	2.58253	3.87801	0.620953	1.46299	2.76476	2.50197	2.3062	1.11898	0.878629	2.96222	0.427043	1.50287	2.07538	0.95097	0.766438	0.867555	2.71031	1.31256	0.871573	0.858196	1.17265	8.10157	1.146	1.7525	1.19744	2.87607	2.53549	1.51949	1.14897	9.30058	1.44931	2.21643	0.29965	2.18159	0.284822	3.8995	2.05142	1.38298	1.82591	2.9408	0.993427	0.22159	0.106747	3.09744	1.61359	3.02378
AGPAT3	NM_001037553	6.7e-05	6.45254	0.229053	4.21146	1.34483	0.000306	8e-06	1.27659	0.15681	0.382685	1e-05	6.5e-05	0.381089	0.631473	1.5e-05	4.21288	3.20266	3.1869	0.193101	0.08693	1.2e-05	7e-06	3.27958	4.85431	1.50944	2.22176	1.5e-05	5.59441	8e-06	5.4e-05	6.21665	3.24627	0.791467	1.26937	3.17162	3.20737	2.49293	4.53993	6.6388	0.001794	2.08623	1.17256	1.56797	2.19799	4.44353	0.00012	3.41741	3.20192
AGPAT3	NM_020132	15.4762	12.7604	12.9041	7.03965	14.1752	13.5725	19.2215	8.98849	6.94596	6.03979	12.9907	17.5261	11.0755	12.2101	15.2401	4.33356	4.55757	9.78336	8.57859	20.0271	17.0753	18.549	7.98323	1.36269	2.84808	3.67682	15.7832	1.16117	10.4155	13.0495	4.1899	9.86877	10.4294	9.08786	2.07181	7.34198	3.90576	15.7862	7.14309	5.7266	1.91642	5.68593	1.37613	1.38525	5.59479	7.27582	6.797	9.75178
AGPAT4	NM_020133	4.44619	3.17822	6.40241	4.19291	4.06767	3.9847	1.29352	2.29444	6.72638	3.18147	6.70664	0.849132	4.14688	4.43621	2.34194	4.30018	0.670006	2.29113	2.87216	0.28983	2.67494	0.211374	4.44268	0.114925	0.07527	0.157107	4.91837	3.97792	2.62636	4.9438	1.67924	3.48791	1.80066	3.42702	4.34194	1.61068	3.61255	3.90501	4.49895	0.793666	1.15527	1.71887	1.7664	2.60423	7.6788	3.06948	1.99172	4.03416
AGPAT5	NM_018361	11.1681	28.8052	25.1271	8.23569	12.7877	9.98129	9.06988	34.1692	14.9867	16.7998	8.21869	20.8157	14.3992	17.8007	8.59609	27.7362	32.3599	21.2171	14.1709	11.4766	12.1719	4.41849	26.316	32.3561	9.61047	24.0765	15.0363	28.4143	11.9416	30.9056	49.0509	10.6547	14.4748	12.8235	31.1574	13.4848	20.5299	10.8718	19.9671	12.5348	8.83274	33.1714	11.8669	21.7578	16.6646	17.7196	3.49268	26.4869
AGPAT6	NM_178819	9.67884	14.1313	16.0675	11.9425	8.98288	16.5074	47.5094	16.9061	11.5489	17.2377	15.5112	17.9975	16.2314	17.8705	17.2835	12.49	18.6902	16.3862	7.56041	7.5736	11.0563	7.84913	17.953	5.47781	15.0694	7.86359	15.8594	10.0031	16.5652	17.5257	18.1489	7.05409	12.8129	11.0678	8.59524	11.3558	15.9313	7.946	17.235	6.90743	7.4756	20.662	5.64454	7.35781	7.93289	19.0088	11.8253	12.1892
AGPAT9	NM_032717	0.283378	0.983917	0.377973	0.68094	0	0.329674	0	0.276983	0	0.233116	0.148523	0.530279	0	0.409505	0.888909	0.544173	0	0	0	0.676157	0.25516	0	0.663355	0.128522	0	0	0.459273	0	0	0	0	0.772149	0.334838	0	0	0	2.27074	0	0	0	0	0.468099	0	0.301193	0	0	0.465089	0
AGPHD1	NM_001013619	0.329379	0.045564	0.496604	0.308274	0.040442	0.342813	0.542178	0.531769	0.485047	0.377858	0.68316	0.580615	0.216497	0.172215	0.603457	0.576748	0.161254	0.327874	0.156479	0.045042	0.522722	0.808605	0.036936	0.100334	0.380665	0.065194	0.416599	0	0.999411	0.050541	0.689458	0.159298	0.183216	0	0	0.409915	0.222261	1.8128	0	0.057203	0.093224	0.127481	0.149443	0.058791	0	0.250584	0.186725	0.25712
AGPHD1	NM_001083612	1.63004	1.64945	2.3357	0.841391	1.83362	0.664552	1.44017	3.34751	2.62382	1.99347	0.981025	2.23857	2.34544	0.612274	1.54448	1.56327	2.12213	0.585049	1.11909	0.705327	1.62993	3.14771	0.442689	4.73843	2.98201	0.352039	1.50971	1.60099	3.28878	0.475174	1.49812	1.18116	0.95759	0.87165	1.09327	3.16336	0.668267	3.67445	0.742371	1.57321	1.90952	2.17635	3.08206	1.75646	0.43323	1.32495	1.56741	0.826078
AGPS	NM_003659	7.75764	9.48194	9.27969	10.0688	10.7769	7.49714	6.70352	8.21004	9.02729	4.5213	4.62779	12.0457	11.5083	5.31283	8.16843	8.47997	9.44858	11.3485	12.3903	8.08531	8.14849	10.0846	6.40011	10.3031	4.66278	13.0254	5.75476	5.16903	5.72106	9.05876	13.9304	9.52825	6.6423	12.8072	7.90309	7.60139	10.7056	9.42403	6.1429	8.62892	7.91179	7.79842	4.69763	5.63659	5.64732	9.73143	6.60255	12
AGR2	NM_006408	2.03096	11.0588	3.4319	4.23579	14.803	13.7414	5.62432	23.3221	64.3203	27.6826	0.317918	7.06949	30.2739	26.9354	4.20699	10.6471	3.03779	5.96579	6.0433	0.623773	19.624	0	12.5554	2.99523	141.384	0	18.9206	2.42936	7.99545	28.8719	7.60278	6.93965	0.357423	1.00654	132.054	33.0892	12.1608	6.63228	4.12424	4.01109	49.4937	43.5289	10.3591	11.6614	6.41992	7.50479	27.5115	0.876459
AGR3	NM_176813	0.081613	4.95166	0.221366	5.2244	6.6752	4.39723	5.43261	11.1536	4.40135	1.84066	0.083283	3.31804	7.19373	6.04991	5.78699	0.430264	3.61091	9.25383	2.26893	1.87918	0.800413	0	23.225	8.16309	6.36871	0	7.06339	1.24834	7.17402	36.5339	0.51351	2.02862	0	0	13.9715	8.24344	5.11526	0.038894	4.70056	0.449698	26.0722	11.7563	3.06387	14.539	2.32681	3.7217	21.8678	6.45549
AGRN	NM_198576	6.48203	9.35913	8.40603	3.14174	9.18001	7.67639	20.4915	5.79169	9.08263	20.5409	13.0502	15.4024	10.985	18.7554	37.1874	9.83291	3.0258	4.36449	4.34065	3.81777	6.37745	10.9296	3.66336	1.82474	10.2318	9.52356	10.6338	1.45433	7.25609	27.2013	16.3834	9.84944	8.8999	14.4497	4.27283	8.78362	7.94724	25.5938	24.8146	20.8773	14.0936	16.966	1.33451	3.33299	2.45531	6.29049	25.6924	6.49287
AGRP	NM_001138	0.119643	0.08555	0.0433	0.144661	0.193649	0	0.260161	0.360438	0	0	0.12217	0.038089	0	0.121577	0.447297	0.03823	0	0.278581	0	0.131086	0.086512	0.237036	0.063289	7.24594	0	0	0.298924	0	0.090681	10.0578	0.227199	0.233079	0.044283	0	0.36382	0	0	0	0.032558	0.390175	0.534615	0.062925	0.080812	0	0.070941	0	1.43895	0
AGT	NM_000029	0.727929	1.72322	9.89835	1.3469	0.98575	17.01	34.7884	3.19014	4.43006	0.56988	17.6664	11.6008	0.143315	0.609451	0.382499	21.4835	16.5903	2.42818	1.10197	1.34773	4.23439	0.591207	9.2038	12.3835	0.437613	1.71428	1.46442	0.345528	61.2551	0.761297	12.6054	1.23218	1.8661	2.25365	0.15403	3.82557	0.867409	1.65658	0.500365	4.79045	0.607208	7.49782	4.61145	0.366412	0.451554	0.468945	6.01117	11.8441
AGTPBP1	NM_015239	12.0219	8.04332	16.1947	7.02638	15.4332	11.1777	10.1717	12.1028	22.8835	13.2446	8.11748	4.43764	20.8107	7.19631	3.66729	5.38317	26.5667	11.5864	5.75142	7.83785	12.0082	10.736	8.37849	7.71962	4.75502	14.4237	7.10971	11.8049	8.28747	9.26178	10.7957	9.04206	9.6529	23.1098	15.5699	8.11196	13.6772	15.2157	8.855	6.99069	4.40756	29.5499	6.15232	6.83103	17.7375	10.0941	5.51602	19.5193
AGTR1	NM_032049	0.047225	0	0	0	4e-06	0.152592	2e-06	0.20543	0	1e-06	0.061513	0	0.27954	0.061296	0	1.4e-05	0.220027	0	0.077871	0	0	0.025245	0.055549	0.034079	0.311044	2.80732	0	0	0.095525	3e-06	0.179909	0	0.07515	0	0	0.009751	0	0.140128	0	3e-06	0	2.5e-05	0.06879	4e-06	0.069875	0.121883	4e-06	0
AGTR1	NM_000685	0	0	0.024753	0	0	0	0	0.376437	0	0.073936	0	0	0	0	0	0.256069	0	0	0	0	0	0	0	0	0.592064	0.5936	0.211558	0	0	0.105185	0	0	0.31928	0	0	1.1e-05	0	3.3e-05	0	0.349252	0.337765	0	0	0.227401	0	0	1.04862	0
AGTR1	NM_004835	0	1.4e-05	0	1.3e-05	0	0	0	0.145343	7e-06	0	0	1.2e-05	0	0	0	0	0	0	0	1.2e-05	0	0	0	0	5e-06	1.15947	0	0	0	0	0	1.3e-05	0	4e-06	0	0	0	0	1.2e-05	1e-06	2.9e-05	0	0	0	0	0	1e-06	1e-05
AGTR1	NM_009585	2.9e-05	0.07189	0	0.232361	0.588083	4.4e-05	0.249139	0.670507	0.077974	0	1.5e-05	0.031625	2.7e-05	1.5e-05	0.218833	0.234571	2.6e-05	0.120046	2.1e-05	0.018607	0.054972	2.8e-05	2.2e-05	2.7e-05	1.30057	2.69448	0.320533	0	2.6e-05	0	2.7e-05	0.132447	0.303203	0.292015	0	0.155491	0	5e-06	0.101782	0.359726	0.943944	0.233968	2.7e-05	0	2.3e-05	2.5e-05	3.71285	0.049797
AGTR1	NM_031850	0	0	0	0	0	0	0	0.192512	0	0	0	0	0	0	0	0	0	0	0	0	0	0	0	0	0	0.188956	1.6e-05	0	0	0	0	0	0	0	0	0.253957	0	0.243382	0	0	0.269326	0	0	0	0	0	0	0
AGTR2	NM_000686	0.008942	0	0	0.326505	0.446197	0.128879	0.095296	3.311	0	0.01481	0.046667	0	0.894722	0.139529	0.997915	0.008595	0.182043	0.018352	0	0	0	0	0.147041	0.162807	0.019331	0	2.12602	0	0.134088	0.288865	0	0	0	0	0	0.606213	0	0	0.492084	0.12597	0.337043	4.33035	0.069156	0.050559	0.263197	0.452808	0.913015	0
AGTRAP	NM_001040197	1.63816	2.2644	0.927225	1.15103	1.8e-05	0.80923	1.67051	0.540045	0.308849	0.528524	1.77227	0.00679	0.001736	1.7653	2.80185	0.682964	1.13028	0.871499	0.266384	0.016905	1.26202	5.69921	0.546144	0.010303	4.14886	1.29537	1.35842	0	2.27843	1.64252	0.408245	0.004545	0.952235	0.01702	0.465726	2.00671	0.005588	0.767649	1.07845	0.000324	1.86187	0.886477	0.724497	2.69114	0.373906	1.63954	2.02984	0.005532
AGTRAP	NM_020350	11.242	10.4228	6.66111	16.5331	5.63347	12.6673	26.5196	16.467	3.93474	18.9298	23.7804	15.6352	6.39556	12.405	23.0607	4.48315	12.0169	10.4765	26.5349	16.7478	9.14337	24.2913	8.74023	11.0888	26.2185	17.3845	18.2906	4.90126	17.166	21.1621	7.22294	18.8347	8.6647	17.4104	9.14448	14.1148	12.7684	9.30446	14.6742	14.6085	13.5114	6.92182	9.4711	10.1456	5.02644	15.0997	15.9233	13.6407
AGTRAP	NM_001040196	0.164267	0.00045	0.052785	0.000135	0.578854	0.126731	0.279813	1.24957	0.096441	3.4697	0.245499	2.48992	0.902247	0.364248	0.394877	0.270671	0.162287	0.230725	1.72118	1.7354	0.079364	1.11762	0.000138	1.26382	0.004334	0.159624	0.071275	0	0.423594	0.259887	0.069616	1.74735	0.245289	1.99682	0.102506	0.000162	0.955443	0.164518	0.258662	1.00849	0.035681	0.259296	0.193776	0.019967	2e-06	0.06175	0.012315	2.20871
AGTRAP	NM_001040195	0.286168	0.234249	0.119612	0.209344	0	2e-06	0.292708	0	1e-06	0.361418	0.529915	0.337192	0	0.282418	1.04505	4e-06	0.315446	0.121956	0.17404	0.170334	0.207944	0.550084	0	0	0.402334	0	0.33187	5.3e-05	0.117854	0.153972	0	0.251516	0.306509	0	0.329663	0	0.654237	0.244632	0.205377	0.232252	0	1e-06	0.885941	0.321253	0	0.41316	0.243592	0.165275
AGTRAP	NM_001040194	1.34437	3.2634	0.392938	6.83956	1.60842	2.789	6.6792	2.63616	1.394	1.75399	4.00599	2.85146	1.8609	2.82727	3.56318	1.99873	2.51724	3.83993	11.6444	2.24452	0.707093	5.48202	2.371	2.14996	11.7241	3.18278	4.25729	1.88977	4.24165	4.66102	1.92959	0.956147	2.60046	3.31481	2.44025	4.90732	2.84132	2.32358	4.21723	3.57916	2.60644	2.41257	3.02702	2.43221	0.417222	5.70262	4.22904	0.619782
AGXT	NM_000030	0.203509	0.053006	0.412572	0	0.22962	8.92795	1.20046	0.167521	6.32986	0.15554	0	0	0.048401	0.052603	0.016804	0	0	0.035909	0	0.054762	0.148428	0.11088	3.46455	0.756462	0	0	0.019261	0.038916	0.997575	0.090596	0	0.048695	0.055777	0	0.01083	0	0	0	0.149678	0	0	2.55096	0	0.01938	0.014466	0.014634	0.031668	0.146457
AGXT2	NM_031900	0	0	0	0	0	0	0	0	0.010485	0	0.022709	0	0	0	0	0	0	0	0.007974	0	0.010311	0	0	0	0.011797	0	0	0	0	0.01142	0	0	0	0	0	0	0	0	0	0.012821	0	0	0	0	0.009193	0	0	0
AGXT2L1	NM_001146627	9.2e-05	0	0	0	0	0	0	0	4.6e-05	9e-06	5e-05	0	9.1e-05	0	0	1e-06	8.3e-05	0	6.9e-05	0	0	0	7.6e-05	0	0.0001	8.6e-05	0	0	0	0	0	0	0	0	0	0	0	0	0	0.000108	0	0	0	0	0	0	0	0
AGXT2L1	NM_001146590	0	0	2e-06	0	0	0	0	0	0	0.200847	0	0	0	0	0	0	0	0	0	0	0	0	0	0	0	0	0	0	0	0	0	0	0	0	0	0	0	0	0	0	0	0	0	0	0	0	0	0
AGXT2L1	NM_031279	0	0	0.20773	0	0	0	0	0	0	0.000108	0	0	0	0	0	0.119899	0	0	0	0	0	0	0	0	0	0	0	0	0	0	0	0	0	0	0	0	0	0.127263	0	0	0	0	0	0	0	0	0	0
AGXT2L2	NM_153373	3.71888	2.73497	5.97517	5.32701	5.67791	6.90744	7.39315	7.28826	2.19853	4.07716	8.22015	10.7893	5.2749	8.31378	10.8349	14.2674	4.12055	4.25075	3.19195	2.813	4.0477	8.13693	6.62088	2.44155	4.29373	2.07557	7.31931	5.96827	5.22816	5.73676	3.27137	7.37528	10.2002	6.9571	1.30104	7.89887	2.08258	5.59518	7.45965	8.14169	4.55603	5.31339	2.36063	5.27854	2.06716	3.76848	14.3171	4.4483
AHCTF1	NM_015446	6.99617	3.7508	5.70812	8.10747	8.01454	8.11062	7.25068	7.14851	5.34658	5.85493	2.99666	8.11799	8.11462	4.75625	7.01242	9.7992	16.3207	9.51865	6.97995	7.01906	8.3896	7.4394	6.14624	9.86065	11.4747	13.0505	9.33603	5.91365	8.52147	9.10145	14.3626	6.07872	9.22636	6.98383	6.17939	7.37831	11.683	9.21759	10.1009	5.86554	7.60397	7.57559	5.35276	6.89629	11.9765	8.42786	4.88417	8.03147
AHCY	NM_001161766	0	1e-06	0	0	0	1e-06	0	0	0	0	0.08757	0	0	0.041194	0	1e-06	1e-06	1e-06	0	0	1e-06	0.087896	1e-06	1e-06	1e-06	1e-06	0.106284	1e-06	0.079695	0.104117	0.115127	0	0	0	0	0	0	0	0	1e-06	1e-06	0	1e-06	0.110262	0	0	1e-06	0
AHCY	NM_000687	84.8019	83.162	86.7927	57.4533	53.0757	74.4601	81.9965	41.834	174.462	62.5398	57.6419	47.1772	140.333	110.224	106.854	40.4974	50.3953	48.1035	151.853	69.6266	67.5782	289.883	112.654	109.586	144.047	112.154	90.2486	88.8288	106.37	75.9265	53.1398	63.6806	54.1984	118.961	236.233	41.1833	190.72	72.6788	27.3282	91.7216	135.778	86.6518	147.771	80.2605	48.2345	101.275	25.2252	49.5682
AHCYL1	NM_006621	23.4559	22.5019	44.7484	29.5296	42.356	32.3465	43.5733	27.9333	34.694	40.9245	28.32	33.9258	27.5096	33.5091	29.2018	28.6123	40.4037	46.9865	27.6782	50.7587	72.7202	55.8538	18.702	4.87753	15.1482	42.5388	30.8126	1.61437	38.8189	34.5936	51.0031	28.1193	32.0663	26.3559	15.3763	19.1967	36.3319	38.1607	21.6229	19.4877	26.4088	30.9355	12.202	10.3467	12.3982	22.4586	24.382	41.5288
AHCYL1	NM_001242675	0.042686	0.354926	0.192847	0.179353	0.317546	0.207534	0.639071	0.47509	0.118218	0.228582	0.124315	0.673627	0.130017	0.203863	0.352636	0.400561	0.255264	0.290816	0.100872	0.387982	1.18697	0.458667	0	0.065825	0	0.127295	0.937824	0	0.376406	0.409015	0.060792	0.854257	0.519619	0.385522	0.087565	0.305382	0.129868	0.382821	0	0.322846	0.000671	0.261784	0.265436	0.000146	0.345399	0.059333	0.641611	0.146486
AHCYL1	NM_001242674	2e-06	11.459	1e-06	17.7342	0.000451	0.000519	4.1e-05	6.83257	1e-06	6.27981	1e-06	0.002662	0.426665	1e-06	1e-06	13.9485	0.001021	1.5e-05	9.51099	7.66617	0.002569	1.1e-05	21.767	32.3527	22.9029	0.000311	5.7e-05	21.321	0.0001	0.033236	3.9e-05	7.20448	0.002494	3.20492	16.9842	8.39539	10.8979	15.2728	10.7345	6.789	15.4248	0.000791	30.7144	22.5172	8.01978	8.87553	3.93482	0.00304
AHCYL1	NM_001242673	0	0	0.148069	0.035676	0.165119	0.188216	0	0	0.036516	0	0.035649	0	0.199375	0.057921	0.01873	0	0.076439	0	0	0.171313	0.178515	0.075249	0	0	0	0	0	0	0.037688	0.124104	0	0.040212	0.091363	0	0.051241	0.061202	0.11593	0.075656	0.132644	0	0	0.098887	0	0	0.034001	0.036723	0	0.089949
AHCYL1	NM_001242676	0	0	0	0	0	0	0	0	0.040891	0	0	0	0	0.053284	0	0.000479	0	0	0	0	0	0.058802	0	1e-06	0	0	0	0	0	0.084863	0	0	0	0	0	1e-06	0	4e-06	0	0	0.060054	0	1e-06	0.320781	3.3e-05	0	0	0
AHCYL2	NM_001130720	2.83812	1.82845	2.97932	2.22784	2.06052	1.35226	1.88122	2.22576	1.20563	2.93342	1.98218	2.82955	2.61169	1.97814	2.99761	0.909632	0.370973	1.97046	3.19947	2.48472	2.4558	5.95427	0.000138	5.5e-05	2.17437	1.80893	0.447509	0.558822	1.68957	1.69357	0.699153	3.01528	1.08164	1.16667	2.60572	1.75315	2.24228	0.643568	1.85241	2.1049	1.34414	1.00234	0.874248	0.443392	1.50818	1.04391	2.58684	3.62196
AHCYL2	NM_015328	0.776294	0.444971	0.772046	0.239172	0.495376	2.3e-05	0.22819	9.3e-05	0.456791	1.02623	0.275626	2e-05	0.728497	0.471079	0.439746	3.8e-05	1.06174	0	0.345231	2.2e-05	0.597442	1.54401	0.661537	0.481919	0	0	1.26775	0.025897	0.822843	0	1.13195	0	1.03958	0.561712	0.179642	0	1.06901	0.619308	0.864723	0.228314	0.258825	0.488295	0.28126	1.26766	0.134841	0.972047	0.500491	0.752925
AHCYL2	NM_001130723	0	0.687961	0.088635	0.541884	2.92748	0.26486	2.08516	3.11743	0.18836	0.085273	0.430293	0.079963	1.2868	2.43618	2.96739	0.446258	1.42507	1.60956	0.068779	0.074438	0	0.103129	0.132334	0.963945	0	0.161075	4.23156	0	2.07523	5.14531	0.165146	2.15482	0.991141	0	0.105088	3.66859	0.130919	0.624809	0.401846	0	1.00245	2.46275	2e-06	1.89101	1.19668	0.182035	12.4016	0.358389
AHCYL2	NM_001130722	4e-06	0.114675	0	1.2e-05	4.1e-05	0.595821	1.4e-05	0	3e-06	1.1e-05	0	0	1e-05	0	0.102117	1.68188	0.309959	0.002578	6e-06	0	2.2e-05	1.2e-05	1.14074	1.10898	0.009519	0.075479	2e-06	0.987213	1.5e-05	0.004081	1.15756	0.000144	2.5e-05	0.000136	0.014629	0.000589	0.000116	0.668015	0.292921	7e-06	0.352249	1.2e-05	0.712943	0.830824	0.43809	1.3e-05	6e-06	0.043109
AHDC1	NM_001029882	34.1742	8.28006	31.6622	2.61404	7.58096	16.4282	5.38282	5.40535	10.9453	8.68992	14.3475	13.4165	3.71371	9.94321	3.71694	2.68723	8.81857	12.7739	1.47497	6.462	8.36383	5.10427	1.88072	6.48515	3.99846	3.75302	8.11877	2.51826	11.8892	13.4189	8.53745	6.31054	7.48821	4.91657	5.76077	6.47102	6.9632	14.8469	37.0728	3.84704	3.63763	9.3572	2.11245	2.72584	4.65876	4.9367	6.26232	11.3145
AHI1	NM_001134832	2.72949	0.599329	5.48323	1.53796	2.82126	2.06403	2.78908	0.642401	3.80676	1.03303	0.92934	2.60203	4.12611	1.19498	1.22537	1.76213	0.44815	1.9827	0.776834	0.382438	3.8447	2.91229	0.211864	0.394905	0.186158	0.299357	2.23996	0.302738	2.84639	1.46368	2.76543	0.840836	0.468002	2.6434	0.566686	0.670985	0.924928	1.08345	0.293757	0.816903	0.970171	0.802004	0.280625	0.440481	2.92781	1.26299	0.298355	0.857353
AHI1	NM_001134830	6.61634	5.79287	9.81011	2.66424	5.45077	5.36598	2.20403	3.05257	6.70413	3.15252	3.12826	2.97673	3.82321	3.94932	0.758838	6.58224	7.89876	5.9849	2.89796	3.6624	5.09537	0.49215	7.79803	5.88639	2.30917	7.70945	2.79976	9.34264	3.23616	7.23064	7.85646	3.84993	3.19487	1.48293	3.61146	2.08286	3.09531	5.81171	12.1983	3.46483	0.824568	3.68396	6.18279	4.43754	4.51426	3.97729	1.29664	6.01074
AHI1	NM_017651	0.83696	0.827122	0.271232	1.0942	0.015654	0.134478	1e-05	0.39509	0.062357	0.721444	2.7e-05	6e-06	5e-06	1.19624	0.000175	0.000803	1.45865	4.1e-05	0.274269	1.59645	7e-06	1e-06	1.84248	1.25582	0.260657	0.522784	0.001202	1.79108	5e-06	0.000839	1.7e-05	1.3e-05	0.754733	5e-06	0.984285	0.022512	0.691668	0.881224	2.77071	0.151896	2.39761	0.920334	0.819862	1.60323	0.00031	1.18584	0.67158	1.6204
AHI1	NM_001134831	2.11975	2.2121	2.42752	1.01567	1.3141	2.05099	0.793444	1.84155	2.19353	3.84541	0.492368	1.06305	4.29828	1.12476	0.48316	1.1094	2.15366	3.17834	2.07828	1.08045	3.01865	0.886959	2.03091	0.650673	1.64362	4.53464	2.31216	0.336892	1.23277	1.21145	2.0878	3.97975	1.00251	2.16951	1.62688	1.65862	3.71301	4.03285	5.08811	4.45963	3.14173	1.72378	1.51301	2.81595	6.4788	0.726051	0.900051	5.67933
AHNAK	NM_024060	0.45065	4.09845	0.539535	1.27016	0.661485	0.291006	0.590669	1.37721	0.892209	5.6546	0.853571	1.24	0.235657	0.859695	5.05484	1.50247	0.68187	0.866507	0.115908	0.272461	0.634257	0.175637	0.215335	0.263043	14.6497	1.43025	0.767976	1.09551	0.948678	1.30715	1.68273	1.10175	1.53247	1.52089	0.143869	1.71779	0.417597	0.253598	0.242503	2.69584	4.45349	0.701957	0.391161	2.32569	0.156046	1.15262	4.29405	1.10267
AHNAK	NM_001620	3.32287	5.31001	4.79446	7.67517	9.00243	6.3627	10.5609	16.5347	11.1496	40.9449	15.1926	12.7731	2.91836	7.95875	53.4792	16.1299	7.58885	12.9746	1.84906	1.52698	8.12562	2.58517	1.21671	0.960358	20.175	6.16241	16.3415	2.23937	8.19058	9.58561	16.691	7.22457	13.5594	13.8421	0.580864	19.7912	5.94636	3.8388	2.47814	7.35253	26.8195	5.49491	0.642529	2.23614	6.40168	2.83684	76.6202	4.72331
AHNAK2	NM_138420	1.74846	0.372303	3.32232	0.094417	0.252915	0.479503	0.235155	0.210371	0.450894	0.142642	0.921768	0.977706	0.060919	0.538505	0.404303	0.801111	0.954037	0.268753	0.052116	0.020527	1.79763	0.68014	0.061313	1.17959	0.079938	0.037778	0.131818	0.03211	0.845558	0.548915	2.01813	0.924934	0.131015	0.666532	0.074234	0.668519	0.136744	0.241251	1.08268	0.110215	0.285983	0.320354	0.119116	0.279051	0.2439	0.122595	2.28675	0.272728
AHR	NM_001621	1.17797	2.68849	2.97971	5.91303	6.36588	4.17156	6.57766	11.8653	4.44275	8.69652	6.4357	7.64617	4.22595	5.83211	9.8279	7.51397	9.48725	7.68778	6.84905	0.48047	4.51124	4.45901	3.90264	1.01329	7.46522	2.63168	7.36562	4.49397	6.18113	6.34473	6.52527	7.06598	8.21612	11.0217	2.58058	17.2354	4.23115	3.33092	2.64152	8.61685	6.22454	6.2362	1.91655	5.68444	4.06992	3.41664	32.5225	2.78407
AHRR	NM_020731	0.322326	3e-06	7e-06	3.9e-05	0.201201	0	4.2e-05	1.5e-05	0.083256	0	4e-06	0	0	0.240766	1e-06	1.8e-05	8e-06	1e-06	0	6e-06	0.128849	4.7e-05	0	0.197596	5e-06	4.3e-05	6e-06	1e-06	0	0.322309	4.4e-05	1e-06	4.6e-05	2.9e-05	0.091956	3e-06	0	0	3.6e-05	5e-05	0	0	4.4e-05	0	3e-06	0	0	0
AHRR	NM_001242412	1.06741	0.30059	0.558906	0.198656	0.782816	0.883671	0.343979	2.18914	1.33479	0.639673	0.807156	0.344944	1.09316	1.65546	0.822297	0.754184	0.455397	0.332042	0.108298	1.1859	1.30177	0.084543	0.362893	0.924904	0.29597	0.354995	1.07334	0.827138	0.947992	1.03697	0.743313	0.406036	0.196282	0.301102	0.405487	0.648725	0.13104	0.224168	0.555392	0.299877	0.245686	0.516568	0.246735	0.93259	0.680853	0.351041	1.72259	0.710498
AHSA1	NM_012111	89.848	42.8242	51.8558	75.5197	101.67	74.7113	62.6952	66.2972	91.594	73.9681	89.3349	68.2403	81.6904	112.31	67.146	50.4291	82.9467	70.9657	152.325	126.076	97.8376	122.986	89.2454	111.695	57.5843	112.85	74.62	89.7504	73.7153	82.634	74.0973	61.2133	48.709	86.1073	89.503	53.697	115.439	41.4939	34.041	83.2532	42.9095	56.7736	123.426	83.0163	36.6281	78.7908	36.0453	73.4529
AHSA2	NM_152392	11.5276	7.70619	9.9179	4.64863	13.2831	2.97529	2.60029	6.41763	7.404	12.0927	5.79967	9.03093	12.7452	5.46945	9.589	17.8878	4.73233	12.8686	11.8247	17.8487	7.98568	5.32271	8.64433	3.67727	7.61523	4.65292	14.385	4.04684	4.95658	6.68706	9.40229	6.82447	16.2384	10.9263	5.85809	7.55528	7.99225	12.6511	26.4439	7.47879	8.94919	14.7507	1.69823	5.4874	10.8706	11.3922	16.2079	4.43084
AHSG	NM_001622	0.742027	0.305747	14.3653	0.060683	0.054987	0.056652	0.017223	0.017049	0.471179	0.201482	1.25337	0.04759	0.049264	0	0.760737	0.149171	0.034573	0	0.063508	0	0.134429	0.018824	0.027121	0.083703	0.488845	0.087771	0.058865	0.217858	0.071318	0	0.0179	0	0.13245	0.04861	0.044091	0.140836	0	0	0	0.020479	0.059797	0.013451	0.033781	4.02447	0.412377	0.044681	0	0.049686
AHSP	NM_016633	0.068538	0.076321	0.145527	0	0.169809	0.133003	0	0.070284	0.031656	0	0.102908	0	0.068648	0.068182	0	0	0	0.091149	0.105577	0	0.086855	0	0.275299	0.2878	0.078544	0.171253	0.097844	0.083099	0	0.87435	0	0.20481	0	0.135246	0.183311	0.053089	0.205483	0.067115	0.171605	0.174348	0.063793	0.109823	0.217982	0.168005	0	0.122525	0.132966	0.051247
AICDA	NM_020661	0.009297	0	0.05172	0.040431	0.029461	0.029807	0.027055	0.17353	0.071666	0.015402	0.32984	0.008435	0	0.111185	0.162069	0.017871	0.207575	0.019106	0.03398	0	0	0.019712	0.007281	0.017827	0	0.04596	0.040988	0.031746	0.102373	0	0.046743	0.035385	1.08594	0.069313	0.011795	0.952517	0.008758	0	0.007416	0	0.007968	0.014433	0	0.031554	0.046939	0.007981	0.207158	0.013306
AIDA	NM_022831	22.0432	21.6367	20.4391	37.0467	35.422	29.5101	26.9118	34.9483	15.2976	16.5958	17.4558	31.1241	48.4817	19.5825	21.5964	40.6551	50.2759	31.5358	43.1061	15.1337	30.7886	16.3487	31.9359	46.4883	21.6241	33.7044	31.5184	55.7458	24.8608	29.0402	43.2752	33.7105	30.9493	45.4615	36.042	30.4111	30.0468	49.8968	39.3458	39.7143	32.0525	31.9111	57.6771	37.6229	39.8389	33.4947	28.284	46.8593
AIF1	NM_004847	0	0.42049	0.136312	0.710908	0.440557	0.522346	0.146853	0.883856	0.305719	0.488735	0.93244	0.569043	0.018225	0.284181	0.926385	0.478916	0.148321	0.13935	0.444929	0.094855	0	0.040356	0.108338	0.151423	0.262997	0.135353	0.191689	0.562525	0.189539	0.101194	0.253634	0.944172	1.13636	1.11037	0.09994	0.775388	0.056148	0.054351	0.016335	0.662089	0.806761	0.398264	0.111027	0.817982	0.113511	0.23831	0.893271	0.628785
AIF1	NM_032955	0	0.802038	0.216781	1.73802	2.51866	0.477643	1.79445	5.15321	1.5608	2.76262	2.88767	4.03025	0.819384	0.56952	3.15476	4.86238	5.16941	1.78514	2.55766	0.700311	0	0.27297	1.02521	1.22008	3.62315	0.00015	1.22644	8.22028	1.82337	1e-06	1e-06	3.90695	9.22205	4.93839	0.601192	10.8406	1.86638	1.28205	1.30652	4.25557	5.74829	3.14713	1e-06	8.38687	0.734931	0.924698	3.60162	1.76097
AIF1	NM_001623	2.95071	23.5649	8.39299	76.9735	32.4364	20.8635	36.0736	85.5803	15.6141	44.4184	50.2325	38.5135	10.7234	17.007	45.8555	48.9637	68.6116	42.6045	32.6956	6.69179	7.54495	9.23195	10.3235	13.498	24.7055	10.7807	49.3136	50.7657	35.115	12.8744	14.6464	83.2459	73.1749	118.874	10.2754	92.2673	16.6654	7.93007	7.25213	63.1993	92.348	24.2898	10.0806	86.8183	13.5753	14.2102	72.8261	47.3643
AIF1L	NM_031426	10.7194	9.064	22.2572	0.915093	7.25104	1.07318	10.9513	7.15039	27.0744	21.5823	17.4218	5.23026	28.3441	11.7943	5.49847	12.9493	14.8693	4.89252	3.40512	4.80818	13.0718	9.23276	7.8604	23.7776	17.498	2.86542	9.08432	13.0231	8.88765	6.89051	14.7013	0.646746	10.7138	15.7987	5.06892	10.1412	0.879239	107.866	4.91202	27.942	15.8979	21.2224	16.4569	6.84392	16.3777	8.52488	14.679	6.30161
AIF1L	NM_001185095	0	0	0	0	0.137733	0	0	0.091506	0	0.15384	0.062424	0	0.350184	0	0	0	0	0	0	0	0	0	0	0	0	0.301732	0.211117	0.17747	0	0	0	0	0	0	0	0	0	0.541115	0	0	0	0.167773	0	0.149397	0	0	0	0
AIF1L	NM_001185096	0	1.5e-05	0.085426	3e-06	3e-06	0	0	6e-06	1e-06	0.137909	0.179858	1e-06	0.410975	0.059625	0	4e-06	0.403838	0	4e-06	3e-06	0.102981	0.260054	3e-06	4.7e-05	9e-06	0	0	0.000834	0	0	0	5.4e-05	0.1634	2e-06	0	0.181059	0	0.766595	1e-06	4e-06	4e-06	4e-06	0.278592	0.36817	2e-06	0.431228	4e-06	4e-06
AIFM1	NM_001130847	0.118075	0	0	0	0.112589	0	0	0.063424	0.04214	0.110986	0	2e-06	0.007109	0	0	0.318613	0	0.064471	0	0.003356	0	0	0	0	0	0	0.067055	0	0.062378	0	0.055131	0	0	0	0.046977	0.10299	0.119293	0	0.267068	0.074863	0	0	0	0.095723	0.049357	0.085983	0.066923	0
AIFM1	NM_004208	12.215	15.2696	13.7296	20.7567	15.1415	12.0145	22.9934	14.4892	13.2837	18.384	10.2303	14.7227	17.2838	9.78443	18.3016	11.234	7.91896	32.1845	14.243	11.1239	11.6655	47.1553	14.8404	9.97814	13.9049	25.5513	13.3857	12.5116	19.2299	14.7229	14.912	12.4639	13.7079	17.2674	10.0774	12.1433	14.3744	10.0998	7.00361	13.6743	14.8247	29.112	12.1798	13.5446	7.49599	22.0676	9.74515	16.227
AIFM1	NM_145812	0.11421	0.373323	0.116823	0.089979	0.152867	0	0	0.228875	0.213497	0.080567	0.106868	0.081526	0.095534	0.046869	0.109526	2e-06	0.45391	0	0.169115	0.430605	0	0	1e-06	3e-06	0.279389	0	0.165236	5e-06	0.309603	0.359801	0.23482	0	0.323818	0.092812	0	0.086329	0.181791	1e-06	0.367	0.144374	0.096811	0.226643	2e-06	0.147728	0.095082	0.095756	0.211426	0.078519
AIFM1	NM_145813	0.307133	6e-06	0.000257	1e-06	1e-06	1.6e-05	1e-06	1e-06	0.01611	1e-06	7e-06	0	0	1e-06	0.000194	0	5e-06	1.60189	2e-06	0	2e-06	3e-06	2.58115	7.752	6.15128	1e-05	4e-06	15.9207	3e-06	4e-06	1.9e-05	2e-06	2e-06	0	0.01055	0.00014	2e-06	0	7e-06	6e-06	0.000101	1e-06	2.64331	4.12926	0	0.373095	0.000113	1e-06
AIFM1	NM_001130846	0.097207	0	0.352038	0.116467	0.079194	0.196243	0.13067	0.033852	0.629975	0.078548	0.586528	0.122039	0.056345	0.590774	0.388452	0.193668	0.039191	0.40661	0	0.052585	0.034312	0.199213	0.100174	0	0.094251	0.122256	0.040999	0.051803	0.112352	0.080247	0.12524	0.033569	0.109533	0.087467	0.13509	0.125209	0.039242	0.030899	0.377657	0.089605	0.140803	0.052844	0.042887	0.178808	0.170769	0.081362	0	0.024793
AIFM2	NM_001198696	0.621888	3.52228	2.5e-05	0.769659	1.6e-05	0.000135	0.868101	0.323224	1.04096	1.88389	0.319161	1.6431	0.215022	2.36789	0.958659	0.929549	2.3e-05	0.374748	0.836772	0.969116	0.369722	9.7e-05	3.3e-05	6.2e-05	1.26266	1.3e-05	5.9e-05	0.020179	1.7e-05	1.8268	1.13937	1.07393	4.1e-05	0.440457	0.000229	0.961133	0.315495	2.5863	4.7e-05	0.297048	0.390947	1.9e-05	2.05823	0.000138	0.000103	0.791634	1.7e-05	0.243601
AIFM2	NM_032797	2.66389	5.38019	3.66064	3.97819	4.34161	4.06857	7.72971	2.67602	4.6432	2.37037	3.3952	4.45641	2.21023	2.0883	2.91893	3.43425	3.57989	3.58483	2.06045	5.30493	5.79388	5.99668	4.90225	6.79811	2.21642	3.74946	5.80564	2.61449	5.54123	4.57087	1.94065	3.36203	3.88804	4.06619	1.35778	2.74938	1.63346	5.0088	5.95937	3.67676	2.05344	3.00479	0.001014	2.54594	0.952846	2.91829	4.8964	4.56323
AIFM3	NM_001018060	0.369532	0.000876	2.16969	0.429754	0.399838	0.776443	0.907908	0.138414	0.224616	3.7e-05	0.333626	0.201508	2.9e-05	0.296602	0.341837	0.695236	0.405313	0.843882	1.9e-05	0.689853	0.52109	9.6158	0.990941	0.163646	3.1e-05	2.6e-05	0.248732	3.3e-05	0.542247	0.176183	0.306345	0.200999	0.416841	0.376457	1.8e-05	0.44012	0.272477	0.124439	0.342663	0.250561	0.250203	0.277581	0.16296	3.6e-05	2.3e-05	0.059167	0.430966	0.695121
AIFM3	NM_001146288	0	0.329929	0.247021	0	6e-06	0	4e-06	0.280382	0.05875	0.169899	0.179585	0.091601	0.183524	3e-06	3.9e-05	2e-06	0	7e-06	0	4e-06	0.072061	0.003089	1e-06	7e-06	0	0	7e-06	0	3e-06	0	7e-06	0.073319	0	0	0	0.204578	0.063946	0	3.4e-05	9e-06	0	0.134837	6e-06	0.219993	0	0.013944	0.05908	6.4e-05
AIFM3	NM_144704	0	0.068585	1e-06	0	0	3e-06	0	0	0	0	0.097594	0	0	0	0.023161	0.185618	0	0.094303	0	0.136461	0	1.87637	0.114125	0.069568	0	0	0	0	0	0.000121	0	0	0.096328	0	0.050286	0	0.145923	0.000112	0	0	0	0.06041	0	0	0	0	0	0.202874
AIG1	NM_016108	8.96446	20.909	16.2378	14.8359	3.31535	13.9766	17.4648	14.3038	9.58905	18.0096	10.5399	16.223	13.6916	13.7386	7.96039	17.8465	15.3134	13.9445	47.6568	18.2209	4.64216	5.82317	24.7067	26.2299	15.8494	71.4478	19.2987	35.5938	10.7102	15.1965	17.6884	27.8562	11.9826	11.5254	0.827164	10.7889	1.6649	25.1071	7.60797	25.019	20.1319	6.62503	2.28525	30.874	8.36858	8.36937	19.36	15.3815
AIM1	NM_001624	0.528391	0.514042	1.23172	4.40182	1.76463	1.04713	4.03494	3.94999	2.75633	2.09804	3.11881	2.8068	0.633365	2.3349	45.4948	1.502	3.34218	3.59201	1.17702	0.530983	1.22688	0.338123	3.08151	0.198988	1.8758	0.566389	2.33102	2.80078	1.697	2.68598	1.46357	1.34423	3.47859	4.67526	0.3041	4.86317	9.06728	1.32366	1.50181	1.11548	1.92703	2.2552	0.092398	1.07819	1.28129	1.00309	5.55147	0.667786
AIM1L	NM_001039775	0.825426	2.99712	2.12652	0.717865	0.484189	1.68037	0.603895	0.179634	1.74529	0.151371	0.533126	0.43043	1.74731	3.04	0.453429	0.255271	0.842916	0.687584	1.44823	1.06557	2.42105	1.29471	0.520706	4.11513	0.197494	0.023494	0.7689	1.53683	1.28233	1.52002	0.672878	1.79909	0.3154	0.999014	1.36956	0.560131	0.83312	0.475779	0.510462	0.535496	0.320769	0.762574	2.13358	1.98179	0.257936	2.09474	0.491403	2.16588
AIM2	NM_004833	0.03681	0.211309	0.386243	3.54906	0.469549	0.485055	1.47568	6.18771	0.651881	1.50573	2.76681	1.746	0.350681	1.01694	12.589	1.5555	3.79709	3.37078	1.95272	0.104121	0.234203	0.100808	0.361756	0.178853	0.361358	1.18446	2.03929	7.97314	1.12718	0.098771	0.191788	3.36829	7.02743	3.33902	0.317742	5.63138	0.559784	8.10492	1.92183	0.328124	2.15583	0.70341	0.360917	3.05556	1.35367	1.03333	2.97595	1.43201
AIMP1	NM_001142415	0	9e-06	0	0	0	0	0	1.8e-05	0	4e-06	0	0	0.280155	0	0	2.6e-05	7.53957	3.28927	0	1.8e-05	0	1.4e-05	4.8e-05	1.36294	0.000203	17.632	2e-05	8.18064	0	0	4.57169	2.5e-05	0.592628	0	3e-06	0	2.1e-05	0.348368	0.000173	0.343117	0.154547	0.285114	0	0.341649	2e-06	0	0.894825	6e-06
AIMP1	NM_001142416	8.10478	26.9712	12.0711	18.9787	14.9618	12.9557	11.317	25.3873	11.4262	27.222	7.08872	13.8185	15.3507	7.3353	10.0551	12.4629	10.4973	19.7834	23.0269	19.0235	13.5294	6.5394	24.6156	20.7265	28.7097	14.2185	10.2728	10.9153	5.95631	20.9841	12.2997	22.9664	13.8784	16.3762	34.8091	10.986	21.9501	16.4733	14.7549	19.4208	19.6752	10.7443	21.7093	30.1802	12.2907	14.9492	13.6402	14.6304
AIMP1	NM_004757	0.188705	0.135305	0.427452	0.070437	0.152407	0.547154	0.067168	0.169881	0.32712	0.238021	0.434866	0.156958	0.209993	0.396686	0.153663	0.220902	0.096684	0.511233	0.477431	0.534911	0.332962	0.31412	0.134557	0.166447	0.581471	0.046278	0.211649	0.05836	0.286422	0.459788	0.00239	0.103011	0.348042	0.113015	0.750626	0.03105	0.133043	0.161271	0.145158	0	0.335774	0.218087	0.081023	0.265452	0.23923	0.175025	0.08814	0.211943
AIMP2	NM_006303	15.1479	18.0599	16.0768	25.863	24.4672	12.2713	18.6705	15.8349	24.4183	14.2147	12.2055	16.6953	20.5454	14.646	27.9057	9.57554	16.6994	13.6798	52.5987	22.1866	15.9325	31.5534	22.9491	26.5379	15.138	18.8409	12.7708	10.2538	23.3593	17.6975	15.2739	9.0105	15.5175	32.6411	21.9767	13.4425	17.0871	11.9949	17.8008	12.5588	7.47659	13.7905	15.1713	26.6341	5.70136	14.64	8.03936	11.0222
AIP	NM_003977	64.2375	89.9927	79.7126	46.0526	44.0991	55.0854	61.472	48.2955	75.9642	47.1573	69.7694	32.6403	37.11	66.7818	65.3332	39.2647	50.7392	46.3843	67.6957	44.975	52.1529	115.174	66.3725	81.2126	75.4179	45.0684	57.3444	55.7578	74.0468	91.3832	35.0899	64.5592	54.424	46.7476	116.118	33.756	30.6874	33.2598	36.5347	44.0074	39.4687	48.8165	96.2346	101.07	15.4848	39.5495	49.2	54.3964
AIPL1	NM_014336	0.418266	0	0	1e-06	0	0	0.008436	0	0	0	0	0	0.121329	0	0.065171	0	0	0	0	0	0	78.8284	0.102206	0	0.12242	0	0.057499	0	0	0	0	0	0	0	0.055112	0	0	0	0	0	0	0	0	0	1e-06	0	0	0
AIPL1	NM_001033054	2e-06	0.008789	0.129432	0.024369	0	0.073633	0	0.008284	0.179974	0.00704	0.116517	0	0.072726	0.218098	0.055773	0.026127	0.008273	0	0.013037	0.006828	0	20.1985	0.051343	0.017187	0	0.193939	0	0.147914	0.008536	0.00888	0.008573	0.017004	0	0.007892	0.041614	0.006235	0.025604	0	0	0	0	0.013843	0	0.020192	0.09431	0.015303	0.007838	0.006025
AIPL1	NM_001033055	0	0.000846	0.00045	0	0	0.001228	0	0.000888	1e-06	0.000694	0.000423	0	0	0.000421	2e-06	0.000798	0.000792	0	0.000615	0.000665	0	0.233424	0	0.00072	0	0	1e-06	0.00091	0.000811	0.000861	0.000817	0.000767	0	0.00081	4e-06	0.000647	0.000788	0	0	0	0	0.000654	0	0.000938	0	0.00073	0.00083	0.000657
AIRE	NM_000383	0.04574	0.011832	0.031753	0.009975	0	0	0.03353	0	0.049507	0.037958	0.0834	0	0.270504	0.059363	0.03981	0.032966	0.50372	0.082932	0.008374	0	0.054248	0.02443	0.161345	0	0.01239	0.011392	0.038126	0	0.080806	0.012008	0.034782	0.043595	0.462427	0.032035	1.78774	0.101323	0	0	4.73294	0.013468	0	0.062203	0.122051	0.012973	0.028977	0.068816	0.063801	0.63111
AJAP1	NM_018836	0.871945	0.118859	0.705183	0.105389	0.525191	0.042558	4.30943	0.75743	0.732445	0	0.604595	0.425747	4.69739	0.202388	0.028932	1.84954	0.103094	0.172784	0.113912	0	1.47335	0.656882	1.15366	2.75479	0.013021	0.043758	0.243328	0.077045	0.525717	2.62147	7.16408	0.360915	0.601971	0.599708	0	0.624932	0.239972	0.595505	3.47954	1.15822	0.022779	0.185743	3.9608	3.39237	0.859686	0.719722	0.46892	0.074012
AJAP1	NM_001042478	0.276885	1e-06	0.369565	0.059533	0.367844	3e-05	0.830647	1e-06	0.194091	0	0.654833	0.128769	1.6804	0.252896	0.053723	0.331125	0	0	0.013274	0	0.376751	0.480721	0.309078	0.785195	0.022781	0	0.00079	0.063751	0.073499	0.69029	0.75651	0.185575	0.528812	0.495121	0	0.239575	0.039343	0.063507	0.990943	0.236952	0	1e-06	0.55692	0.764384	0.223921	0.444853	0.000103	0.030573
AJUBA	NM_198086	0.056594	0.057378	0.042064	0.342539	0.520368	0.066997	0.386006	0.247305	0.087259	0.61564	0.033268	1e-06	0.196482	0.205436	0.694282	0.323402	0.551104	0.298743	0.23613	0	0.10056	0.589745	0.244234	0.721852	1.64656	1.33469	5e-06	0.096893	0.352345	0.580051	1.22533	0.046192	0.012742	0.400785	0.070038	0.169489	0.275431	0.000852	1.39844	0.29194	0.436841	0.239511	3.6e-05	0.182659	0.129784	0.204361	9e-06	0
AJUBA	NM_032876	0.402624	0.445476	0.508881	0.39156	1.43225	0.475282	0.26217	0.933514	0.398863	3.52227	0.702363	1.78317	0.338103	0.92339	2.84119	0.39043	0.57025	0.226201	1.30448	0.294174	0.320306	0.759092	0.091874	0.21556	3.48683	0.973272	1.80327	0.028764	0.489481	0.779679	1.27986	0.35938	0.823988	0.456116	0.080049	0.752237	0.486181	1.01598	0.74727	2.34951	2.2225	0.667118	0.162334	0.342893	0.269293	0.427474	6.17696	0.339776
AK1	NM_000476	9.34847	18.1721	28.1029	12.7667	18.7343	12.9898	11.6873	10.742	17.0254	7.42176	18.0749	12.7976	11.2763	10.133	11.2958	10.9252	8.50928	10.8723	16.9783	25.2365	15.3277	34.4096	27.2935	40.0636	7.08517	10.6969	16.338	16.9074	8.3178	16.3139	22.7055	19.5606	16.007	8.64464	9.09409	9.90566	7.51095	9.63522	16.1573	15.6506	5.46124	14.0254	17.7185	22.693	5.52437	5.81133	25.3486	21.4118
AK2	NM_013411	30.0606	35.0696	16.1652	24.4027	16.6714	10.7355	12.6817	22.9789	9.72655	19.5768	8.31227	31.7375	13.8197	9.02891	13.0365	24.8566	19.9108	24.2945	21.2303	26.8477	12.6535	23.4693	40.5587	34.4682	42.0186	17.139	14.4687	19.0339	17.2132	14.6695	15.7505	32.5147	17.9247	17.7507	37.9907	19.5769	25.8893	13.8939	21.4421	26.2594	36.3139	19.6904	26.334	35.0941	9.85029	26.9043	15.8431	26.0049
AK2	NM_001625	24.5817	14.0139	10.3948	15.1536	11.4019	11.2919	15.4886	14.7992	15.1209	19.8416	10.9554	20.8018	14.2323	12.2804	11.5818	17.7334	14.2096	19.0558	16.5324	16.5339	8.94675	20.0248	29.9655	13.6574	26.3577	16.3278	17.1361	8.06923	9.81951	10.8615	12.8943	12.7294	18.5712	12.3244	14.2208	6.94037	20.3039	15.9202	21.3888	15.1355	27.5051	11.0911	20.7061	13.4842	9.97512	15.2396	7.75702	17.8903
AK2	NM_001199199	2e-06	0	3e-06	0	0	2e-06	1e-06	1e-06	6e-06	1e-06	0.114942	1e-06	0	4e-06	2e-06	0	0	0	0	0	0	1e-06	0	0.079344	0	0	1e-06	1e-06	0	1e-06	0	0	2e-06	0	1e-06	1e-06	1e-06	0	0	1e-06	0.06428	1e-06	0	1e-06	1e-06	1e-06	1e-06	0
AK3	NM_001199856	0.151993	2.52393	0.913282	1.73949	4.01032	1.14565	0.634819	2.5552	0.412069	4.16228	0.431698	1.0153	1.6383	0.699049	0.556714	6.74906	5.50333	0.735891	1.48059	1.36179	1.47736	0.309545	3.15849	3.18849	3.51831	8.08063	0.412895	5.31942	1.47128	3.23333	5.00051	4.21891	2.40342	2.78384	6.14728	1.86789	4.69024	16.0141	5.59044	3.68412	12.1641	6.18628	3.534	7.00417	5.15409	6.84092	1.09246	10.9331
AK3	NM_001199855	0.190909	2.12653	0.286986	0.001658	3e-06	1e-06	0	4e-06	0	0.274117	0	2e-06	0.289863	0.04589	0.027805	0.000432	2.46527	6e-06	6e-06	0.130734	0	0	0.001514	6.79155	1.60003	5e-06	0.050851	12.0927	0.055405	3e-06	2.21558	8e-05	1e-06	2.1e-05	4.2e-05	7e-06	1e-05	6e-06	5e-06	4.3e-05	0.000494	3e-06	0.001835	0.000178	8e-06	4e-06	6e-06	1.1209
AK3	NM_001199853	1e-06	1.54163	0.032442	0.266048	1e-05	1e-06	0	1.1e-05	0	0.144345	0	6e-06	4e-06	0	0	3.13554	2.01192	9e-06	4.6e-05	4e-06	1e-06	0	1.30657	8.77074	0.001126	0.002131	0	15.881	0	0.423977	0.000132	0.885951	3e-06	0.394495	0.510673	0.003994	0.000796	3.1e-05	0.001414	0.660726	7.2947	0.139772	8.01225	1.59015	7.4e-05	1.2e-05	2.5e-05	0.247981
AK3	NM_001199852	0.113998	0.559399	0.145304	0.340225	0.376281	0.606904	0.449245	0.574374	0.08216	0.355567	0.078024	0.196261	0.206007	0.149408	0.040216	0.46696	0.471557	0.933435	1.36919	0.982891	0.279274	0.17556	0.489972	0.179331	0	0	0.410976	0.712452	0.633268	0.451156	0.362558	0.781567	0.271786	0.756255	0.425308	0.282242	0.932242	0.83381	0.360005	0.35977	1.58541	0.305176	0.294931	0.518748	0.175787	0.343232	0.100926	0.893916
AK3	NM_016282	7.51366	16.1941	18.8897	8.43623	14.6751	10.9402	21.3331	21.4273	6.69954	22.3229	7.4641	19.002	13.6205	9.68067	7.22219	10.6527	10.3014	11.4707	36.9773	20.2438	10.3795	7.52118	17.9319	6.02055	11.641	9.78669	8.8019	6.80869	18.3982	17.8057	16.414	19.4146	9.10633	7.54588	10.611	8.96234	9.01832	18.8841	10.2489	11.9071	30.5914	12.2415	8.51546	16.4733	4.85242	14.0414	20.0355	28.2625
AK4	NM_001005353	0.471709	0.134927	0.395463	1.3797	3e-06	0	1.02241	0.123299	0.354998	1.91649	0.491698	0.614888	0.323438	1.05939	1.226	0.312732	1.57746	0.27717	0.258559	0.499185	0.163407	8e-06	1.29886	0	0.867645	2.18303	0.339241	0	0.591544	0.18539	0.177744	0.283192	0.107216	0.618358	1.41085	0.15388	1.47718	6.85337	0.689505	0.426026	0.858505	0.13534	0	0	0.147031	0.108117	0.233149	0.200587
AK4	NM_013410	1.25638	2.89962	0.000183	2.33554	0.443343	0.001599	1.77407	0.925816	0.28317	5.44565	1e-05	4.72584	0.709263	0.633989	0.917959	4.12094	5.91875	4.15551	0.987777	3.93482	0.000401	1.31146	3.37922	1.52894	1.36859	19.7679	0.458932	1.1e-05	0.653345	2.83508	1.3582	2.94391	0.404795	2.37441	1.81852	1.36949	3.97745	20.9916	4.77324	0.6831	3.6353	0.000231	0.321568	0.9861	0.000291	1.62688	0.29385	0.845005
AK4	NM_203464	4.31877	1.67654	1.93634	2.48595	0.208244	2.09419	8.43255	2.3e-05	0.656299	4.55183	1.69222	2.76391	0.670198	2.38555	1.84251	3.53469	0.064719	2.39304	0.559074	4.33737	0.885171	1.38034	4.08375	0.017388	1.29252	5.74934	0.866638	0.611489	0.930875	0.000297	1.03536	2.19191	0.770017	1.56521	2.43031	0.015684	1.5989	11.3476	3.22295	2.5328	1.21593	0.644913	0.004424	0.011223	0.73855	0.759661	0.539643	0.34928
AK5	NM_012093	0	0	0	0	0.039415	0	0	0	0.133597	0.022072	0	0	0.02413	0	0.213736	0.086436	0	0	0	0.01954	0.05653	0	0	0	0	0	0.042494	0	0.032153	0	0	0	0	0.042972	0.055654	0	0.053026	0.669216	0.302257	0	0.115409	0.04374	0	0	0.033516	0	0	0.019872
AK5	NM_174858	0.782072	0.494476	0.841086	0.510806	0.725104	1.18627	0.014941	0.113982	6.54512	1.96586	0.461089	0.161176	2.73093	1.02393	20.4561	3.58146	0.500624	0.055367	0.022611	1.78291	5.30366	0.05715	1.08479	0.014814	2.31578	0.586315	0	0.017599	4e-06	0.104514	0.572795	1.58232	0.548989	1.51961	1.44443	0.017101	5.06448	22.4677	14.4415	0.608113	2.41189	2.11586	1.13581	0.174856	0.011939	1.68008	0.208258	1.15531
AK7	NM_152327	3.37162	3.73022	1.98234	0.115175	2.2484	1.49486	5.13639	1.98378	1.32883	1.22681	1.74068	1.3704	2.43589	4.69277	0.194575	0.682719	4.20343	3.22955	3.1339	0.281542	3.54957	1.2593	4.60581	2.79997	0.825848	0.68321	2.09561	3.21982	1.7167	4.01999	5.25187	2.44805	0.910917	1.18396	2.41788	1.34455	0.572673	1.73747	2.13325	1.50959	0.767705	2.46981	1.26544	2.78485	1.94548	2.73097	0.441553	3.50948
AK8	NM_152572	0.251229	0.169202	0.439103	0.208501	0.488737	0.101661	0.406795	0.544249	0.259625	1.22081	1.17698	0.30937	0.725848	1.10113	0.680429	0.26554	1.17335	0.601292	0.616965	0.040425	0.383289	0.25598	0.167474	1.02863	1.9756	0.904646	0.883377	0.401705	0.573188	0.847191	0.71636	0.754907	1.38752	0.810253	0.119865	0.584891	0.094971	0.734279	0.63287	0.518567	1.17864	0.752085	0.219764	1.62704	0.372106	0.378261	0.526076	0.513631
AKAP1	NM_003488	37.7445	51.1201	41.1746	36.0328	31.195	31.3859	30.4242	37.5099	25.5688	22.2155	23.05	34.5347	17.7749	25.8796	39.9706	35.7428	16.0594	28.1916	27.481	34.434	42.6602	16.8894	20.1326	35.0873	18.7814	44.5677	25.9186	31.4948	29.7422	57.4442	39.1224	36.1309	16.6859	6.55449	27.3067	16.3699	22.9935	5.9868	11.6653	17.1751	15.8064	27.5589	29.483	19.0385	27.9627	40.3838	11.4349	44.379
AKAP1	NM_001242903	0.364734	0.722387	0.617685	0.061761	0.418873	0.107887	0.583862	0.323978	0.306398	0	0.514772	0.324474	0.057324	0.847811	0.588969	0.422713	0.142625	0.149813	0	0.246696	0.421359	0.149935	0.175402	0	0	0	0.079086	0	0.554151	0.234312	0.073085	0.372204	0.075825	0.059671	0.181464	0.053031	0.133335	0	0.059937	0	0	0.099237	0	0.078764	0.217857	0.227424	0.421974	0.292028
AKAP1	NM_001242902	3.45503	2.36071	2.78717	1.52719	2.39959	0.466357	6.88967	0.984996	1.12823	0.887093	1.17751	0.658929	0.358698	3.08918	4.31057	4.13091	2.7599	2.77725	0.721313	1.57691	5.63775	1.19033	2.08006	1.01955	1.54804	2.56367	0.45416	2.8e-05	1.36051	8.06419	5.7745	0.686477	0.674685	0.421334	1.35789	1.62135	0.321728	0.700785	2.7e-05	0.618065	1.76771	0.865185	3e-05	0.362894	1.61198	1.0919	2.28218	1.6203
AKAP10	NM_007202	3.36628	6.21661	3.49007	5.99142	4.90303	5.89893	6.0557	8.11459	6.74509	9.96434	3.66569	8.07801	7.07317	5.53641	6.11151	8.21228	9.04397	6.20475	4.84349	4.07747	6.34203	4.82048	3.25728	3.24522	4.00785	14.4786	6.26645	10.7624	3.87926	4.22631	5.91719	4.94559	7.84749	5.59485	3.68172	5.7288	6.83721	5.03856	3.87267	7.18807	4.26986	4.70048	3.31123	5.32269	3.95389	4.33509	7.76478	5.87388
AKAP11	NM_016248	7.0353	4.1307	8.05709	3.6269	5.26985	5.29563	8.37586	8.05042	6.58122	8.76432	4.77388	4.98902	5.39766	4.04723	7.21954	6.26464	13.1544	12.9848	4.28773	6.67655	5.14023	5.21917	3.56894	2.56493	7.36345	8.74411	3.35407	4.51973	5.9158	4.81955	12.1666	5.95486	5.58682	4.60546	3.43797	6.68742	6.74713	8.45034	3.96936	3.63822	6.02668	5.66557	2.25215	3.36604	6.88894	3.23005	7.7285	15.5867
AKAP12	NM_144497	1.34761	0.406048	13.5863	1.47934	8.66498	8.09794	3.58418	4.06468	7.58293	2.30585	1.93155	5.83776	1.83096	0.544243	0.572948	7.42423	8.45301	2.61763	1.81319	0.234173	6.79863	0.727201	0.689233	0.3739	0.369549	0.482131	6.24394	13.8373	4.98963	0.415817	5.17896	0.350998	5.21957	4.58679	0.786758	2.12153	0.559685	7.73363	0.368048	1.72827	1.93598	2.12109	2.23908	2.40336	2.09746	0.855753	5.25203	1.07018
AKAP12	NM_005100	6.56667	0.458395	14.5832	0.434607	12.5414	2.29166	2.4927	5.97987	22.3578	11.7194	5.07318	4.59451	10.3517	6.08378	1.63398	3.71582	6.85264	1.645	0.913039	0.47126	8.50859	6.93975	0.97221	0.1149	1.36623	0.649982	5.82688	2.56284	5.47971	1.42686	3.31984	1.32534	7.92812	9.20804	3.50039	2.1728	0.911092	2.56088	0.690278	1.58702	1.15034	4.01466	1.1456	0.231792	7.22681	2.31064	10.0246	0.314346
AKAP13	NM_006738	0.000231	0.14157	0.161856	0.430508	0.80567	0.000485	1.3257	0.82738	1.703	0.389297	0.490507	0.985252	6.1e-05	1.37516	0.763823	0.252205	3e-06	0.765459	0.087531	0.000105	2.81498	0.659943	0.000104	0.002148	2.5e-05	0.669568	0.550808	0.002592	0.723387	4e-06	0.189241	0.089216	0.729032	0.24041	0.133527	0.259126	0.213566	0.223356	2.1e-05	0.335976	0.384906	0.915598	0.00095	1.8e-05	0.83596	0.000142	0.82921	0.21026
AKAP13	NM_007200	6.7747	0.450826	3.75436	1.72999	4.20734	5.41458	3.76468	3.40457	7.98307	4.4951	5.06581	2.86646	3.33448	6.38353	8.29563	2.6818	2.18399	2.51915	1.02409	1.69405	8.0386	7.35881	0.516501	0.184584	1.01457	0.406732	5.99088	0.115129	2.90396	1.97555	2.65338	1.30812	1.40937	1.85009	0.449431	2.64475	2.23376	4.38669	1.02495	1.52429	1.61831	5.40846	0.137437	0.223986	3.47358	1.30944	2.90822	1.74974
AKAP14	NM_178813	0	0.264697	0.049658	0.031956	0.139067	0.061569	0	0	0.06558	0.081846	0	0.265605	0.066073	0.13668	0.067286	0	0.211665	0.404999	0.245573	0	0.116321	0.082842	0	0.035351	0.307693	0	0.304185	0.153751	0.118586	0.7471	0.079271	0	0.039273	0.033875	0.119582	0.050333	0	0.063385	0	0.079988	1.21174	0.067267	0.127849	0.066845	0.062555	0.036615	0.311513	0.047161
AKAP14	NM_001008535	0.076175	0	0	0	0.767771	0	0.096676	0.157111	9e-06	0.152157	0	3.3e-05	0.00588	1e-06	0.003879	0.120128	0.347094	0	0.311537	0.064419	0	0.211525	0	0.080939	0.455195	0.295541	0	0.026668	0	0.389994	0	0.152666	0	0.075722	0.041227	0.185022	0	0.234087	0.127907	0.01413	0.753743	0.097409	0.03355	0.508607	0	0.329802	0.127564	0.067401
AKAP14	NM_001008534	0	1e-06	0.036908	0	0	0	0	0	0.046838	0	0	0.143547	0	0.373264	0.000306	0.0619	0	0	0.161611	0	0.211414	0	0.038116	0	0	0	0	0.000402	2.5e-05	0.086683	0	0	0	0	1e-06	0	0.093698	0	0	0	0.606022	1e-06	0.000306	0	0	0	1e-06	0
AKAP17A	NM_005088	6.65898	16.5273	12.6298	9.94579	21.8319	12.3778	14.0745	15.9816	22.9113	10.3463	18.3876	11.2724	25.385	22.7962	10.666	26.1555	10.7612	13.4083	22.9338	21.501	19.4086	33.1399	17.5378	12.9134	23.189	12.1748	17.5673	16.5117	15.922	8.25216	11.5084	15.0618	24.215	13.8134	7.57263	14.2893	13.5759	17.6986	29.6848	9.98395	8.67584	13.1145	7.72766	9.25765	6.90236	23.7602	11.4803	17.7034
AKAP2	NM_001198656	1e-06	8e-06	2e-06	2e-06	0	5e-06	0.239859	7e-06	2e-06	6e-06	0.065362	3e-06	3e-06	0.090515	0.055522	9e-06	3e-06	0.105096	0	4e-06	1e-06	0	7e-06	2.9e-05	1.7e-05	0	1e-06	0	0	3e-06	2e-06	0.164707	0.1444	5e-06	2e-06	0.080044	3e-06	6e-06	3e-06	2e-06	5e-06	0.137927	0	1e-06	2e-06	0	4e-06	0
AKAP2	NM_001004065	1.54972	2.3252	3.04889	1.01919	1.8452	2.04511	18.9411	11.1767	2.42263	2.12273	7.36712	5.23755	3.10483	2.02092	2.44234	2.44523	2.57388	1.76184	1.39346	0.973359	2.0065	8.82046	0.118523	0.143671	0.767462	1.06642	3.992	0	3.23183	3.28275	5.76342	6.06075	4.21842	3.55155	0.286869	3.92705	1.94271	5.24704	0.934454	2.8649	3.12267	4.91577	0.434992	0.849056	1.18297	2.54813	12.0655	3.14999
AKAP2	NM_001136562	5.83146	6.32339	5.14426	5.33775	7.03445	3.48211	30.8903	20.7421	2.84055	4.56438	8.42644	12.3702	5.33918	5.20194	8.18605	9.33795	8.47116	15.0975	3.91418	2.02469	1.88657	2.53469	1.63566	5.10357	5.33688	2.00166	3.95446	1.38467	5.18763	5.52441	20.762	10.3636	7.78608	5.10086	4.27328	14.1523	6.33916	15.0192	3.9082	7.66202	13.06	5.63801	2.58712	4.99115	1.98767	3.8024	26.5596	7.44012
AKAP3	NM_006422	0.334047	0.238438	0.767643	0.104199	1.28188	0.08221	0.513822	0.260722	0.850571	0.65944	1.5784	0.605434	0.339458	0.837798	0.239035	0.090563	0.124373	0.482724	0.406731	0.027481	0.128407	0.389456	0.06706	0.065627	0.046275	0.135154	0.376581	0.097421	0.384757	0.891545	0.274853	0.187358	0.140202	0.207405	0.23349	0.498476	0.443488	0.118765	0.259516	0.090455	0.256681	0.245905	0.182067	0.135538	0.316731	0.455677	0.174865	3.18583
AKAP4	NM_139289	0	0	0	0	0	0	0	0.017868	0	0	0	0	0.008564	0	0	0	0	0	0	0	0	0	0	0	0	0	0	0	0	0	0.009117	0	0	0	0	0	0	0.008387	0	0	0	0.007038	0	0	0.00763	0	0	0
AKAP4	NM_003886	0	0	0	0	0	0	0	5e-05	0	0	0	0	4.7e-05	0	0	0	0	0	0	0	0	0	0	0	0	0	0	0	0	0	4.8e-05	0	0	0	0	0	0	4.8e-05	0	0	0	4.1e-05	0	0	4.3e-05	0	0	0
AKAP5	NM_004857	3.17114	3.74805	9.8576	1.69602	3.71622	1.81913	1.04191	2.01707	3.67425	4.21193	1.36216	3.27079	3.56951	2.25372	1.341	1.07493	6.25902	3.48917	3.04169	3.58615	4.74753	2.14397	3.50294	4.23853	2.03757	2.92614	2.53972	3.2995	2.08904	2.70436	5.33403	1.61851	1.58849	3.90863	3.4457	2.50949	3.61569	3.34727	5.16267	2.33596	1.1229	2.32535	3.25141	5.09317	3.47157	2.39384	0.915378	4.70101
AKAP6	NM_004274	0.963671	2.06309	1.78008	1.23858	0.972095	0.657045	1.26313	0.54272	2.15516	0.423534	1.46424	1.3152	1.20376	1.56027	0.353624	0.145604	1.38601	1.0008	0.640924	2.09889	0.993404	9.85389	0.679326	0.196169	0.087771	1.70506	0.807673	0.415557	0.103078	0.626018	0.911119	0.370815	0.350219	0.411679	1.35326	0.396333	1.7969	0.558811	0.783925	0.100713	0.232651	0.479536	0.059824	0.2533	1.79222	0.236168	1.31879	0.614356
AKAP7	NM_016377	0.123614	0.213753	0.855043	0.99462	1.36917	0.097811	1.10956	1.69366	0.434068	0.534231	0.602252	1.99323	0.225014	0.286347	0.607114	1.75993	1.48877	1.05058	0.545573	0.063753	0.198781	0.448574	0.122635	0.147448	0.111721	0.130738	0.908649	1.00417	0.366849	0.404712	0.244979	0.739113	1.38091	2.08522	0.095179	2.61533	0.157973	1.51912	0.323454	1.16079	1.73943	0.518007	0.099802	1.2285	0.215296	0.137741	2.32112	0.405592
AKAP7	NM_004842	0	0.060668	0	1e-06	0.144924	0.069727	0.337785	1e-06	1e-06	0.078649	0.069164	0	0	0.042228	0	0.424907	1e-06	4e-06	0.096696	0	1e-06	1e-06	0	0.03642	0.152834	0	0.092445	1.06574	0.047245	1e-06	0.336637	1e-06	0.158984	0.044455	1e-06	0.197576	0	0.048436	0.000547	0	2e-06	0	0.048895	0.143774	0	0.071381	0.69132	0.03645
AKAP7	NM_138633	0	1.2e-05	0	0.075549	0	1.8e-05	0.056338	0.077941	0	0	0.02056	0	0	6e-06	0	0	0	0	1e-06	0	0	0	0.050601	1.1e-05	1.2e-05	0	0.041217	1.3e-05	1.1e-05	0	1e-06	0	1e-06	1.1e-05	0	0.14302	0	0	0	0	0	0.051277	0.335246	1.3e-05	0	1e-05	0.227415	8e-06
AKAP8	NM_005858	10.1665	9.14459	11.3953	6.73808	8.71376	10.0574	8.73048	10.812	12.4754	9.09597	9.51134	8.13165	12.1077	10.816	10.4024	8.20586	13.0437	10.1214	8.75651	9.79528	9.05954	11.4555	7.32574	9.84279	10.8774	9.73813	9.93739	9.34174	15.35	10.8474	10.5701	9.59028	9.42668	8.53994	9.32387	7.49728	8.96582	12.7045	12.2654	8.23359	9.64932	13.7433	7.46978	8.38072	5.85096	11.8282	9.82159	11.0605
AKAP8L	NM_014371	40.2834	33.0136	40.1307	15.1795	34.9355	33.9534	25.642	23.0111	49.8937	33.0342	30.6213	22.2735	35.586	34.9968	26.722	19.3418	38.8013	22.1269	31.0699	29.5906	28.0747	33.5922	23.7723	17.1733	25.1701	25.8981	29.7392	28.0892	51.1892	33.2304	27.0037	31.5043	33.6156	27.5522	41.9952	18.464	44.4998	23.6904	29.3727	20.9225	19.7817	36.925	24.013	20.3961	13.3401	31.5037	20.619	31.2567
AKAP9	NM_005751	3.2741	2.90689	4.07367	4.66209	5.75009	6.53585	2.55105	4.79395	5.00807	6.87598	3.57871	5.22309	5.12187	4.30218	4.92594	6.34518	3.51382	8.10922	3.8973	3.59192	5.65987	6.49241	3.26129	2.26182	3.4381	6.57621	4.05092	1.04614	2.74993	6.12568	9.40115	4.2094	4.52352	4.464	2.68901	3.79572	5.71504	5.34358	5.59223	2.41725	4.65418	4.30963	2.32491	3.06269	10.2574	3.53788	2.83198	2.60684
AKAP9	NM_147185	1.39816	2.22047	4.6709	1.48877	3.1079	3.44639	2.42916	1.47565	4.24972	4.76323	1.15635	2.8028	2.43697	1.92875	0.60814	1.18815	2.05659	3.33947	1.45001	1.14968	3.38762	2.35448	0.82753	1.3535	0.508549	3.89787	2.08205	1.8649	1.45761	1.98601	4.8587	2.06485	2.01544	1.47207	1.90191	3.78537	4.0029	1.69796	4.45508	0.508353	1.71212	1.73796	0.737579	1.51963	4.66734	1.53837	2.44511	2.53021
AKD1	NM_001145128	0.845676	0.112245	0.532767	0.657181	1.06629	0.427743	0.36473	0.917876	0.570809	1.36302	0.504068	0.402767	0.846238	0.600136	0.457655	0.611378	1.73777	1.03188	0.447419	0.473587	0.252242	0.050409	0.806093	0.872498	0.725238	1.46144	1.32328	0.425694	0.481067	1.13942	1.5127	0.406479	0.560411	0.376017	0.37243	0.64589	2.26388	0.675055	0.452054	0.640046	1.09648	0.536044	0.599053	0.590704	2.68385	0.467379	0.351658	1.21971
AKD1	NM_145025	7.04195	4.79465	3.14799	3.26287	4.9686	5.38279	2.54213	3.42811	4.48698	4.70625	1.49259	1.71242	6.6474	4.29444	1.94741	4.85125	2.02192	5.79857	6.0703	1.55173	7.57454	1.16026	7.41567	8.9278	3.64364	3.10864	4.4657	8.44101	2.63472	5.24783	7.97107	6.27435	4.37989	3.34481	3.97308	1.57441	23.6989	3.31667	4.48451	4.08506	6.43542	1.48378	6.95509	5.4359	4.72205	6.41014	0.830388	11.0958
AKIP1	NM_001206647	3e-06	0	0.92652	8e-06	0	0	0	0.655153	5e-06	0.280918	0.000161	0.302741	1.16656	0.522917	0.001191	2e-06	5e-06	0.089897	0	0.806447	0.695343	0.474172	0.460725	0	0.89321	1e-06	0.274574	0	0.348127	0.085255	0.211886	0	0	1.143	0.395713	0	0.152958	0	0	0.11982	0	0	0	0.797252	0	0.301177	0	0.180338
AKIP1	NM_001206646	3.5205	14.3282	2.21388	4.57784	4.05062	4.72311	2.65358	3.30891	2.42078	9.5351	2.35509	5.76199	6.56295	2.97141	8.19474	2.76944	0.840025	2.55223	7.26531	8.33705	2.5854	1.49204	17.2087	14.1109	6.33671	5.64567	2.3718	15.5481	3.09038	3.54977	4.45278	10.7053	0.49841	3.77484	6.48507	3.43413	4.53364	4.46427	5.30025	6.22352	5.74744	2.22607	12.3081	8.34241	1.90032	9.27905	4.82048	12.1862
AKIP1	NM_001206648	0.424789	0.337562	2.4e-05	0.535453	0.359147	0.734173	0	1.6e-05	0.466324	0	0.132311	6e-06	0	0.571909	0.417416	1.21816	0.278486	0.431881	0.440102	0.337327	0.507836	0.122829	3.8e-05	0.31304	0.836977	0.723819	0.421152	1.48235	0.500811	0.28876	0	0	0	2.1145	0.571213	0	0.221898	0.097731	0.64131	0.000104	0	0.508382	0.201017	0.000301	0	2.20601	0	0.555972
AKIP1	NM_020642	6.49362	12.636	2.79561	4.07952	6.6829	8.263	6.20593	4.75913	3.93535	6.57812	2.07301	7.26805	4.01265	4.21922	16.0663	4.2445	7.6949	7.32535	10.1859	9.21421	4.2019	5.1601	11.4737	14.9444	4.95486	10.5674	8.29874	10.8817	6.05736	3.54087	5.50414	9.37792	9.29331	6.56983	5.06783	7.58994	5.47618	2.799	7.39133	3.4432	5.94514	4.52946	4.44767	10.9548	2.6841	4.13196	6.63133	8.37837
AKIRIN1	NM_001136275	0.734726	1.74266	0.865388	0.754756	1.41011	0.111286	0.52412	0.693678	0.934307	0.778955	0.382563	0.690027	1.23374	0.912339	0.746585	0.322591	2.65723	1.55099	3.02414	1.3343	1.19067	2.39487	1.02685	1.59439	1.27552	1.28708	0.290855	0.020914	1.04191	0.855864	1.22383	0.993903	0.564423	0.591729	1.36396	0.509119	1.60454	1.27567	0.972987	0.685671	1.53894	0.702313	2.94131	0.968896	0.733794	2.6898	0.645119	1.1931
AKIRIN1	NM_024595	33.1386	29.967	18.9598	32.4021	28.4684	20.5291	12.4367	22.8757	13.8044	30.8608	14.8837	40.4673	33.231	21.0662	17.2018	28.2521	33.5913	36.5133	53.4224	29.2039	24.0946	40.5004	28.5252	29.4045	22.5683	24.8721	18.2738	12.1692	18.6056	21.5442	28.846	24.2409	25.7809	33.8438	37.987	17.0764	60.0423	23.4139	36.8333	23.7221	20.5072	22.4238	34.5511	29.9449	23.1226	35.4747	20.123	36.1812
AKIRIN2	NM_018064	29.4329	32.6034	28.8246	27.287	36.6907	24.3886	20.7761	25.4889	24.6678	49.5099	34.0711	27.8469	42.8584	23.9609	36.8746	20.3578	28.1128	35.0268	44.1595	29.6642	31.7206	16.4549	31.262	60.0198	37.4262	53.1412	39.9395	54.7364	29.4007	34.4309	37.8752	30.0508	31.4265	35.4039	38.4884	24.2333	29.7143	31.8102	26.7595	29.69	43.2561	17.6234	54.8491	44.336	18.4871	42.1171	20.1869	45.136
AKNA	NM_030767	6.40036	2.09045	7.19175	4.58727	5.40441	4.28195	7.17467	8.95997	15.0967	6.99376	12.6091	4.03097	6.415	8.70979	11.9389	2.73729	5.79998	5.5838	4.1629	1.83403	6.63502	14.9853	2.29545	1.83292	3.22152	3.1624	8.98751	2.60094	7.01183	3.90276	5.07645	3.89513	14.9209	5.83757	0.841375	12.636	1.91456	10.1554	3.94103	1.64112	4.30018	6.50283	0.619578	2.95152	2.94285	4.21968	12.2275	4.15384
AKNAD1	NM_152763	0.008439	0	2e-06	2e-06	2e-06	0	3e-06	3e-06	1e-06	0	2e-06	0	3e-06	0	0.147206	3e-06	0.142619	3e-06	0.018493	0	0	0	0.046247	3e-06	0.109409	0.052942	1.72862	0	0	3e-06	3e-06	3e-06	0	0.530331	0.071857	0	3e-06	0.046163	2e-06	3e-06	2e-06	0	0	3e-06	0.65219	0.017399	0.040803	0.05432
AKR1A1	NM_001202413	42.4762	34.2399	21.2094	42.116	38.6549	17.0464	30.7118	44.2707	14.774	21.9758	19.9718	39.6565	35.4763	24.5707	13.3957	30.0589	22.2149	33.976	40.6657	21.1154	31.8986	70.9072	17.7453	49.382	32.2116	10.4625	20.5222	43.727	28.1693	28.1876	17.2055	35.1378	29.9336	51.5024	42.3563	63.3241	26.6633	26.691	32.9132	49.1457	39.3584	23.4404	121.603	50.8196	5.49931	53.942	32.1315	30.8411
AKR1A1	NM_001202414	14.9001	6.9136	13.9699	14.0347	9.21843	12.3088	13.7983	7.29722	0.007999	13.3509	10.6687	12.3195	17.5852	0.198603	12.9952	11.5596	4.91895	10.768	9.87174	8.55246	8.23197	24.733	21.2935	11.4222	20.9093	7.24693	8.69866	5.71378	13.2583	4.00456	9.35394	15.9129	10.7243	10.9792	8.85435	10.329	11.6627	7.03894	0.014357	14.0401	7.17115	1.71067	7.93561	10.6946	4.2169	13.4607	9.58886	10.0766
AKR1A1	NM_006066	22.0899	7.81584	13.924	13.1615	11.4939	0.001038	9.49601	12.7061	20.7966	10.4222	18.1634	19.8765	3.69583	24.6201	9.37271	8.12384	7.7919	8.86634	11.8225	2.33313	5.48165	14.6267	0.001143	3.61431	5.26098	10.2038	7.608	10.5721	26.1672	8.35298	10.4991	6.31331	11.4445	20.4666	9.62055	7.32838	3.98782	10.6905	14.7115	22.3719	8.11851	13.0802	34.3832	16.7283	1.8808	17.3534	3.62682	8.75692
AKR1A1	NM_153326	60.1108	46.3361	51.8621	20.2452	34.26	40.3427	38.6986	18.2488	36.4923	30.4211	61.4818	58.0976	47.0445	61.8252	31.2546	19.3798	18.7079	19.6489	61.2177	39.9158	34.3375	60.169	73.2222	35.7117	43.2305	26.1685	23.6886	19.2075	73.8219	38.9322	34.4073	29.7878	30.5336	22.7819	36.0663	20.7721	27.7081	30.3348	14.7318	81.342	18.3955	25.5866	125.104	41.638	13.163	58.9378	5.97396	30.7497
AKR1B1	NM_001628	59.5813	43.2234	97.2986	84.3357	64.6354	38.3134	38.6798	48.2022	199.288	103.152	66.7986	25.3623	83.3058	76.3107	38.1101	36.6449	80.8216	35.7019	150.165	5.76027	76.0478	292.612	85.6912	77.2735	123.133	243.023	90.8727	45.469	65.0791	43.0511	49.4422	25.1287	90.7723	89.4686	103.864	53.0238	80.0796	33.33	66.8957	76.0835	53.9899	74.1981	73.4663	175.261	41.5614	54.2107	48.764	65.5298
AKR1B10	NM_020299	0.033965	5.73273	0.31924	0.044773	0	0	0.101596	0	0.081367	0.01416	0.088122	0.452526	0.113095	0.228255	0.134617	0.505668	0.169935	0	0.012497	0	0.033033	42.3443	1.52118	0.444639	1.03591	0.051775	0.019289	0	0.035054	0	0.598294	0.292579	0	9.69272	0.02169	0.440901	0.032238	0.332283	0.068131	0.161173	0.117652	0.026472	0.415388	0.504599	0.072435	0.043964	0.15856	0.085553
AKR1B15	NM_001080538	0	0.104035	0.1197	0	0.05303	0	0	0.016442	0.063832	0.013878	0.025924	0.01529	0	0.034436	0.016501	0	0.033276	0	0.024497	0	0	0.108732	0.01308	0	0	0	0	0	0	0	0	0	0	0.156243	0	0.024693	0	0	0.013355	0	0	0	0.11397	0	0	0	0	0.011979
AKR1C1	NM_001353	0.559262	13.0759	0.572864	1.02221	8.79956	2.87587	1.34892	3.95446	5.9873	1.18544	0.465401	5.68079	2.76335	2.46213	3.48582	8.57343	0.525945	3.57401	1.67994	8.63025	5.80893	0.11003	5.90845	2.7626	2.3783	0.389886	4.04076	1.42532	1.54405	11.6126	0.670209	1.11132	2.78559	0.300847	0.537123	1.41098	0.532371	4.68428	0.738858	0.785008	7.31152	1.63712	0.569271	2.93325	1.0278	5.49198	13.0826	2.66508
AKR1C2	NM_205845	0.040772	1e-05	0.089831	0.171641	2.02214	0.08386	3.4e-05	0.525943	0.31822	0.163621	0.061259	0.908017	0.234822	0.301488	2.29104	1.45871	0.127076	0.657686	0.256736	2.62018	0.560019	0.010488	0.267179	0.346029	0.419173	0.028776	0.365128	0.857409	0.136898	1.1258	0.570483	0.830966	0.324912	0.009317	0.037121	0.109452	0.055117	0.135319	0.128421	0.155059	6.81112	0.181833	0.555962	0.579111	0.131138	1.994	6.57698	0.061346
AKR1C2	NM_001135241	0.037134	0.299416	0	0	0.896419	0.01654	0	0.150304	0	0	0	0.458299	0	1e-06	2.16841	0.743388	0	0	0.230121	0.7953	0	0.047778	0.049119	0.066307	0	0	0.257517	0	0.033089	0.137852	0	0.340549	0.066746	0.03998	0	0.090948	0	0	0	0.215464	2.12497	0	0.008598	0.208569	0.037227	0.373602	2.48001	0.024084
AKR1C2	NM_001354	8e-06	2.49027	5e-06	7e-06	6e-06	0.379077	0.15753	8e-06	4e-06	7e-06	4e-06	5e-06	7e-06	4e-06	4e-06	8e-06	7e-06	8e-06	6e-06	6e-06	7e-06	8e-06	6e-06	8e-06	3e-06	8e-06	9e-06	9e-06	8e-06	8e-06	8e-06	8e-06	9e-06	8e-06	5e-06	6e-06	8e-06	7e-06	6e-06	9e-06	0.626343	6e-06	7e-06	9e-06	7e-06	7e-06	7e-06	6e-06
AKR1C3	NM_001253908	1e-05	2e-06	1.2e-05	2e-06	1e-06	1e-05	1e-06	1e-06	0	1e-06	4e-06	1e-06	4e-06	1e-06	0	1e-06	1.6e-05	1e-06	3e-06	1e-06	2e-06	1e-06	2e-06	7e-06	1e-06	0	1e-06	9e-06	0	3e-06	1e-06	1e-05	7e-06	1e-06	0.000101	3e-06	1e-06	1e-06	4e-06	1e-06	1e-06	1e-06	6.3e-05	2e-06	1e-06	1e-06	1e-06	0
AKR1C3	NM_003739	0.342711	9.28047	0.477762	1.6276	4.67757	1.41137	1.37325	5.12021	1.18818	0.7467	0.826448	4.55241	0.918183	1.31697	7.63172	6.10954	1.5452	1.78315	0.782701	5.65341	2.16839	0.356183	1.56578	0.871662	0.659938	1.25731	5.0216	5.5127	1.69059	4.54667	1.42067	0.988474	1.63346	0.841134	1.74515	2.09072	0.28354	0.40672	0.862873	6.46385	16.0925	1.64336	2.77391	3.78109	0.571205	2.29611	20.9922	0.2557
AKR1C3	NM_001253909	0	0	0	0.061717	0	0	0	0.109043	0	0	0	0.031644	0	0	0.040055	0.037783	0	0	0.073371	0.062813	0	0	0	0	0.077687	0	0	0	0	0.035564	0.040048	0	0	0	0	0.024771	0	0	0.024699	0.043704	0.097265	0	0	0.040626	0	0	0.10489	0.029486
AKR1C4	NM_001818	0	0.14842	0	0	0.01884	0	0	0	0.033687	0.434374	0.012162	0.021875	0	0	0.174195	0	0	0.076791	0	0.152848	0	0	0.018554	0	0.129062	0.024513	0	0.027204	0.049926	0	0	0	0	0	0.030249	0	0.022494	0	0	0	0.164597	0.018416	0	0	0	0	0	0.017028
AKR1D1	NM_001190906	0	0	0.224265	0	0	0.016149	0	0	0.174809	0	0.110421	0	0	0.157212	0.070269	0	0	0	0	0	0	0	0	0.009644	0	0	0.011112	0	0	0	0.050828	0	0	0	0	0	0.009472	0	0	0	0	0	0	0	0.008471	0	0	0
AKR1D1	NM_005989	0	8e-06	0	0	0	0	0	0	0	0	0	0	0	0	0	0	0	0	0	0	0	0	0	0	0	0	0	0	0	0	0	0	0	0	0	0	0	0	0	0	0	0	0	0	0	0	0	0
AKR1D1	NM_001190907	0	0.01024	2.1e-05	0	0	5.5e-05	0	0	1.8e-05	0	2e-05	0	0	1.9e-05	1.9e-05	0	0	0	0	0	0	0	0	3.6e-05	0	0	3.8e-05	0	0	0	3.5e-05	0	0	0	0	0	3.6e-05	0	0	0	0	0	0	0	2.7e-05	0	0	0
AKR1E2	NM_001040177	0.084273	1.36949	0.037279	0.177714	0.724834	0.69082	0.067189	0.332951	0.573406	0.35129	0.411092	0.340637	1.07419	0.243985	7.59932	0.485675	0.691129	0.178366	3.01357	0.353732	1.09763	0.055077	0.15891	0.049023	0.110141	0.034241	0.191342	0.077344	0.173861	0.018002	0.593486	0.096782	0.240197	0.189839	1.65738	0.312524	1.80747	0.031404	0.202833	0.359847	0.335642	0.774977	1.22005	0.500713	0.359362	1.41066	0.566463	0.169801
AKR7A2	NM_003689	68.369	26.2891	25.6333	14.0565	15.0703	22.1133	19.6872	13.2479	14.6933	21.328	19.951	28.698	20.524	33.4845	18.3721	9.01249	9.02981	23.884	25.2	25.9696	23.7038	27.5667	21.8979	9.60132	31.3854	10.9803	37.3351	9.22972	17.9042	25.4116	12.4344	15.5807	15.0894	16.9696	17.4262	10.6234	19.7065	20.667	25.5127	23.9186	15.2341	14.648	36.4318	21.7213	8.44532	20.5879	11.5773	15.6094
AKR7A3	NM_012067	4.72354	10.784	1.12668	4.0428	0.773286	2.10067	20.275	0.267678	1.28809	1.79008	1.11609	2.21096	0.860576	3.34636	1.56524	0.971754	0.782513	12.0757	41.6119	1.05766	1.27872	2.52636	16.4573	0.901651	1.37935	0.44315	2.69024	0.674884	2.56405	1.10062	1.14366	3.45906	1.85512	0.530632	1.96297	0.97212	0.57954	1.05333	2.51902	0.913837	0.863494	2.05707	2.15246	1.13928	0.426322	4.40289	0.231942	1.04018
AKT1	NM_001014431	64.5117	74.5902	95.7566	39.3068	50.2766	65.8113	43.3431	36.1809	54.5288	40.4622	78.9476	49.0574	45.849	89.4803	65.7413	31.5467	61.336	84.3939	39.2913	75.634	118.21	69.3385	54.3857	72.9439	48.9072	57.4834	48.9493	38.8508	56.4991	59.6414	52.7621	43.9211	39.7626	36.943	22.4774	32.8724	34.9135	75.8041	42.6002	46.8813	33.6571	81.2527	23.8132	85.8295	29.0722	52.4538	43.5194	79.2272
AKT1	NM_005163	7.63358	17.9456	21.8468	2.86427	13.9916	8.92774	3.70099	5.50842	11.1789	17.9921	4.28299	11.5912	7.53534	16.1581	8.83056	10.9766	5.34105	7.99194	16.8662	25.5066	12.2047	11.1613	22.1307	2.30891	7.11093	5.13538	11.5364	1.05221	3.62378	11.199	8.01661	10.389	14.9008	8.39095	5.41877	5.79596	7.01057	9.8721	13.6455	12.6537	6.03565	11.0434	1.41036	8.7331	6.63091	4.42359	8.25858	15.6083
AKT1	NM_001014432	4.69891	11.0474	24.2223	2.55446	3.13966	1.5e-05	1.37956	2.66284	11.1075	2.30782	1.43165	4.58147	4.47622	5.38356	3.30989	0.000481	1.17919	5.0447	1.61587	1.44007	6.93971	6.3121	0.835496	1.46959	0.529137	0.014419	9.20105	2.30616	3.6616	10.563	2.47203	3.21147	1.37737	3.00485	0.560266	0.000325	2.47854	2.44213	0.4363	0.000703	7.4e-05	1.50862	0.461471	2.4675	7.8e-05	0.000164	9.5e-05	3.59892
AKT1S1	NM_001098633	9.11906	8.10086	6.4002	12.2314	7.58735	10.3853	2.33445	8.27151	3.07972	3.16244	9.16323	6.84074	9.486	6.88955	4.52815	4.1649	1.72208	2.6043	4.48728	7.51764	8.40172	11.8746	9.68178	20.1846	8.06697	3.69197	9.60768	10.3663	7.95758	6.19249	3.8179	7.40001	6.16949	4.1433	6.07054	8.29158	19.1655	5.86293	6.38419	6.16621	7.01428	8.24687	6.05588	6.84246	2.74219	16.2947	9.75067	6.59558
AKT1S1	NM_001098632	5.76562	3.51419	5.01463	12.0737	6.48189	9.22308	5.69413	3.8217	3.23823	4.7935	4.68816	6.95752	5.54868	7.10028	8.41616	5.47186	1.66131	4.94942	4.3534	6.79724	3.33221	6.51712	6.79909	5.89097	7.65399	5.32386	3.96361	5.09219	3.40958	5.84343	4.59017	4.10335	5.45327	2.49767	4.6227	4.36289	6.95982	5.52881	4.55465	5.33595	4.00734	3.53026	3.51867	4.16738	2.21092	5.33715	3.40383	6.18462
AKT1S1	NM_032375	8.12934	6.29719	4.91885	14.985	7.239	7.89723	9.78161	5.7787	5.48255	6.18106	6.0283	8.92698	7.4777	11.0275	7.96137	4.60172	2.47549	7.91483	3.17021	10.3482	7.01279	7.2337	10.0257	5.08184	6.02272	8.18288	5.52115	5.84274	5.12732	9.57027	7.41331	6.75073	6.73213	2.49245	3.88396	3.20718	7.76733	9.106	6.84376	6.67035	5.8042	6.34964	3.55339	4.42935	3.41702	5.82631	5.20416	11.1565
AKT2	NM_001243028	1.75783	2.47099	3.57274	3.00394	2.74585	2.38712	2.61758	2.01668	2.01232	2.04582	1.42737	5.35444	3.10827	2.81141	1.39761	3.28984	0.633767	1.52436	2.42646	3.36418	1.08244	3.34223	3.66193	5.14283	2.75995	2.60791	1.74627	6.20149	2.06983	2.42091	1.63595	3.27885	2.68863	1.634	1.56919	1.16233	2.1991	2.04676	1.87016	2.68116	1.29767	5.20401	2.58379	0.776142	1.27283	3.46535	1.63878	3.37608
AKT2	NM_001243027	3e-06	4e-06	3e-06	0.102224	3e-06	3e-06	1e-06	3e-06	0.158847	2e-06	2e-06	3e-06	3e-06	2e-06	1e-06	7e-06	0.106473	1e-06	2e-06	3e-06	1e-06	1e-06	3e-06	1.5e-05	1.3e-05	1e-06	1e-06	3.3e-05	1e-06	3e-06	7e-06	3e-06	5e-06	3e-06	3e-06	2e-06	3e-06	3e-06	4e-06	2e-06	2e-06	4e-06	5e-06	1.1e-05	3e-06	7e-06	4e-06	3e-06
AKT2	NM_001626	34.1842	14.9844	24.2945	28.2383	13.0063	36.3123	28.8807	15.4126	21.4223	16.5	24.7338	35.6542	15.8502	24.1763	46.352	12.5521	22.2256	18.2332	17.0565	24.6751	18.4155	41.7511	21.7694	17.2436	20.9197	16.0362	24.6642	10.4414	20.6876	23.349	15.6305	15.8432	15.8149	12.7577	9.93727	14.1477	17.2922	22.3484	17.0746	14.3499	12.6039	25.9695	9.13629	11.2859	9.93873	20.411	14.0255	18.3679
AKT3	NM_005465	31.5432	7.64057	26.8014	18.5879	16.878	31.3854	19.664	16.4795	20.126	1.65378	13.8249	7.41699	37.3987	15.4672	1.91668	28.172	32.8444	25.1512	12.7081	11.838	13.6157	14.6752	16.3383	12.7336	5.41367	17.7002	21.5376	17.2965	15.4377	23.2783	27.9847	19.6723	21.2474	19.9201	16.3925	8.56514	30.3751	22.9997	36.7242	6.05242	6.18598	32.1955	18.1621	1.44899	34.2529	12.3626	9.81306	22.1375
AKT3	NM_181690	0.225122	1e-06	0.130301	1e-06	1e-06	0.111296	0	1e-06	0.107212	1e-06	0.118527	1e-06	0.523214	0	0.10839	1e-06	1e-06	1e-06	1e-06	1e-06	0.109658	0	0	0	0	0.225935	1e-06	0	1e-06	0	1e-06	1e-06	1e-06	0.140831	0.122804	1e-06	1e-06	0.093162	1.11392	1e-06	1e-06	1e-06	0.275913	2e-06	0.213134	1e-06	1e-06	1e-06
AKT3	NM_001206729	4.13855	0.857301	4.02397	2.94114	4.18527	6.30909	1.67845	3.04622	2.24458	0.332516	3.52264	2.52952	6.10207	2.75844	0.341484	2.59915	6.62981	9.47315	6.43156	2.29834	2.35972	1.82386	0.405138	0.027625	0.126991	1.00014	4.50074	0.189566	1.28423	1.25543	6.1311	2.50593	2.514	8.74677	0.601125	0.829704	4.26157	0.464701	0.311766	3.61097	0.975405	1.94343	1e-06	0.089629	31.6819	0.593532	0.740889	2.55552
AKTIP	NM_001012398	0.415703	0.287164	0.77656	0.956066	0.851092	1.4e-05	0.735801	0.343545	0.921011	0.171812	1.31365	0.533471	0.464306	0.607307	0.289378	9e-06	9e-06	0.447601	1.05361	0.298501	1.38234	0.154416	0.718735	0.667825	0.687215	0.164754	0.883695	1.34537	0.883433	1.02346	0.993105	0.726526	0.654487	0.334709	1.68325	0.421891	0.407031	0.420119	0.226461	0.362851	0.231504	0.779398	0.8055	0.288265	0.555444	8e-06	0.872654	3e-06
AKTIP	NM_022476	8.04133	8.10943	3.78276	8.79074	12.7345	6.98451	5.00925	8.52371	3.80467	6.45147	7.33649	6.51741	6.60259	3.75422	3.96763	7.29405	10.1191	5.75676	6.62161	6.76361	11.9895	3.54559	8.37546	8.52163	5.31184	12.9729	6.50202	11.1632	6.18307	12.2079	10.568	9.67793	7.97767	6.15208	10.0632	5.72105	11.7314	12.0391	5.41682	17.69	8.83398	7.7542	9.59317	11.9346	4.51044	2.99423	14.213	9.2108
ALAD	NM_000031	15.7975	11.3005	11.9116	6.81363	16.5668	9.65967	16.7402	12.6823	11.8783	12.6436	12.732	13.6886	9.7474	10.2217	16.4898	7.51084	7.18233	12.1961	6.3512	9.64463	17.3417	22.676	10.2975	13.1649	8.18525	6.22498	13.4112	9.64781	10.7339	16.4791	9.35512	12.3141	12.3887	11.1146	6.92389	11.9854	7.62711	12.1403	6.84814	9.46725	9.21761	10.3119	4.1322	10.914	5.34307	10.2834	19.2942	16.657
ALAS1	NM_000688	4.17834	4.093	5.29405	4.75246	6.9702	3.59189	6.87469	5.69352	6.57026	5.6477	5.456	3.01251	4.09011	9.55888	3.41784	2.66282	4.03095	3.48443	9.25717	3.05014	6.65572	3.47967	4.86951	5.1538	1.59188	2.48767	2.92446	0.837399	3.62811	4.46929	3.39162	3.24319	3.04939	6.44307	3.87206	1.82102	10.0046	3.32553	1.98948	2.03266	0.898295	4.83108	3.65476	5.44116	2.75679	2.51758	3.45099	4.97206
ALAS1	NM_199166	8.74948	17.5571	14.1894	24.9812	13.0726	15.0415	33.0464	16.9851	15.2874	14.1958	15.2615	14.3083	10.6571	10.9206	17.3651	8.61729	21.9849	17.1061	27.2241	7.98934	13.05	20.5407	11.6482	10.3623	10.6422	12.9143	13.1258	10.056	23.9362	13.4291	12.4904	15.4989	16.5779	36.5612	4.67414	18.5641	21.1983	9.7622	6.98285	9.51057	8.18159	14.7965	10.7604	13.244	5.45053	11.2009	23.296	15.4091
ALAS2	NM_000032	1e-06	1e-06	0	1e-06	0	2e-06	1e-06	1e-06	0	0	0	1e-06	0	1e-06	1e-06	0	1e-06	0.064595	0.038399	0	3e-06	0	0	0	2e-06	0	2e-06	0	0	1e-06	1e-06	0	2e-06	0	1e-06	1e-06	0.024753	0.570628	0	2e-06	1e-06	0	0	2e-06	0	1e-06	0.170535	1e-06
ALAS2	NM_001037967	0.041728	0.014434	0	0.012171	0	0.045207	0.013714	0.013707	0	0	0	0.012713	0	0.043245	0.055249	0.06682	0.013747	0.454992	0	0	0.306906	0	0	0	0.015103	0	0.015606	0	0.056721	0.029438	0.028478	0	0.01522	0	0.044296	0.01029	0	0.262308	0	0.065741	0.035986	0	0.121925	0.031662	0	0.011976	8.1e-05	0.009986
ALAS2	NM_001037968	2e-06	2e-06	0	2e-06	0	3e-06	2e-06	2e-06	0	0	0	2e-06	0	1e-06	1e-06	3e-06	2e-06	3e-06	0	0	0	0	0	0	2e-06	0	2e-06	0	3e-06	2e-06	2e-06	0	2e-06	0	1e-06	2e-06	0	0.082092	0	2e-06	2e-06	0	3e-06	2e-06	0	2e-06	0	1e-06
ALB	NM_000477	0.023436	0.012129	0.032532	0.030676	0.074393	0.056759	0.011465	0.023064	0.090174	0.418249	0.054931	0.042696	0.033273	0.085148	0.01748	0.123865	0.068902	0.121541	0.171678	0.075374	0.022264	0.01253	0.1378	0.157851	0.380994	0.128544	0.208601	0.133716	0.071057	0.517285	0.154625	0.145223	0.064047	0.032837	0.141532	0.337532	0.110652	0.043456	0.065556	0.096644	0.040303	0.018215	0.06825	0.292586	2.10934	0.171295	0.043596	0.016802
ALCAM	NM_001243283	0.054911	2.57113	0.017039	0.719584	0.099824	0.436921	0.92884	0.093469	0.446635	0.085605	0	0.090189	0.139501	0.313775	0.096379	0.221417	0	0.19212	0.701574	1.52703	0.846508	0.033498	0.088112	0.027041	0	0.149994	0.065905	0.19204	0.119539	0.020886	0.055952	0.212214	0	0.071183	0.222112	0.025528	0.521174	0.050945	0.014274	0	0.05628	0.154624	0.076755	0.053807	0.176678	0.477749	0.068073	0.028469
ALCAM	NM_001243281	1.2715	1.72314	0.770954	1.24616	0.659581	1.51607	7.22817	0.607199	3.35352	0.418917	0.415965	0.583795	1.30683	13.7879	1.38317	0.347444	0.113273	0.363105	0.289098	2.43463	15.5865	0.185174	0.045011	0.03919	0.083595	0.30037	1.40614	0.068145	0.522283	0.250461	0.091545	0.406486	0.085629	0.113636	0.620254	0.041144	0.86517	0.139926	0.028852	0.064343	0.097199	0.196347	0.091095	0.050482	0.101898	0.936453	0.072622	0.129511
ALCAM	NM_001243280	5.40046	27.4884	1.33194	51.5313	7.24038	12.1989	23.5758	17.3291	5.20754	7.31989	0.448268	25.3938	8.55915	9.76944	1.43797	3.48589	4.31524	12.5309	10.1851	50.9379	35.8421	0.109709	6.66169	1.80227	7.51069	28.1667	7.69869	49.9403	10.14	4.27054	5.88384	8.23197	0.923872	2.27138	7.3362	3.32718	8.05645	2.41528	4.91118	0.40317	4.52774	24.1914	6.52068	9.71693	0.661509	30.9833	3.77213	7.75773
ALCAM	NM_001627	35.8489	235.099	7.08057	207.356	43.3249	88.3477	153.996	85.538	45.115	54.3709	4.10407	86.733	38.8099	63.5154	10.7478	22.8552	10.2424	85.847	60.5808	304.154	318.098	0.672915	41.456	12.9704	25.6279	143.543	48.2057	205.328	28.9236	23.0585	20.9727	60.6511	7.45779	15.2953	30.9037	12.9036	92.185	17.7462	17.6737	5.96058	18.5815	61.3663	18.3103	21.988	7.03035	164.158	26.2782	49.9271
ALDH16A1	NM_153329	5.92642	8.67201	9.01062	12.7065	8.63171	5.75626	5.47715	8.71324	10.2726	7.41677	15.7318	8.65082	12.8339	9.66334	21.2908	5.63021	3.53862	3.70708	5.55264	5.78689	2.41907	18.1969	8.84032	5.05342	11.8042	5.16911	13.1438	16.4665	15.3821	6.51679	6.04511	4.98978	12.9145	8.70979	4.73972	10.3468	3.34553	8.3691	7.73667	6.55841	6.57388	10.3873	7.97596	10.0358	3.91942	14.1755	10.4204	9.01573
ALDH16A1	NM_001145396	0.985541	2.03769	4e-06	1.62428	0.826683	0.786029	0.006154	0.428815	1.01475	1.06368	1.3e-05	2.54923	0.994757	0.000391	1.41446	0.528431	0.000221	1.98368	0.172188	0.902672	1.90982	7.4326	0.502113	2.46436	0.000703	0.772006	4.73384	8.41769	1.93017	2.26151	0.963133	8e-06	0.705886	0.981979	0.782939	0.399148	0.731421	0.787243	0.000152	1.9424	2.21177	0.000518	5.00939	7.8e-05	1.43016	2.85395	0.402972	0.483747
ALDH18A1	NM_002860	10.7173	14.2902	5.50871	13.039	9.42507	5.77745	14.2612	5.71978	10.9794	14.7344	13.8615	10.5557	13.899	10.6962	5.84349	16.6655	14.586	10.2878	18.1448	10.1057	16.3359	16.6058	12.6733	18.9192	14.9757	14.6968	15.1984	9.60699	17.9258	19.6548	10.6141	7.90468	11.1649	11.2116	20.1787	12.2801	24.1611	18.8427	9.73047	9.51291	14.1261	6.7037	12.5247	5.36317	5.00369	11.6228	10.8785	5.22083
ALDH18A1	NM_001017423	4.0208	3.11285	0.404839	9.90711	3.94032	1.02761	3.76772	2.21315	6.03101	2.60894	3.04476	2.99557	3.24435	1.56841	15.9743	4.23729	3.80926	3.95329	9.40795	3.74616	5.92619	6.8068	5.05973	5.72713	3.94273	19.7092	2.4453	4.15949	4.3624	4.63906	0.938682	1.96415	2.30613	1.28014	3.70369	3.73513	6.15062	3.73656	0.800225	6.54998	2.29077	0.830768	2.10306	3.10171	0.368516	5.45883	1.31673	7.0064
ALDH1A1	NM_000689	2.21494	2.71456	3.57451	24.5543	32.4682	3.89067	129.621	73.6746	43.9956	121.847	9.06621	20.2353	2.797	8.34456	25.1667	7.33288	22.8751	30.433	20.3271	11.8904	12.4424	2.51663	36.7594	4.49258	22.9707	16.3302	23.1686	60.5943	6.70971	7.56262	24.2094	33.8525	17.5478	42.4291	19.3986	26.8146	8.21461	1.46738	1.68088	1.86434	36.3066	73.1902	1.654	16.8285	8.17072	3.96935	63.9161	5.61072
ALDH1A2	NM_170696	0	0.000519	0	1e-06	4.7e-05	4e-06	0	0.41453	2e-06	0	0	0.00033	1e-06	9e-06	0	3.1e-05	1e-06	1e-06	1e-06	0.058987	1e-06	3e-06	1.2e-05	1e-06	4e-06	1e-06	0	1e-06	0.070099	0	1e-06	0.245501	0.136499	0	0	2.7e-05	1e-06	5e-06	0.073163	0.364247	3.5e-05	1.3e-05	1e-06	2e-05	0	1e-06	1.1e-05	0
ALDH1A2	NM_001206897	0	0	2e-06	0	0	0	0	0	0	0	0	0	0	0	2e-06	0	0	7e-06	0	0	0.058477	0.040826	0	0	0	0	0	0	0	9e-06	0	0	0	0	0	0	7e-06	4e-06	7e-06	0	0	0	0	0	0	0	0	0.106342
ALDH1A2	NM_003888	0.569583	0.197361	0.261907	0.053532	0.391913	0.193873	0	0.856918	0.572704	0.867011	0.569302	0.110695	0.754725	0.211389	0.21825	1.19575	0.698668	0.123071	0	0	1.02052	0.145274	0.532979	0	0.599433	0.118955	1.60331	0	0.230019	0.125925	0	1e-06	0	0.573705	0	0.225261	0.11617	0.170669	0.025289	3.02103	0.73658	0.672562	0	0.138819	0.232759	0	4.06948	1.3e-05
ALDH1A2	NM_170697	5.8e-05	0	1e-06	0.15594	0.250897	0.499745	0.240767	0.559874	0.078827	0.091399	6e-06	0.231221	0.299704	0	0.158583	1.54843	0.987227	0.427959	0.052851	2.2e-05	0	0	0.083932	0.007695	0.885712	0.308534	3.7e-05	0.05485	0.183259	0.041226	0.04024	0.029897	9e-06	0.272265	0.040767	0	0.095675	0.171147	0.179893	1.07993	0.453738	0.468948	0.031055	0.015592	3.5e-05	0.137961	2.58465	0.123662
ALDH1A3	NM_000693	0.793813	1.15772	0.360409	5.44554	2.69832	1.17161	3.80273	2.74737	2.74841	4.78379	4.35112	7.29902	0.671971	1.74926	4.7365	24.299	8.09457	4.03325	6.05063	0.111911	1.69896	2.43004	0.287581	0.702704	3.93465	2.0932	4.92131	0.242136	5.4112	2.43147	2.80252	4.14144	2.24431	6.70767	0.409616	7.44855	0.47688	0.366479	1.91464	13.8294	6.18882	2.98086	0.38989	1.03683	0.992403	1.43051	14.713	1.08732
ALDH1B1	NM_000692	5.72478	12.8788	9.01773	17.4074	5.89253	5.45192	17.3414	16.6884	6.45754	13.6445	9.30936	14.1335	6.4894	5.09468	7.775	9.3628	5.35946	6.9492	27.2796	13.2743	8.19844	13.8358	8.21222	12.5031	13.9797	13.9247	7.21366	6.35717	12.3047	7.84808	5.78812	8.13385	6.97233	11.7202	8.30349	8.47697	12.8929	16.9474	3.73177	9.66932	5.03041	12.7764	5.44874	7.40178	2.82232	11.7305	11.6393	12.7107
ALDH1L1	NM_012190	7e-06	0	0.269125	6e-06	0	0	0.225975	0	0.046938	0.090712	4e-06	0	0	0	1e-06	0.397107	0.030241	0	5e-06	6e-06	6e-06	7e-06	0	0	0	7e-06	7e-06	0	0	0	1e-06	0.17777	0	0	4e-06	5e-06	3e-06	0.376021	0	0.66028	0	0	0	0.32721	0	0	0.012755	0
ALDH1L2	NM_001034173	0.279637	0.941229	0.571303	2.55383	2.75687	0.627794	1.38216	1.21151	3.26697	1.04812	2.08611	1.53451	1.4598	0.874724	1.5186	1.53984	4.20367	1.18051	4.60294	0.231209	2.1934	3.37342	0.195046	7.4e-05	0.146739	3.89118	0.675719	8.8e-05	1.1556	2.19284	2.83417	1.73133	1.44894	3.16373	0.911119	3.60192	0.938965	0.765585	1.59435	2.03314	0.458541	1.2287	0.766025	0.698881	0.898213	0.777118	3.4748	0.884829
ALDH2	NM_001204889	0.147324	0.621777	0.577346	1.24337	0.229398	0.540364	0.215952	1.66801	0.515285	0.278437	0.480962	0.280809	0.41178	0.285697	0.590039	2.10296	4.6e-05	1e-05	2.2e-05	0.201515	0.2398	0.474608	1.23218	7.32162	0.828817	0.781502	0.273611	14.966	0.197961	1e-06	4e-05	0.593726	4e-06	1.11565	0.682099	1.09762	2.5e-05	1.2e-05	0.819956	0.459841	0.597055	0.579055	1.41524	1.85533	8e-06	1.1e-05	2.97299	0.230765
ALDH2	NM_000690	10.5274	4.45151	22.6202	31.3284	37.9247	8.85806	27.198	50.2361	31.4319	29.4119	33.3817	27.6803	22.1317	35.3699	36.8737	25.7875	31.8982	25.6372	24.6089	20.5894	24.4907	35.7344	16.6168	12.1725	9.29565	6.16981	50.0202	8.07845	20.177	15.468	9.42975	19.6037	41.3813	100.128	4.44363	78.779	12.3914	8.71536	10.6623	12.0816	33.0464	26.4241	8.81027	32.9799	4.28097	21.3864	172.732	16.3723
ALDH3A1	NM_001135167	0.18	0.268614	0.390242	0.238799	0.608543	0.138134	0.419685	6e-06	0.524387	0.302361	0.283073	1.33787	1e-05	2.7e-05	7.5e-05	0.000382	1.80331	5e-06	0.365771	0.298261	0.433929	4.2814	0.010409	0.000308	0.890927	0.197151	1e-06	1.07272	0.72723	0.360207	0.326621	0.200983	0.064486	0.466588	0.182344	0.688533	0.098907	1.06033	0.350392	0.338478	0.933152	0.329932	0.087086	0.563226	0.127347	0.596341	8.2e-05	0.387052
ALDH3A1	NM_000691	0.001602	5.07984	0.365325	3e-06	2.2e-05	0	9e-06	0.302041	0.237772	6e-06	8e-06	7.5e-05	0.358169	1.17158	1.73635	1.58144	3.6e-05	0.856212	0.001149	0.001283	1e-05	7.4e-05	0.001469	1.46728	4e-06	0.001454	3.62292	0.001789	0.001446	1.00309	0.001478	0.001519	0.001795	0.00141	0.000985	8e-06	0.001457	4e-06	0.001261	0.001813	1.3243	7e-06	0.001505	0.001743	0.001324	2e-05	3.50268	0.001113
ALDH3A1	NM_001135168	0	0	0.732957	0	0.103736	0.053964	0	0.104935	0.11897	0	0	0.385069	0	0	0	0.144227	0.382777	0	0	0.127372	0.215575	0.292592	0	0.565537	0.433007	0	0	0	0	0	0.154459	0	0.347799	0	0	0.261405	0	0.188309	0	0	0	0	0	0.17696	0	0.110385	0	0.112226
ALDH3A2	NM_000382	10.7655	19.1082	13.5772	14.9357	13.6919	6.70192	15.9012	16.0777	13.038	24.1952	9.57024	39.8943	28.9394	13.2507	12.6327	28.4041	24.7343	13.5382	17.3443	13.2896	20.3515	21.3905	4.27326	28.2033	13.4353	37.4044	19.3676	19.1338	10.1179	16.5584	11.938	21.7114	11.5017	16.7989	8.0161	12.5326	17.3971	22.9005	10.9206	14.5953	13.5788	6.35462	11.8952	16.1384	7.3089	13.0156	28.2676	26.0033
ALDH3A2	NM_001031806	0.821858	0.765594	1.58672	1.42428	1.0496	0.892988	1.28132	1.51516	1.45555	1.31092	0.530919	3.75078	1.2324	0.636078	1.05281	8.27382	2.52406	1.76639	2.01843	0.538522	0.421517	0.680044	0.41872	3.65511	0.721373	7.47192	1.01114	2.75576	0.513264	1.67841	0.642268	1.04228	2.79482	0.922419	0.439399	1.38373	2.372	3.80896	1.66798	1.19318	1.09147	0.658321	0.600693	1.71276	0.813108	1.12047	4.63519	1.84052
ALDH3B1	NM_000694	0.889866	0.000475	1.08546	3.71932	3.43592	1.03648	2.55868	5.42823	0.893706	1.87306	5.15156	2.56221	0.327207	5.86646	6.22754	1.70983	0.648374	2.68778	1.06484	0.552256	7.7e-05	1.25324	0.276993	0.425059	0.24037	1.26726	5.98265	6e-06	2.88531	2.99101	0.862303	2.5677	3.43338	6.10099	4.6e-05	6.83908	0.834084	0.617268	6.6e-05	1.51644	4.25243	2.31162	0.000127	0.500722	0.435192	0.946217	16.9393	1.82122
ALDH3B1	NM_001161473	0.758392	5.13773	0.313449	1.4e-05	3.35085	1.04905	1.99891	2e-06	1.43546	1e-05	1.15422	1.04298	0.628285	0.339431	1.51826	0.433904	1.62145	0.926056	0.233118	0.469135	2.84608	9e-06	0.599912	1.4e-05	9e-06	2.6e-05	2.62376	0	1.42983	1.7243	3.4e-05	8e-06	0.991127	0.585455	1.0857	3e-06	1.2e-05	4e-06	0.715548	2e-06	0	0.43849	0.368644	4.1e-05	0.49695	0.486893	0.696856	0.172739
ALDH3B1	NM_001030010	2.1e-05	0.323041	0.291265	0.429775	1.15047	0.691189	0.456382	0.59471	0.842655	0.118198	8e-06	0.525239	0.355658	9.4e-05	0.358737	0.151752	0.434575	5e-06	0.470832	2.2e-05	0.174097	0.130696	0.612512	1.53115	0.935374	9e-06	2e-06	0.72294	0	0.220372	0	1.05687	8e-05	1.7e-05	0.851383	5e-06	0	0.308399	0.584927	3.6e-05	3.9e-05	0.268081	0	0.849368	0.314779	0.000233	1.37748	0.265068
ALDH3B2	NM_000695	0.312554	2e-06	1e-06	0.37652	2e-06	4e-06	0.294814	0.921095	1e-06	2.07675	0.082176	0.274446	2e-06	0.989422	17.1077	2e-06	2e-06	0.951573	2e-06	2e-06	1.84883	2e-06	0.862589	2e-06	1.85952	1.28554	0.933864	3e-06	0.134287	0.34774	2e-06	2e-06	0	2e-06	1e-06	0.116043	0	0.142738	0.247997	0	1.73742	0.121184	2e-06	0.244874	2e-06	0.817106	0.141876	0
ALDH3B2	NM_001031615	0.033643	0.119192	0.029136	7e-06	0.033252	0.118067	0.185334	0.604855	0.080755	1.67021	0.059984	0.002473	0.00991	0.623042	1.15391	0.130992	0.020449	1.3e-05	0.184136	0.016842	2.46083	0.022323	1.3391	0.201402	1.79516	2.5e-05	2e-06	0.047794	0.415315	0.539589	0.466042	0.189733	0	0.019563	0.013314	0.464118	0	0.003034	0.020035	0	0.323581	0.017305	0.010157	2e-06	0.097255	0.065068	0.004515	0
ALDH4A1	NM_001161504	1.08649	0.454688	0.853736	3.3e-05	0.517465	1.42177	1.30741	0.001239	0.575338	2.8e-05	0.001162	1.5e-05	0.16119	1.20737	2.35338	1.12598	1.1e-05	4.1e-05	2e-06	7.8e-05	6.01619	2.01483	0.857418	2.02022	4.41278	0.663073	0.000276	0.511194	0.882285	1.17544	0.15856	0.489875	0.501944	5.1e-05	0.000101	0.873406	6.6e-05	0.000136	8.9e-05	0.013964	0.000141	0.119475	0.892371	4.5e-05	0.074752	3.5e-05	0.009265	7e-06
ALDH4A1	NM_170726	0	0	0.065856	0	0.169814	0.108243	0	0	0	0	0.069221	0.048884	0	0.059187	0	0.041911	0	0	0	0	0.045985	0.276113	0	0.024762	0.035494	0	0	0	0.042048	0.065653	0	0.101137	0.067952	0	0	0.026695	0	0	0.029773	0.059328	0	0	0.02643	0	0	0.03362	0	0.054356
ALDH4A1	NM_003748	12.8007	0.536229	12.0291	2.53415	5.48455	1.80637	0.165934	3.41635	3.91384	5.10136	4.89306	4.87238	3.27264	4.8102	8.18409	0.977285	2.97765	0.939372	0.183177	1.6395	5.34734	19.9017	2.05429	1.14223	6.73105	1.84787	11.6919	0.789926	6.38876	4e-06	5.77472	0.726864	4.87265	5.66068	1.91702	2.41535	5.07089	5.97662	5.38411	5.55175	2.58795	4.18505	5.49713	2.2577	0.579303	1.34634	3.49593	2.58269
ALDH5A1	NM_001080	2.09347	12.6599	2.29944	27.0971	5.00181	17.9069	5.25488	5.10618	4.6884	15.3798	11.0986	7.28029	2.8355	4.67509	4.34256	4.34117	1.21538	5.72886	14.5351	12.024	4.36849	2.51274	12.4871	18.4437	2.67795	4.66974	16.7641	12.1632	9.24098	15.8642	2.6077	5.85363	8.57844	2.30521	17.7672	8.18928	9.57197	2.22886	1.08948	1.85133	4.84468	4.49212	6.43304	4.05622	4.94785	7.83272	3.55932	51.2978
ALDH5A1	NM_170740	1e-05	1.38254	0.642363	1.23987	0.977028	0.750002	4e-06	1.40136	0.877132	0.783467	0.218695	0.380654	0.176273	1.04075	0.185098	0.393666	0.907863	1.46516	0.937677	1.65948	0.148307	0.28928	1.41989	4.5e-05	0.339239	0.299438	1.954	7.2e-05	0.952691	1.2545	2e-05	2.3e-05	1.46549	0.154554	0.70575	1.93173	0.544416	1e-05	0.761616	0.142777	0.398432	0.186788	0.533274	0.924487	1.7e-05	0.309224	0.98905	1.91781
ALDH6A1	NM_005589	4.19878	2.53243	6.63388	2.3315	4.59522	5.05734	12.1127	6.0177	4.74442	11.4226	8.79452	7.80565	7.30178	12.2758	8.99697	6.69783	5.11141	7.03498	14.2451	10.8533	10.6847	3.30221	3.35554	3.83249	2.97719	6.47028	8.99432	1.19762	5.37979	9.749	8.21858	5.69511	3.94417	2.87053	4.66177	4.10569	7.44892	9.99478	1.91109	8.81998	3.52253	4.31163	2.50576	2.955	1.68219	5.77663	6.43577	6.72173
ALDH7A1	NM_001202404	0	0	0	0	0	0	0	0	0	0	0	0	0	0	0	0	0	0	0	0	0	0	0	0	0	0	0	1e-06	0	0	0	0	0	0	0	0.039379	0	0	0.086353	0	0	0	0.048338	1e-06	0	0	0	0
ALDH8A1	NM_001193480	3e-06	1e-06	1e-06	3e-06	0.164006	0	1e-06	2e-06	0.282836	1e-06	2e-06	0.000332	0	1e-06	0.032043	1.2e-05	0	0	2e-06	2.2e-05	0	0.000379	0.193871	0	0.06664	0.560484	0	3e-05	0	0	0	0.000369	0.092621	0.081264	0.054725	8e-06	0	0	0	0.000449	1e-05	0	0.000363	0.081138	0	5e-06	2e-06	0
ALDH8A1	NM_170771	0.450924	1e-06	0.024969	0.234258	0	5e-06	0.067926	0.293378	0	0.525708	0.24414	0.178841	0.000673	0.346967	0.224054	0.109157	0.171046	0.079202	0.136166	0.274991	0.073451	0.069626	0.066233	0.231351	0.110996	2.6e-05	3e-06	0	0.358219	0.172089	3.2e-05	0.114301	0.071924	0	0.069778	0	0.114148	0.111506	0.314626	0.07682	0.226673	0.127508	0.095118	0.327795	0.349262	0.271052	0.156341	0.101917
ALDH8A1	NM_022568	0.681681	0.073811	0.084501	0.0839	2e-06	0.131244	0.046063	0.147888	1e-06	0.339119	0.144675	0	0.269471	0.248954	0.025018	0.437668	0	2e-06	0	0.128865	0.143608	0	0.188292	2e-06	0.066041	1.62193	0.440292	0.430231	0.394852	2e-06	0.236863	0	0.05792	2e-06	0.136369	0.248449	0.317045	0	2e-06	0	0.060263	2e-06	0	1.4e-05	0.302618	0.159355	0.148204	1e-06
ALDH9A1	NM_000696	29.7011	44.9177	37.2595	32.8345	40.4571	29.255	40.6244	33.8201	30.8968	40.2711	27.0697	28.6817	40.0998	21.8419	30.7139	39.7811	47.3623	40.0911	39.8015	60.543	40.1138	21.2083	20.5765	43.24	35.7507	30.0066	42.5764	53.1797	34.5174	32.0486	49.5337	38.3176	37.6087	36.1214	55.2452	32.4927	34.157	69.1379	27.0135	41.6167	47.1213	31.2243	51.5467	37.7538	22.1258	30.5317	28.8632	45.1395
ALDOA	NM_001243177	5.31851	6.89012	9.84738	2.8023	3.90053	4.6461	13.4395	3.21032	6.13455	4.07493	8.46557	8.39569	2.02617	9.46237	11.1303	5.60159	2.46746	5.96546	4.57936	8.15309	4.66783	6.17403	6.7661	4.57463	4.09597	6.98356	4.3472	1.48941	6.13875	6.84797	2.60525	7.59192	4.76675	3.07566	4.85055	3.67275	3.66798	2.58273	3.49378	4.12757	2.19903	2.60576	3.70509	2.79067	0.416919	2.8988	1.94858	2.19114
ALDOA	NM_000034	10.2874	35.5203	13.9065	16.3156	12.5752	28.9891	17.8969	12.0798	10.7895	7.06634	10.0979	30.4371	7.57946	18.6045	8.27681	10.6038	6.56456	9.63003	16.3143	35.5207	15.517	5.42932	30.7056	16.9496	5.35697	7.11345	14.6899	5.08513	10.4254	10.7872	6.9093	35.1585	14.9108	7.50163	15.3296	10.5375	23.6049	14.194	19.557	8.08198	5.64824	14.8837	5.5469	15.4095	4.66463	18.5671	4.38912	11.466
ALDOA	NM_184043	61.8533	501.73	166.579	162.062	115.316	380.23	288.422	126.997	77.0623	70.9268	85.907	270.545	51.7339	134.756	104.275	145.645	98.4827	217.658	136.013	366.186	153.928	196.455	291.914	398.792	59.5882	124.941	183.947	90.6006	119.934	315.59	89.6752	369.396	112.611	85.8575	230.488	112.802	219.747	115.315	150.37	71.5022	41.2748	58.3713	52.579	209.577	24.3613	167.582	37.8627	90.8171
ALDOA	NM_184041	185.534	241.357	309.441	202.166	124.697	303.379	523.863	171.262	256.463	299.17	375.936	422.273	117.184	461.153	535.913	199.773	172.993	367.213	278.163	414.354	269.868	167.448	426.066	165.565	398.695	265.386	257.645	47.825	335.09	144.019	120.523	332.366	259.244	207.95	194.628	201.053	256.361	155.459	162.179	218.826	187.677	186.176	112.226	167.823	44.8826	234.852	165.14	116.654
ALDOA	NM_001127617	0.850346	1.9653	4.20826	0.971959	1.87983	1.13142	2.51229	1.50264	1.83086	1.62862	2.21917	5.61908	0.775092	2.32305	0.78779	1.38607	1.33073	1.43791	1.86775	2.98784	0.683271	1.00124	1.59089	3.40407	1.44354	1.38857	0.686997	0.960997	1.67871	1.48089	0.942489	1.7012	3.04973	1.08156	1.81287	1.16272	1.38655	2.28413	1.1501	3.49944	1.38002	1.78903	1.25259	4.72319	0.302882	1.8137	0.343336	1.52866
ALDOB	NM_000035	0.161966	0.044654	0.635979	0.018821	0.059943	0.017387	0	0.063715	0.109131	0.080602	0.033767	0.039283	0.081687	0.050474	0.02149	0.041507	0.189787	0	0.007903	0.026027	0.010216	0.023017	0.101542	0.747031	0.023384	0.064398	0.023942	0.049239	0.119605	1.33537	0.207501	0.092578	0.117974	0.241855	0.034292	0.119534	0.040748	0.350076	5.85549	0.114361	0.037092	0.092269	0.177944	0.04896	0.136656	0.037116	0.070254	0.402268
ALDOC	NM_005165	36.5189	2.84457	4.09087	18.6623	24.3451	31.8203	87.8947	42.1642	19.6224	19.4841	12.1461	71.7123	12.0249	33.0442	22.4225	10.4984	11.285	27.8399	30.6856	81.3776	25.1191	41.8959	19.6384	4.05793	15.959	11.7126	20.9482	3.47072	36.3327	40.6188	6.46032	65.5375	10.9202	3.60725	14.5887	8.35779	10.895	1.00554	53.9435	10.6086	2.5199	6.85822	25.7648	24.5117	0.920152	28.028	9.00888	24.2571
ALG1	NM_019109	2.0528	6.99576	4.41607	4.02115	4.23274	4.51473	5.29571	6.01689	1.92436	3.6462	4.48118	5.54242	2.71005	4.36848	5.03774	3.80082	3.7285	4.37345	4.17757	5.31529	4.95989	4.58118	4.50252	5.72978	9.82246	4.50863	5.10528	3.84277	4.37868	5.40167	6.9	5.5889	4.82384	3.07218	5.35653	5.63728	5.34107	6.11414	3.59714	4.88161	4.37382	5.30624	3.21609	5.63178	1.798	3.92774	5.27674	3.5934
ALG10	NM_032834	1.2717	3.35323	2.71277	2.08006	2.79807	2.08526	2.24273	2.03477	2.01072	4.18947	1.10813	3.17132	1.8384	1.41384	1.47357	2.96074	1.92422	1.31002	1.93599	2.65541	2.92851	1.88405	1.96517	1.92889	1.55209	1.54566	2.3571	1.62436	1.56433	1.59723	1.91887	1.38975	2.59479	2.33729	2.63775	2.29282	2.09056	3.75455	0.757005	1.30758	1.31456	1.90911	0.582175	0.998303	2.60802	2.3449	0.850405	1.7775
ALG10B	NM_001013620	0.582551	1.52459	1.89988	0.465804	3.23906	0.112985	0.277097	0.501694	1.38637	3.45654	0.753865	1.19891	1.67202	0.48981	0.279149	2.01927	1.80992	1.34294	0.178355	0.09302	1.21513	1.71165	0.090984	2.56029	1.85085	0.332707	0.646998	1.78202	0.217553	2.14288	0.37896	0.915252	2.27281	0.661138	0.150076	2.1642	0.225042	3.42009	0.200696	0.513719	1.10742	2.22604	0.066465	0.461465	1.47175	0.639785	1.34212	1.54115
ALG11	NM_001004127	2.24208	3.47164	2.1219	2.49051	3.10356	2.32884	6.5597	4.47283	3.25839	5.21831	2.28191	3.83742	6.8431	2.32586	2.11775	5.16317	3.35785	5.17201	3.62277	7.61089	2.29607	3.55574	1.40636	1.09391	2.25365	2.55798	2.00054	1.43401	2.15538	2.77749	4.41339	2.33427	3.39283	2.73151	1.78661	3.16142	3.05888	4.6313	1.7734	3.25874	3.55099	2.92506	1.15138	2.03033	4.51013	1.82498	3.78828	3.46704
ALG12	NM_024105	17.9419	9.74091	9.02168	9.9079	12.6796	16.3532	14.0386	8.06854	10.2186	6.02535	13.0364	7.83589	9.8606	15.1438	9.65715	6.02363	4.47352	10.6362	9.02417	21.8722	14.6494	30.6149	13.8108	9.7551	7.3277	3.17856	16.0466	5.26936	11.0096	12.5114	8.48372	8.12125	11.3794	9.70052	3.85582	9.4089	5.40387	11.6973	8.67176	5.33558	4.97641	8.60617	4.77068	4.11172	4.34849	13.0837	10.2463	5.6164
ALG13	NM_001168385	0	0.405525	1e-06	0.07928	0	1e-06	0.15293	0.317242	0	2e-06	0	8e-06	0	0	0	0.019679	0.000332	1.4e-05	0.339484	0.004698	0.090621	0.276167	0.002046	0.002364	0.283086	0.305832	0	0.714265	0.175618	0.087041	0.115442	0.497785	0	0.209803	0.001231	0.438501	0.08197	0.000183	0.065665	0	0.474609	0	0.279911	0.559054	0	0	0.253964	0
ALG13	NM_001099922	3.16893	2.69023	2.5342	1.15676	5.88083	3.58435	2.40751	3.17791	3.63175	3.23116	2.96966	2.33715	5.52877	2.43239	3.14965	2.42631	2.14874	2.21126	2.66983	4.23704	4.58606	5.95572	3.93841	1.61051	3.23435	3.37538	1.77831	1.99484	3.81637	2.75972	3.8864	2.78373	3.11237	1.15039	2.56743	2.1632	2.11998	1.26158	2.89462	3.2823	2.59163	5.72917	2.5883	2.56171	3.08882	5.46243	2.67489	4.45185
ALG13	NM_018466	0	0.268318	0	1.4755	0.131928	0.226352	0	0.428634	0	0.184144	0	0.786996	2.7e-05	1e-06	0	0	1.38166	0.000108	1.15557	1.25088	0	0	1.68742	1.25751	2.39442	3.2e-05	0	3.51816	2e-06	0	2.5e-05	0.339961	0	1.63325	3.43785	7.1e-05	0.784017	1.19893	0	1.16345	0.741125	0	3.67655	1.57404	0.832831	0	0.995862	0
ALG13	NM_001039210	0	0	0.054607	0.090737	0	0.125996	0.034897	0.068378	0	0.105209	0.130713	0.057975	0.076568	0	0.070007	0.207872	0.034921	0	0.09406	0	0	0.082656	0	0.231314	0	0	0	0	0.046727	0	0	0	0	0	0.107283	0	0	0	0	0.12692	0.320301	0.148632	0	0.201868	0	0	0	0.159194
ALG14	NM_144988	4.16429	11.9833	4.71605	13.274	10.4969	9.00912	6.07184	10.7886	7.02276	13.2354	5.47509	8.66672	11.3533	6.45065	5.45441	11.1847	8.00684	7.18586	9.97654	23.5396	16.3642	13.4888	16.0464	30.878	18.9754	7.84255	8.60514	11.4131	8.87126	10.4733	7.84946	7.9546	9.21165	12.4549	14.6687	10.1127	16.7183	4.34949	10.1656	13.5552	12.6772	3.89851	17.3525	14.1238	2.44285	10.0784	8.52021	12.9584
ALG1L	NM_001195223	0	6.4582	0.5747	0	2.77166	0.663304	4.40433	0	1.69592	0.657891	1e-06	1.49787	0.76194	3.59163	5.15672	0	0	0.23099	0.323745	0.236477	9.52444	1.66473	1.30346	2.97839	0	0.449006	0	3.06379	0.689207	4.81463	0.310895	0.993718	2.24815	0.432366	2.80131	0.83033	4.03833	0	0	0	2.26659	0.431333	0	4.49901	0.104046	0.175976	0	0.139978
ALG1L	NM_001015050	1.23952	17.3332	1.69121	0.30724	3.6755	10.838	38.0507	0.436727	18.0808	10.3162	1.07542	5.59106	4.58007	17.2822	16.9545	2.1355	1.20565	5.88901	6.64048	39.9679	26.715	6.03827	6.55969	22.4623	10.7125	4.15307	2.49009	28.4668	8.37804	21.9087	0.488042	10.8674	7.47428	1.954	28.9463	7.22211	17.6353	1.44065	3.39961	1.31527	9.45122	8.48288	1.70622	15.0965	3.41336	26.6273	0.496516	15.5654
ALG1L2	NM_001136152	0.03231	0	0.080839	0	0	0	0.187902	0.258496	0.149964	0.104019	0.087349	0.112437	0.052636	0.231489	0.302666	0.108256	0.031629	0.104433	0.044557	0.081702	0.030933	0	0.05588	0.030305	0.07339	0	0.111502	0	0.035844	0.136773	0	0.08681	0.077319	0	0.04033	0.05122	0	0.029556	0	0	0.148065	0	0	0.034803	0.026615	0.146525	0.132313	0.06008
ALG2	NM_033087	8.43667	8.8423	5.01646	7.81564	12.4135	8.85221	16.5014	12.8745	10.2305	9.62072	12.8583	9.96408	25.3663	4.30663	5.77727	5.76568	7.15639	7.09804	4.74217	17.8059	8.98426	7.1941	11.4476	12.1448	6.50655	5.70573	6.98597	14.1571	9.85572	7.7339	8.00338	12.1137	17.8339	8.29076	15.4971	10.5286	5.35045	15.2771	9.18184	16.6984	4.73738	23.2033	8.72068	7.34721	3.11289	8.9041	13.2377	11.6696
ALG3	NM_005787	11.7328	14.8473	9.67991	31.8978	12.4117	28.0957	48.6717	17.6919	12.1789	15.5488	15.7246	18.812	10.2109	17.6934	25.0756	13.7161	6.01677	14.7666	25.0397	22.8948	29.5515	64.7055	13.6766	15.0503	20.915	12.5542	27.8094	5.91419	26.2091	28.5349	9.55731	11.9573	12.3459	6.94925	9.31659	12.6968	17.7112	9.78643	5.92918	11.2971	5.51905	20.2816	8.79071	5.1293	6.05641	16.0713	7.48073	12.7532
ALG3	NM_001006941	1.09241	1.19943	0.807654	3.23831	1.52788	0.488741	1.86292	1.76798	0.129651	0.948732	0.650595	1.83279	0.254003	0.923848	1.29298	1.25584	0.40464	0.261282	1.44954	1.46099	1.16595	1.29829	0.914217	1.87548	0.547838	0.937201	0.592239	0.161602	0.650484	0.882857	0.699014	0.756509	0.446349	0.472151	1.07744	1.48005	1.78803	0.908382	0.236363	1.46371	0.805447	1.01984	0.305932	0.293294	0.682841	1.16403	0.695005	0.513972
ALG5	NM_001142364	1e-06	0	0	0	0	0	0	0	0	0	0	0	0	0	0	0	0	0	0	0.110946	0	0	1e-06	2e-06	1e-06	0	0	3e-06	0.036445	0	0	0	0	0	0	0	0	0	0	0	0.204678	0	0.150033	1e-06	0	0	0	0.090536
ALG5	NM_013338	21.2602	25.35	20.3967	22.2343	18.5741	12.9199	31.7738	29.4749	20.6793	30.0082	10.7933	21.2342	21.7609	11.0346	12.6633	26.1052	23.9846	24.1188	27.5282	64.4179	11.4506	20.5814	45.8261	24.5995	63.6616	28.5225	13.139	95.7727	21.851	15.944	15.0495	26.1258	21.1015	21.2937	30.1594	25.3321	23.7161	26.9968	13.7876	31.3593	53.0668	16.2623	60.6077	46.1665	8.32174	28.3421	27.5589	56.7031
ALG6	NM_013339	6.35813	13.1271	4.43494	8.55854	4.89254	3.86002	5.43983	6.05924	3.09285	11.6111	1.88198	7.34843	5.23145	4.39927	4.28966	10.4483	7.17084	6.28933	14.453	8.76695	4.92899	2.77539	9.15147	9.98685	12.4261	7.1353	5.24151	7.98798	4.19823	5.30785	10.1132	5.36073	6.29368	4.3609	6.96713	4.69715	9.12461	6.71116	9.68197	7.96153	8.08065	6.07353	7.52665	6.06625	7.05108	13.7257	2.88086	8.48394
ALG8	NM_024079	6.28995	9.40429	6.28687	15.7992	11.2203	7.75743	10.0349	12.6455	6.73803	12.994	5.66433	12.5198	12.7909	3.93451	11.408	9.64731	9.97811	7.69557	31.9334	12.4063	9.38359	17.8609	19.1568	16.8281	22.6732	15.9451	8.62804	15.8464	10.8306	9.86884	7.45214	10.7389	8.96128	12.9896	17.031	10.1929	16.4827	24.4629	6.92363	13.8048	11.3994	11.2401	6.93831	11.0005	6.12765	14.0655	7.92121	17.864
ALG8	NM_001007027	0.15756	2.09262	1.04657	2.38765	1.42003	0.703372	1.28564	5.32903	0.970723	2.77413	1.08664	2.62382	0.795608	1.92996	2.36689	2.58058	1.25218	1.67642	4.15706	2.26914	0.289946	1.604	1.72533	1.92554	2.67341	3.66727	1.28758	2.11286	1.77525	1.86332	0.826471	4.55562	3.47141	1.92303	2.11836	4.62708	1.56011	2.62382	1.1531	2.17184	3.6703	1.45534	0.664351	4.27985	1.09345	2.17927	2.75073	2.38108
ALG9	NM_001077692	0.694799	0.236013	1.15732	0.967968	0.50579	1.1437	0.785072	0.835103	1.36771	1.31157	0.623647	0.976917	0.57191	0.416284	0.539884	1.2819	0.813116	0.785735	0.587025	1.64482	2.11366	0.926834	0.452281	0.255504	0.350102	0.648631	0.969623	0.453405	1.12822	0.414462	0.418538	0.797301	1.22821	0.729922	0.345748	0.725821	0.818981	1.0451	0.689989	0.376097	0.419571	0.809189	0.160699	0.749876	0.84587	0.328943	0.642958	0.36893
ALG9	NM_001077690	2.60039	2.75861	2.52038	2.42839	3.80046	5.26285	1.63719	2.86035	4.02496	5.81748	2.31556	2.41637	4.39244	2.82278	2.25711	5.07264	3.71823	3.46862	4.43978	9.21507	2.57988	2.29549	3.70877	4.04774	3.26652	4.38851	2.80551	5.03683	4.40345	3.90171	3.08376	2.69049	3.21004	2.65182	6.28826	2.49437	5.80742	3.83954	3.00568	2.41865	1.1392	3.03699	1.70199	3.68527	1.71479	3.12176	1.41709	2.34417
ALG9	NM_001077691	0.237048	0.200977	0.535486	0.439367	0.206555	0.374818	0.438504	0.293939	0.515945	0.29637	0.102975	0.473019	0.244325	0.170677	0.240493	0.273436	0.244913	0.069991	0.327706	0.340631	0.478032	0.626687	0.194971	0.09206	0.041907	0.249608	0.294645	0.060228	0.189999	0.149442	0.286857	0.504786	0.334828	0.328474	0.081986	0.203971	0.131888	0.11276	0.392748	0.130328	0.103976	0.335812	0.038358	0.253801	0.304981	0.091265	0.37819	0.246429
ALG9	NM_024740	0.869437	2.33478	1.13736	1.08241	1.54751	1.70852	0.900298	0.98767	1.47919	1.29573	0.366809	1.15298	1.88582	1.14346	0.992185	1.04515	1.103	0.294143	2.46725	1.88963	0.547717	1.53992	1.60055	1.43808	0.383386	1.67216	0.843015	0.654908	0.742439	1.39481	2.09432	1.69003	0.851588	1.18795	1.51008	0.687328	0.936839	0.396003	1.69068	0.83389	0.272984	1.24145	0.398601	1.23239	0.602292	0.863041	0.81969	1.55965
ALK	NM_004304	0.699878	0.004124	1.25401	0.149386	0.041277	0.0127	0.026814	0.055116	0.04669	0.076293	0.907961	0.025327	3.13648	0.035701	0.170926	0.754215	0.038264	0.016205	0.008781	0.003215	0.022175	3.36568	0.009429	0.168382	0.004327	0.124944	0.104288	0.122946	0.023672	0.421172	0.1229	0.064809	0.109459	0.104445	0	0.053139	0	1.08851	2.39401	0.591214	0.198541	0.056044	0.007721	1.65419	0.503041	0.158284	0.029763	0.031544
ALKBH1	NM_006020	4.13835	3.63882	5.01127	3.75276	6.10476	3.98986	4.88979	5.4371	3.74727	8.50895	4.79495	5.98786	7.64033	6.26818	3.65295	4.41382	7.41111	4.14064	11.1639	9.12674	7.36892	6.52442	5.17948	7.13092	4.99144	5.39432	4.51968	5.42729	6.26406	8.4551	6.42434	7.12136	4.85046	5.18704	10.8091	4.93598	10.7247	5.59688	4.76978	7.72555	5.20464	5.82376	8.91431	12.4487	3.38525	5.66139	2.97249	8.80336
ALKBH2	NM_001145374	7.4907	11.831	8.0711	12.6221	7.55728	4.82791	6.16996	6.55077	7.82355	12.1298	6.12421	7.39579	5.67428	8.3253	7.96479	5.41594	5.65571	5.59736	21.6791	14.4292	4.90298	7.04525	14.4905	13.4312	18.187	25.2232	6.13865	12.4336	4.09451	5.80669	6.12723	7.68838	7.90759	6.07045	24.8335	5.95489	10.6484	13.9899	6.44279	6.21351	14.9488	7.21277	12.2154	11.7617	5.65333	9.24918	3.96149	6.45104
ALKBH2	NM_001205180	3.45084	5.99161	2.2705	1.60883	3.10343	4.13386	1.3e-05	2.27146	3.27915	2.89132	1.31467	3.2558	3.16503	3.7569	2.38173	2.73222	1.44922	1.88076	9.20176	4.04587	1.4401	1.17158	7.92324	9.80627	8.62804	11.4074	2.41718	10.5964	1.53394	2.62018	2.37705	3.73621	2.90174	3.59045	7.51898	1.72063	4.20525	3.93647	1.33822	3.86631	5.26928	2.90487	5.57186	5.53685	1.49917	5.51949	1.53455	2.13508
ALKBH2	NM_001205179	0.121821	0	0.224047	5e-06	1.5e-05	1e-06	1.2157	4e-06	0.068708	0.387027	0.281476	0	0.119786	0.054611	0.20899	0.621355	1.38976	0	0	0.195415	0	0	2e-06	1.21366	1.50203	6e-06	2e-06	7e-06	0.693704	3e-06	0	0.603663	2e-06	0	1.08936	0.156241	0	1e-06	2e-06	5.5e-05	0.335905	2.2e-05	2e-06	0.268609	0	1e-06	0.621719	0.369453
ALKBH2	NM_001145375	0.422502	0.466326	0.468757	1.0233	0	0.949854	1.23201	0.32285	0	0.27177	0.133127	0	0.487403	0.335886	0	0.399622	1.2473	3.12542	1.22138	0.473642	9e-06	0.912449	0.318532	2.9492	1.71368	4.28187	1.02327	1.23789	0.83185	0.447689	0.001909	0.473054	0.414599	0.418463	1.25104	0.725854	0.418022	0.519068	0.123449	0.666361	0.920111	0.140698	0.2303	1.17078	0	0.279126	0.155939	0.130656
ALKBH2	NM_001001655	2.67056	2.6e-05	5.96537	6.49651	2.11251	3.93206	4.31051	1.41995	5.79959	2.71499	3.53347	0.876901	2.38741	3.87066	1.72502	2.88409	2.71515	0.689628	3.65836	5.03381	0.681051	6.94332	7.49043	4.38035	10.1884	4.91467	2.54035	6.28387	5.65649	3.59306	1.31145	3.46756	1.88489	1.02123	14.2029	3.32434	1.94618	3.60376	1.9064	1.0813	7.31106	2.11017	5.87232	7.80086	0.000639	3.99725	1.70375	0.270913
ALKBH3	NM_139178	7.73532	14.8804	11.2678	3.08854	9.00214	5.88079	5.68324	8.2241	10.5439	12.6863	4.55158	11.1364	15.7767	7.56623	10.2342	7.54599	12.6571	8.45746	1.19736	6.14833	14.3095	19.145	13.6533	15.4961	13.4063	11.7437	10.0568	11.0433	10.9802	7.237	6.76861	12.5413	9.33578	16.4446	16.8908	11.5044	10.3016	7.8061	8.54125	7.22931	13.583	6.65028	11.705	19.6856	5.58324	14.4432	7.8865	7.86024
ALKBH4	NM_017621	3.45566	7.79304	5.17666	5.83377	5.62829	3.30834	3.84702	4.58908	6.19026	6.73507	5.69791	5.2586	4.24985	5.19222	3.58031	3.66917	3.75607	3.15421	10.3296	7.95319	4.95144	8.07742	7.80308	8.43855	8.06557	2.88862	5.12176	4.95112	3.5394	4.58776	3.4146	6.71262	5.87646	5.48465	5.55836	3.56957	6.23649	6.75353	7.85913	5.3519	3.02662	5.77162	4.29222	10.1343	2.49056	5.52868	4.4165	7.53569
ALKBH5	NM_017758	26.5328	26.3404	31.8727	28.7018	22.3278	25.4722	44.3363	23.2188	44.4059	39.2447	27.7626	52.1435	27.4179	37.2519	32.9748	24.4548	37.3601	25.334	22.6015	30.6872	35.982	33.8116	20.3769	27.0187	32.9484	116.163	38.1426	19.0925	29.7178	27.612	25.2859	27.8322	31.9421	22.2124	13.0531	23.9604	33.3328	19.2392	16.8845	16.6289	17.2748	28.8748	13.827	20.4386	9.90016	19.829	25.5817	27.9021
ALKBH6	NM_032878	4.78392	11.5052	12.1467	5.48651	4.62965	7.91132	10.3183	7.89412	4.67211	6.33992	9.44277	11.9263	7.44753	7.83782	11.8425	4.61669	9.37261	4.46708	11.8886	11.3962	5.83855	10.7649	9.32416	11.2801	12.3724	5.81737	7.40149	10.1001	8.10855	6.82066	7.88085	5.75027	5.67758	6.44879	5.05897	6.74663	3.52856	3.64296	4.9531	6.49673	6.12873	9.73869	10.8824	10.4594	2.38206	8.45229	3.4893	7.39071
ALKBH6	NM_198867	2.13522	3.37912	3.18699	1.81203	5.0456	5.30086	3.33272	6.01839	3.40916	2.42305	1.80018	5.48437	2.52692	2.49246	2.81743	1.57273	2.08112	1.35428	0.649846	3.79498	3.26637	2.61409	4.96465	7.24109	3.7285	1.19164	1.43122	8.0424	2.12802	3.5232	1.27387	3.31987	2.11543	0.534341	1.40284	1.76058	2.45959	4.27978	2.01205	4.59989	2.15259	4.94279	5.06696	4.18124	0.951219	5.37756	2.49762	3.72802
ALKBH7	NM_032306	21.6355	33.7015	21.239	29.8331	18.0075	18.0334	20.6964	32.6902	28.5599	24.5479	22.3065	25.8094	42.6289	31.7315	10.3413	15.1267	4.68819	11.9972	37.8701	32.3923	17.522	36.5397	44.7845	33.4221	33.3552	13.9416	15.0995	34.6189	32.4135	19.1945	13.0309	41.6353	23.6552	24.5731	38.5247	19.3929	15.3052	18.4233	25.8544	33.9222	25.6711	20.1423	80.985	56.5732	5.03379	49.5357	19.4975	25.7528
ALKBH8	NM_138775	1.08603	2.33639	2.38418	2.58864	1.9654	1.46637	1.28946	2.67087	1.99758	2.53118	1.32285	2.02336	2.29921	1.12879	2.25921	1.91318	3.33708	2.33391	4.25672	4.00108	1.84621	2.36399	1.77747	3.02011	2.47721	4.67381	1.30644	2.74959	2.0559	1.7779	2.33392	1.26948	2.28516	2.18776	4.6113	2.24334	3.14885	1.74875	2.24857	2.55586	2.10056	1.66874	0.810021	1.95255	2.00729	0.95198	3.09984	2.17865
ALLC	NM_018436	0.113836	0.039633	0.115203	0.050155	0.499351	0.062609	0	0.09384	0.236006	0.031692	0.058986	0.069963	0.072339	0.068551	0.018773	0.01822	0.038275	0.020248	0.181813	0.122718	0.372385	0.603972	0.193961	0.018452	0.062118	0.077683	0.065163	0.610794	0.197393	0.306	0.019815	0.018187	0.020823	0.071375	0.157783	0.028193	0.054128	0.070842	0.060983	0.022566	0	0.148025	0.037236	0.173911	0.097454	0.196726	0.03548	0.246131
ALMS1	NM_015120	11.4364	2.55692	7.9359	2.89854	5.11097	4.15616	5.34007	4.21513	5.25897	9.13561	2.86349	5.2118	12.6788	5.59177	4.44611	3.65895	8.37916	5.438	6.02528	4.52885	9.28173	4.9439	3.35973	3.08054	2.69915	5.2333	5.19476	1.69731	4.3018	5.58649	7.79319	1.93406	3.35734	3.90996	3.05614	2.83408	6.79116	8.74923	9.13486	3.07699	4.66735	8.33956	1.37124	2.24714	9.61887	5.02403	1.65804	5.18057
ALOX12	NM_000697	0.044519	0.023023	0.117471	0.126157	0.061801	0.071755	0.086934	0.131381	0.096693	0.313949	0.192172	0.334237	0.052642	0.226511	0.265754	0.235305	0.021764	0.069106	0.105935	0.062613	0.052729	0.083134	0.008723	0.053499	0.204943	0.044304	0.037064	0.025385	0.033667	0.093414	0.090172	0.074238	0.255412	0.093514	0.042429	0.139676	0.031511	0.092817	0.08002	0.091722	0.277308	0.086476	0.043178	0.037866	0.122149	0.258296	0.23799	0.143564
ALOX12B	NM_001139	0	0.021597	0.058078	0	0.01657	0.016808	0.091599	0	0.171029	0.086642	0.092608	0.009498	0.009878	0.238864	0.265224	0.020085	0.040758	0	0.015292	0.016787	0.108586	0.144601	0.008188	0	0.011311	0.186728	0.023138	0.035724	0.010508	0.032819	0.010554	0	0.045658	0.029247	0.092892	0.00771	0.009855	0.106439	0.008343	0	0.008969	0.097391	0.010124	0.047359	0.008811	0	0.00971	0.052391
ALOX15	NM_001140	0.116396	0.020029	1.8503	0.033765	0.09224	0.093408	0.122494	0.333616	0.686777	0.72338	0.516063	0.343445	0.018326	2.35974	0.821091	0.419512	0.047155	0.229598	0.127674	0.007787	0.0548	0.061787	0.820559	0.102358	0.398698	0.096041	0.631769	0.066272	0.155608	1.40827	0.195382	0.018465	0.127096	0.108518	0.036931	0.071521	0.027424	0.035903	0.00774	0.102585	0.964847	0.060246	0.018775	0.241552	0.016336	0.049976	1.00895	0.048606
ALOX15B	NM_001039131	0	0	0.069638	4e-06	6e-06	0	0	5e-06	0	0	4e-06	0	0	0	0.075403	0	0	0	0	0	0	2e-06	7e-06	0.150526	3.7e-05	0	1e-06	0.197018	1e-06	0	0	2e-06	4e-06	6e-06	0.066606	1e-06	2e-06	0	0.134005	0	0	7e-06	5e-06	0.29714	0	4e-06	2e-06	0
ALOX15B	NM_001141	0.143731	0.296459	0.186836	1.72142	1.34028	0.445858	1.82804	1.27816	0.821637	0.940496	1.46547	0.313138	0.425395	1.72867	3.94788	0.174967	1.07487	3.66701	0.651587	6e-06	0.680759	0.369714	0.255187	0.350567	0	7e-06	6.4803	0.125677	1.21856	0.150083	0.559484	0.931416	1.6741	8.75597	0	3.19922	0.162522	0.047271	0	0.056295	2.10327	0.723873	4e-06	0	0.379184	0.191421	5.41571	0.192056
ALOX15B	NM_001039130	8e-06	0.266652	2e-06	0.540041	0.420513	1.2e-05	0.352362	0.382697	3e-06	0.209998	0.102603	1e-06	1e-05	1e-06	0.416094	2.4e-05	0.208324	5e-06	3.7e-05	0.334477	0.163736	0.164862	0	0.170551	0.300436	0.235876	0.527597	3e-06	0.459006	0	3.3e-05	0.206567	0.617344	1.93142	2e-06	0.974191	1.5e-05	0.052038	2e-06	0	1.8e-05	0.074678	0.115222	3e-06	3e-06	0.159597	1.17397	4e-06
ALOX5	NM_000698	1.88897	12.6341	6.65172	9.68405	10.4591	8.66927	17.3035	14.875	6.40859	15.3909	22.2477	7.25658	0.95119	10.2464	51.8422	9.59114	6.53402	6.75255	6.62936	0.933886	7.646	3.01018	8.18253	23.193	13.3892	6.29084	15.1656	2.64205	11.0668	15.9349	4.8888	14.5546	7.22716	21.8903	0.195008	11.3174	0.30609	9.10614	6.41335	5.29544	8.79775	5.26049	1.74143	3.21106	1.15508	4.98222	42.3297	9.41107
ALOX5AP	NM_001629	0.713243	6.40622	3.84187	16.731	14.5639	4.12609	16.8116	22.4727	7.46569	12.3264	14.8591	8.13187	2.03542	6.95716	15.8018	17.1353	15.3303	10.8163	5.97256	2.80755	4.10086	6.70019	1.4616	2.3166	7.63517	12.9292	19.7691	2.344	16.269	3.45912	3.47046	21.1938	17.4942	21.4333	2.51835	36.9993	1.40588	2.48285	1.34218	8.20388	20.1868	5.68097	0.714363	21.2535	2.55958	2.31807	112.751	13.6393
ALOX5AP	NM_001204406	0	0	0	0	0	0	0	0	0	0	0	0	0	0	0.04048	0	0.131564	0.003316	0	0	0	0	0	0	0	0.106401	0	0	0	0	0	0	0	0	0	0	0	0	0	0	0	0	0	0	0	0	0	0
ALOXE3	NM_021628	0	0	0.004439	0.013845	0.00631	0	0	0	0.023073	0.006596	0	0	0.015038	0.016601	0.071558	0.007662	0	0.024455	0.00582	0	0.029807	0.075727	0.006239	0.022889	0	0	0.008742	0	0.007939	0.008282	0.007976	0	0.017395	0	0.015156	0	0	0.029466	0.006353	0.009346	0	0	0	0	0.006692	0.020517	0.029584	0.005699
ALOXE3	NM_001165960	0	0	2e-06	2e-06	2e-06	0	0	0	1e-06	2e-06	0	0	3e-06	1e-06	1e-06	3e-06	0	3e-06	2e-06	0	2e-06	3e-06	2e-06	3e-06	0	0	3e-06	0	3e-06	3e-06	3e-06	0	3e-06	0	2e-06	0	0	2e-06	2e-06	3e-06	0	0	0	0	2e-06	2e-06	3e-06	2e-06
ALPI	NM_001631	0	0	0	0	0	0	0	0	0	0	0	0	0	0	0	0	0	0	0	0	0	0.021786	0	0	0	0	0	0	0	0	0	0	0	0	0	0	0	0	0	0	0	0	0	0.0116	0	0	0	0
ALPK1	NM_001102406	0.080202	0.228881	0.126565	0.731806	0.016457	0.358357	0.124628	0.217049	0.563639	0.584877	1.4239	0.753853	4.6e-05	0.773446	0.393686	0.772106	0.523246	0.219507	0.328385	0.079483	0.268767	2e-06	0.048179	0.000108	0.001542	0.316902	0.520555	0.00038	0.469519	0.099845	0.085024	0.000183	0.417739	0.709716	3e-06	1.70061	2e-06	1.14647	0.125772	0.194957	0.317692	0.035876	0.072518	0.000712	0.152923	0.345228	1.15793	0.006019
ALPK1	NM_025144	4.7e-05	1.20254	0.255746	0.883543	0.710871	6.8e-05	2.52957	2.07653	1.1e-05	1.58139	1.27082	0.70623	0.224042	2.5e-05	1.82201	0.438359	0.808417	1.49572	0.312814	0.459554	0	0.204695	0.171263	0.635988	1.56498	4.3e-05	1.24111	0.204609	0.682211	0.938969	0.502335	1.79634	1.63195	2.39839	0	1.50475	0.075985	1.65014	3.7e-05	1.0075	1.95063	0.708872	4.5e-05	0.835043	0.660065	0.186201	2.08873	1.61724
ALPK1	NM_001253884	0	2.3e-05	0	1.6e-05	0	4e-06	0.150286	0.320833	0	0.248134	0.006107	0.301829	0	0	0	0.071822	0.215569	9e-06	0.11885	2e-06	0.000982	7.3e-05	0.000243	0.000426	1.15074	1e-06	1e-06	0.431559	0.078681	0.120825	1e-06	0.598268	0.079926	4e-06	0.196763	7e-05	0.226663	2.8e-05	0.18754	8e-06	0.000125	0.167001	0	5e-06	2e-05	1.5e-05	8e-06	0.271079
ALPK2	NM_052947	0	0.133938	0.042308	0.498813	0.024432	0.146392	0.166759	0.090877	0.066586	0.113429	0.378541	0.247339	0.051685	0.09524	0.175504	0.27128	0.179604	0.082978	0.08758	0.008246	0.059911	0.525266	0.010751	0.00327	0.040692	0.02333	0.051918	0.027246	0.171717	0.031729	0.348498	0.267259	0.359389	0.596292	0.056455	0.570379	0.615539	0.06963	0.087444	0.312799	0.081916	0.103828	0.006598	0.011588	0.108887	0.229471	0.209927	0.1471
ALPK3	NM_020778	1.56288	0.371685	1.5354	4.09938	0.643145	10.0602	0.473704	0.509268	21.4378	0.5099	13.4042	5.10345	2.47524	0.408535	0.71596	0.450479	6.75882	0.331524	0.197573	0.534424	5.23497	0.335651	5.02596	1.48753	5.33052	0.324099	8.30612	1.92882	0.950675	0.608999	0.919598	2.1801	0.524293	0.30464	0.110933	5.8897	0.654235	0.56275	3.22593	2.48131	0.285189	2.91924	0.826811	0.768504	0.286794	2.01099	2.08963	0.401855
ALPL	NM_001177520	0	1e-06	5e-05	0.568598	0.362384	0	0	0	0.148258	0.044399	0	0.299153	0	0.098049	0.774616	0.0001	0.537271	8e-06	0.398019	7e-06	0.000755	3.41043	0.386801	2.10987	0.000161	9e-06	7e-06	0.844467	0	6e-06	5e-06	6e-06	0.001958	4.25609	0.002164	0.889449	8e-06	6.1e-05	1.53833	0.094878	9.7e-05	0.000792	0.678905	1.58171	5e-06	2.21925	0.575573	3.4e-05
ALPL	NM_000478	2.41156	2.58219	1.33707	1.92962	6.13092	2.14707	6.46959	4.26668	0.958332	1.12514	3.73605	2.39004	4.38674	10.9024	53.463	8.15114	2.80279	3.54903	2.16165	0.1775	4.26155	87.25	0.956473	0.282871	1.11971	0.285108	14.8464	0.168199	7.36342	9.77465	1.59318	2.4035	0.648895	5.00728	0.76347	5.92789	1.53335	2.74779	25.7144	1.31851	10.817	12.5466	1.22418	2.00452	1.12049	3.85405	23.5159	0.421725
ALPL	NM_001127501	3e-06	0.570415	0.530798	3.1e-05	5.7e-05	8.4e-05	0.000272	0.000128	1.1034	0.251959	1.3e-05	0.060855	6e-05	1.29582	0.268388	0.237533	2.55775	1.49496	0.000142	7e-06	0.409819	3.1916	0.000178	0.324848	0.840002	0.089718	1.10363	0.553718	0.00144	2.04011	1.73013	0.346616	0.232036	0.00107	8e-06	0.000118	0.255479	0.394961	6.4133	0.206523	1.63946	0.660756	0.204008	5.4e-05	0.578669	0.148222	0.012245	0.396612
ALPP	NM_001632	0.009047	0.056	0.070479	0.023599	0.114661	0.014493	0.026305	0.079978	0.061036	0.007493	0.061376	0.01641	0.042705	0.108222	0.414649	0	0.043871	0.111451	0	0	0.008495	0.019166	0.042508	0	0.02934	0	0.428387	0	0.099529	0.056585	0	0	0	0	0.017213	0.033337	0	0	0	0	0.007751	0.007022	0	0.020464	0.030439	0.023297	0.251953	0
ALPPL2	NM_031313	0	0	0.017482	0	0.041567	0	0.020427	0	0.005047	0.008694	0	0	0.009912	0	0.401792	0	0	0	0	0	0.009907	0.033488	0.016431	0	0.0454	0	0.127709	0	0.010545	0	0	0	0.011454	0.088042	0.006658	0	0.009889	0	0.008372	0	0	0.008144	0	0.166329	0	0	0.038973	0
ALS2	NM_001135745	1.30271	2.47967	1.29723	1.041	3.23542	2.11251	1.40575	2.16662	1.61615	3.13055	0.987449	1.50623	5.76861	1.24084	1.22425	1.95018	1.62945	1.41943	3.57204	1.83656	2.51749	4.18151	1.63451	2.36009	1.69607	0.776897	0.738466	1.76454	0.965373	1.6043	1.20422	6.00868	2.34206	5.85449	5.13426	1.95941	3.98237	2.09871	1.12515	1.56161	1.87258	1.78439	1.59112	2.93947	1.59019	2.4216	1.62877	4.36276
ALS2	NM_020919	6.31904	3.20618	4.73678	2.28856	4.0279	4.40065	4.83975	3.91871	3.53755	3.81211	3.84407	4.34117	5.94007	5.05055	3.19852	5.26914	3.56114	5.68637	5.9693	3.54505	4.87675	9.44533	3.36526	3.208	3.38869	5.93752	5.26595	1.76856	4.04473	5.2592	6.45016	4.99827	3.71653	4.89903	3.44799	3.06766	4.77508	6.49716	6.51245	3.34606	4.84785	5.11784	1.61549	3.32682	6.52285	5.30676	3.49595	4.90047
ALS2CL	NM_001190707	0	0.292563	6e-06	3e-06	0.226606	4e-06	2e-06	2e-06	0.250453	9e-06	2e-06	2e-06	2e-06	0.188472	0.414362	6e-06	0.073434	1e-05	7e-06	0.098075	9e-06	1.1e-05	2e-06	4e-06	1.1e-05	0	0.1901	1.2e-05	0.174438	0.261552	1e-05	0.519431	0.119067	0.085531	7e-06	0.130216	1e-05	1e-05	4e-06	4e-06	3e-06	0.084988	0	1.1e-05	3e-06	4e-06	0.116265	0.094528
ALS2CL	NM_182775	1.171	4e-06	0	0.267466	0.437319	0.332396	0.085361	0.143517	0.156729	0.072187	0.147687	0.173727	0.056593	9e-06	0.167188	0.249938	0.47584	0.341505	0.010768	0.455597	0	2.53541	0.209713	0.386138	0.243034	0.09902	0.41259	0.241073	0.207396	0.103624	0.836391	1.18351	0.442245	0.19658	0.074018	0.598815	0.228221	0.118471	0.407167	0.429108	0.199022	0.356056	0.075816	0.148458	0.026579	0.25502	2.55933	0.068879
ALS2CL	NM_147129	4.8e-05	0.343254	0.185919	0.205812	0.811305	0.218297	1.09071	1.56308	0.206181	0.060049	0.656178	0.528457	0.398958	0.923879	1.09412	0.488177	0.017988	0.375862	0.290027	0.25928	0.414412	0.044741	0.066047	0.234373	0.165929	0	1.02486	0.179682	0.524543	0.559275	0.95614	3.14328	0.396433	0.106774	0.019199	0.786335	0.114099	0.297561	0.241377	0.198206	0.370615	0.479695	0	0.147782	0.084736	0.262958	4.74105	0.686289
ALS2CR11	NM_001168216	0.01147	0.225562	0	8e-06	0.000654	0.0615	0.286609	4e-06	6e-06	0	0.163653	4e-06	0.193523	0.522225	1e-06	0.271153	0	0	2e-06	0.13659	0.289537	2.04886	2e-06	2e-06	0	0	2e-06	0	0.293081	0.000312	5e-06	7e-06	0.366682	8.4e-05	0.000353	1e-06	0.000502	0	0.30731	1e-06	2e-06	0.005218	0	0	0	0.137441	1.4e-05	0
ALS2CR11	NM_152525	0.214516	0.517633	0	0.604328	0.802492	0.594143	0	0.199531	0.239894	0.187723	0.475076	0.593533	0.477024	0.059401	1.3439	0.016354	0.28756	0.130089	1.07482	0.911376	0.149038	3.12846	0.127188	1.16938	0	0.037514	0.100916	0	0.218909	1.15883	1.51115	0.948019	3e-06	1.08384	1.27791	0.203972	0.418547	0.027266	0.111933	0.468555	0.795925	0.7866	0.255259	0	0	0.615925	0.119055	0
ALS2CR11	NM_001168221	0.061735	0.041947	0.035247	0.122473	0.259253	0.234958	0.00587	0.113552	0.099669	0.039462	0.064762	0.073667	0.21198	0.057347	0.161468	0.105416	0.185697	0	0.07391	0.043702	0.043321	0.532657	0	0.13629	0.005304	0	0	0	0.072799	0.089784	0.179366	0.110214	0.042357	0.132991	0.082046	0.100331	0.134452	0.056348	0.119597	0.03178	0.217334	0.164248	0.00655	0	0.098883	0.081901	0.063309	0.01823
ALS2CR11	NM_001168217	0.080193	1.45398	0.029704	2.08465	1.15753	0.613185	0.10315	0.462496	0.13928	0.053122	0.133338	0.747808	0.755574	0.182945	0.369625	0.017069	0.607598	0	1.58081	0.766271	0.066896	1.55433	0.464377	2.70546	0.041727	0	0.023999	0	0.260702	0.470568	1.03025	1.02419	0.208022	0.897063	2.07901	0.273973	0.425177	0.013342	0.393899	0.353002	1.73438	0.863171	0.705681	0.02679	0.008148	0.763677	0.104958	0.01258
ALS2CR12	NM_001127391	0.301264	0.028408	0.068321	0.119811	0.282927	0.155679	0.026977	0.215924	0.092073	0.068315	0.049852	0.200229	0.194791	0.163221	0.265193	0.263136	0.243444	0.286258	0.482321	0.132323	0.131232	0.368673	0.021482	0.013206	0.029729	0.068763	0.230305	0	0.097629	0.246188	0.35377	0.248398	0.179817	0.269115	0.07857	0.106303	0.103646	0.190285	0.153445	0.097054	0.177089	0.17046	0	0.062328	0.209039	0.17686	0.331627	0.127803
ALS2CR12	NM_139163	1e-06	9e-06	0	1e-06	2e-06	0	8e-06	0	0	0	5e-06	1e-06	0	5e-06	0	1e-06	0	0	0	0	1e-06	0	7e-06	8e-06	9e-06	0	0	0	8e-06	0	0.117707	9e-06	1e-05	0	0.033489	0.102456	0	0.073947	0	0	0	7e-06	0	0	0	0	1e-06	6e-06
ALS2CR8	NM_001104586	0.997295	1.35229	2.9197	0.628318	2.46137	0.823871	0.667855	1.97252	0.984353	1.30299	0.976	1.41496	1.6052	0.990241	0.744491	1.13787	1.84534	2.06967	1.24506	1.06114	1.38838	0.680034	0.974156	1.06841	1.46775	1.39231	1.33058	1.06007	0.686449	2.04159	3.497	2.7603	2.29107	1.25164	1.54775	1.23266	1.41753	3.87066	1.70634	1.80585	1.52839	1.5664	0.431811	2.06174	2.15013	0.760972	1.95568	1.51074
ALS2CR8	NM_024744	0.180429	0.244478	0.179181	0.116397	0.543671	0.045206	0.167386	0.295009	0.212453	0.244569	0.19458	0.426331	0.221853	0.229991	0.269724	0.140761	0.053864	0.192435	0.23221	0.303337	0.092611	0.079821	0.138296	0.125681	0.328414	0.029187	0.107576	0	0.098618	0.323776	0.315078	0.148518	0.224734	0.243507	0.166606	0.129223	0.161572	0.408315	0.297306	0.1704	0.274555	0.332995	0.054192	0.262248	0.618795	0.274934	0.195286	0.20227
ALX1	NM_006982	0.34356	2.0473	0.082803	2.41113	1.3038	0.678275	0	0.659643	0.256365	1.86911	0.022213	0.556578	1.21054	0.044249	0.848384	0	2.3411	0.833257	0	0.017394	0.021315	0.047577	0	0	0.023491	1.02036	0.595944	0	0	0.023272	0.498335	0.329954	0.613581	0.101213	1.04624	0.799336	5.30174	2.31051	0.086435	0	0.748335	0.385824	0	0	0.295441	0	0	0.093023
ALX3	NM_006492	4.80689	8.58783	2.47068	16.0201	3.30185	0.883347	0.518974	2.21216	6.89289	8.44289	7.77194	4.25755	5.72472	4.20995	4.14487	6.30326	7.77986	0.905851	0.653888	1.09079	17.814	13.9177	8.28551	2.49757	12.0602	4.70396	5.36583	1.31726	9.2723	1.46878	3.00638	3.24196	3.91514	2.86769	4.10227	3.77601	0.913824	1.27651	6.16312	4.6589	4.55619	6.69118	2.41122	4.25519	7.49569	9.08686	0.708506	7.31264
ALX4	NM_021926	0.203566	0.389247	1.04379	0	0.13153	0.051215	0.048568	0.172146	0.192353	0.011452	0.113836	0.149968	0.004349	0.299382	0.009248	0.026691	1.27488	0	0.006737	0.040698	0.323904	0.004825	0.003616	1.33049	0.00498	0	0.025047	0	0.03184	0.494842	0.182818	0.219348	0.025189	0.012879	0.08769	0.11211	0.42087	0	0.014712	0.059413	0.011821	0.021495	0.008888	0.306955	0.258716	0.106905	0.051373	0.19469
ALYREF	NM_005782	117.156	233.776	109.841	88.9598	120.772	93.503	73.4735	90.7957	156.107	112.512	68.5149	105.326	112.31	134.088	120.417	75.2771	118.964	77.3246	144.55	201.979	75.6467	99.9198	144.011	271.04	180.17	120.883	107.906	100.765	100.545	103.399	72.9747	60.3054	99.6831	173.099	96.5256	66.6802	170.605	118.382	78.1893	72.8463	62.0756	81.0519	81.7587	110.285	35.3867	155.178	22.6627	63.5696
AMACR	NM_203382	0	5.95472	1e-06	0.620975	0.988302	1.11135	0.610348	13.7449	0	0.694136	0	4.19311	3.98382	3e-06	0	1.8e-05	2e-06	5.66884	4.82616	0.4346	1.36036	1.02649	2.40176	2.69638	1.55865	0.302448	1.53218	2.49078	0.699381	1.25858	1.22698	0.341249	0.713108	0.289064	0.962818	2.0688	6.82251	0.001746	2.1e-05	0.629855	1.54761	1.20463	10.6085	5.05534	0.116152	1.41935	0.12359	0.857465
AMACR	NM_001167595	1.70091	1.9499	0.362087	0.259519	0.693082	0.439255	4.08371	0.768501	1.79547	0.126828	2.17429	0.728773	0.363866	3.94713	0.327014	0.224646	0	0.656219	0.746616	0.28833	0.09177	0.074066	0.727231	0.232232	0.289009	0.212723	4.3e-05	0.231183	1.11145	0.67971	0.596075	0.183295	0.224627	0.150315	0.382263	0.187193	0.123032	0.150077	0.183314	0.077818	0.158131	0.246857	0.161063	0.348292	0.051937	0.309893	1e-06	1.04609
AMACR	NM_014324	6.94437	101.413	4.84507	11.8333	13.6158	14.2339	122.718	29.2257	5.78177	2.38283	5.84531	18.4536	4.85155	11.2735	3.91707	4.48421	3.53614	12.5487	27.4921	13.5629	9.45388	2.83809	27.3344	12.4246	37.4246	3.5176	2.84584	11.9306	7.26807	18.9647	28.9748	15.5709	7.72781	5.99357	6.21143	5.30739	11.9164	4.79762	3.95782	9.17418	9.31466	12.221	13.7204	8.74914	3.29198	17.7906	4.62028	29.6026
AMBN	NM_016519	0.013266	0	0.014713	0	0.010539	0	0.013051	0.013069	0.203937	0	0	0	0.100599	0.013754	0	0	0.026159	0	0.019461	0.010679	0	0.014264	0	0	0	0	0.074244	0.030324	0	0.01401	0	0	0.014514	0.012409	0.270214	0	0	0	0	0	0	0	0	0	0.011242	0.045675	0	0.019042
AMBP	NM_001633	0	0.03998	0.021122	0.03373	0.030526	0	0	0	0.018307	0.063935	0.069397	0.017645	0.07297	0.138258	0.236643	0.018376	0.038627	0.040868	0	0	0.037585	0.168138	0.030098	0.279222	0.375952	0	0.153447	0	0.059764	0.061755	0	0.055034	0.084012	0.053997	0	0.056876	0	0.928964	0.061512	0.091057	0.016619	0.268746	0.056346	0.175436	0.016386	0.066143	0.232619	0.289643
AMBRA1	NM_017749	1.83871	1.57085	4.1003	1.81163	1.47189	3.60972	3.90807	1.78659	2.89228	2.76658	1.82558	2.10077	3.70917	2.02757	2.72062	2.59842	3.20902	4.13535	2.37034	1.44328	2.80368	8.2921	2.13414	2.45918	2.81502	2.4034	5.19602	1.86648	6.24442	1.57242	3.16738	1.68967	2.05468	2.80092	1.28625	2.97992	2.63016	2.46364	1.75322	1.14914	1.82458	1.85906	1.09203	2.34435	1.14074	3.40711	1.90712	3.086
AMD1	NM_001634	12.4018	14.6498	12.6213	28.6925	19.9002	12.6108	30.8689	21.7992	13.7189	40.7189	13.713	26.0113	35.8937	11.1553	17.4621	21.9433	23.8344	22.4238	48.684	7.69848	15.3598	6.72695	27.8478	20.4543	26.6298	59.7598	23.7928	10.6247	20.7061	21.3721	21.3989	18.5245	17.6434	23.1263	39.0438	19.9881	32.6411	24.4744	14.8451	48.3986	34.1383	14.191	23.002	20.5841	19.869	20.2242	16.4685	34.0794
AMD1	NM_001033059	2e-06	0.164042	5e-06	0.222087	4e-06	0.87741	0.407975	0.164227	0.178897	0.669407	0.072748	0.33644	0.400689	0.141598	0.213657	5e-06	0.482555	0.177427	0.789617	0.781212	0.483379	0.056985	0.870725	18.8993	8.61333	2.02888	0.086229	27.072	1e-06	0.272087	0.354296	0.162097	1.46841	0.341326	0.615091	1.5e-05	0.903218	6e-06	1.6588	0.145529	1.36015	0.125255	4.0099	2.97017	0.131197	2.7e-05	0.448712	0.37669
AMDHD1	NM_152435	0.111348	0.089713	0.21284	0.064833	0.559883	0.060043	0.048532	0.475063	0.672073	0.349358	0.122379	0.1241	0.058588	0.449274	0.405843	0.237763	0.25527	0.450273	0.036272	0.07962	0.436128	0.159125	0.213445	0.369388	0.161003	0.346267	0.455406	0.11302	0.275792	0.16939	0.113309	0.177003	0.405876	0.034691	0.432806	0.191993	0.02338	0.562392	0.178067	0.058357	0.170358	0.471334	0.192345	0.23891	0.083742	0.021286	0.425968	0.372705
AMDHD2	NM_015944	5.03045	5.72262	12.9672	3.76671	5.42297	7.15971	8.19221	8.24084	8.45498	8.04173	11.3471	7.03611	3.46376	21.9041	13.1533	5.07887	2.34192	3.89751	3.42558	6.45205	6.78904	15.2451	6.34822	4.28773	8.98557	3.63589	9.29856	4.42062	8.09645	4.7559	3.91692	6.51174	8.61644	5.91166	2.76062	5.03362	5.55072	5.58947	5.47563	6.06303	5.10834	10.0145	3.42919	5.6311	2.6574	6.02635	7.3183	3.38703
AMDHD2	NM_001145815	0.110606	0.1673	0.618002	0.082221	0.347367	1e-06	0.090014	0.156653	0.134222	0.126692	1e-06	0.183698	0.122678	0.298706	0.329252	2e-06	0.049657	0	1e-06	1e-06	0.375435	0.321523	0.084416	0.091987	1e-06	0.052613	0.308834	0.168479	0.334182	0	0.122315	0.092608	0.31254	0.266163	0.118484	0.089388	0.195422	0.10917	0.090714	0.310623	0.140476	0.101665	0.139599	0.257413	4e-06	0.093106	1e-06	4e-06
AMELX	NM_182680	0	0	0	0	0	0	0	0	0	0	0	0	0	0	0	0	0	0	0	0	0	0	0	0	0	0	0	0	0	0	0	0	0	0	0	0	0	0	0	0	0	0	0	0	0	0	0	0
AMELX	NM_182681	0	0	0	0	0.133314	0.07276	0.089919	0.041353	0	0	0	0.039379	0	0	0	0	0	0	0	0	0	0	0.032662	0	0	0	0	0	0	0	0.047135	0	0	0	0	0	0	0	0.033619	0	0	0	0	0	0	0.059706	0	0
AMELX	NM_001142	0	0	0	0.068912	5e-06	8e-06	6e-06	5e-06	0.035951	0	0	6e-06	0	0	0	0	0	0	0	0	0	0	6e-06	0	0	0	0	0	0	0	7e-06	0	0	0	0	0	0	0	5e-06	0	0	0	0	0	0	0.411632	0	0
AMELY	NM_001143	0	0	0.040863	0	0	0	0	0	0	0	0	0	0	0	0	0.03602	0	0	0	0	0	0	0	0.037577	0	0	0	0	0	0	0	0	0	0	0	0	0	0	0	0	0	0	0	0	0	0	0	0
AMFR	NM_001144	20.6814	19.1655	14.0044	17.2815	14.2407	24.2941	22.2425	13.6596	16.3011	9.7463	23.1867	13.1696	13.498	25.7275	22.1305	12.8867	9.37845	14.0822	9.43787	11.7625	30.5915	39.3708	12.223	12.2737	10.3891	19.1817	20.6518	12.7962	19.8295	39.5337	12.4449	22.6943	20.5769	13.2499	10.0128	14.667	16.9368	28.4999	9.31461	14.9241	12.4849	14.4107	12.0794	17.656	8.08909	17.4053	21.2595	16.9469
AMH	NM_000479	7.06277	7.21434	10.8173	0.850924	13.7699	5.01158	4.7727	10.43	30.4262	1.61771	13.0914	5.12773	3.06662	20.5044	13.1908	12.1442	0.155545	5.11675	2.15116	11.1581	2.67826	1.4843	24.2457	9.02943	0.927792	0	27.4439	16.0977	42.737	14.3298	1.98684	3.32624	13.7267	6.95058	3.541	1.07951	1.57948	4.72534	15.4262	1.94062	0.169962	1.94368	3.16026	2.82651	3.1647	2.36593	0.171439	22.4835
AMHR2	NM_001164690	0.014374	0.059699	0.185059	0	0	0	0	0	0	0	0.073308	0.023768	0.024489	0	0	0.120097	0	0	0	0	0.039086	0.107987	0.020297	0	0	0	0	0	0	0	0	0	0	0	0.012693	0.029804	0	0	0	1e-06	0	0	0	0.043717	0	0	0.145485	0.05255
AMHR2	NM_001164691	0	0	0.157549	0	0	0	0	0.084945	0	0	0	0	0	0.026664	0.04259	0.315649	0.017221	0	0	0.027769	0	0.14769	0	0.955044	0	0	0.019548	0.098674	0.017763	0.052328	0	0.049384	0.037709	0	0.059404	0	0	0	0	0.091628	0.074478	0	0.016829	0.179212	0.058698	0.029682	0.242946	0.095513
AMHR2	NM_020547	0	9e-06	0.001498	0	0.034202	0	0.042487	0	0	0	0.001413	0.002527	0.002784	0	0	0.00265	0	0	0	0	0.002358	0.002567	0.00226	0.467418	0	0	0	0	0	0.032731	0	0	0	0	0.00188	0.002109	0	0	0	0.144267	0	0	0	0.003472	0	0	0.000125	0.001994
AMICA1	NM_001098526	0.42146	1.25535	2.20855	4.41251	5.47888	1.85418	3.78972	12.0174	3.56533	3.54918	9.42669	2.50934	1.21181	2.48969	7.49854	4.03629	5.85214	4.8864	2.55567	0.525453	1.05489	0.673248	0.576019	0.865771	2.19939	1.21477	8.8914	4.55447	4.47741	0.747407	0.945271	4.33505	11.6786	21.2581	0.657901	8.38733	0.630213	0.669226	1.00104	2.34438	8.82487	2.98275	0.370565	4.96525	1.0721	1.07688	22.3745	2.0594
AMICA1	NM_153206	0	0	0.086614	0	0.11289	1e-06	0	0	0	0	0	0	0	0.041571	0.073743	0	0	0	0.051073	0	0	0	1e-06	1e-06	0	0	0.193796	1e-06	0.043163	0	0	0	0	0	0	0	0	0	0	0	0	0	1e-06	1e-06	0	1e-06	0	0
AMIGO1	NM_020703	1.9589	1.87152	10.0686	1.93743	2.5021	3.57827	2.41454	1.94705	4.23038	3.33671	6.81121	1.65591	1.21135	2.50275	1.78103	4.00939	3.5849	1.46526	0.751656	6.40521	8.82817	6.27008	1.90007	1.34263	1.51317	2.1876	2.6626	0.446542	3.99521	3.78182	5.05088	1.36156	3.077	3.3988	2.01062	2.48462	0.818997	3.34404	1.4966	1.98071	1.06362	3.66826	1.61105	1.93197	1.98261	0.545886	3.5524	3.18569
AMIGO2	NM_001143668	5.55101	20.067	11.4961	9.15414	5.35234	30.3373	7.1001	7.51834	6.25897	6.8948	2.28064	6.31803	1.61977	25.5483	3.28856	16.3122	14.8903	6.52174	0.57484	31.4116	10.1243	0.205796	4.80877	9.07245	0.658897	0.535765	2.56244	25.0532	4.26863	10.2863	19.36	40.3743	3.32868	4.30779	9.57034	3.98509	16.0629	10.6294	14.2642	3.15163	2.99277	9.84352	5.56455	9.21125	0.641282	10.6532	10.7956	17.8406
AMIGO2	NM_181847	1.7439	6.30604	2.79147	1.78956	1.65774	7.40026	2.07371	1.60457	1.6693	1.43218	0.556825	1.65205	0.412706	5.84537	0.860595	1.72865	3.67027	2.37193	0.203189	7.6185	2.8423	0.027706	1.49968	4.36941	0.285752	0.089278	0.363389	27.7985	1.93593	3.46386	7.00896	9.51124	0.616926	0.987399	2.92399	0.938825	4.13101	2.37134	3.45892	0.351901	0.6441	2.1034	1.93159	2.09719	0.154324	3.46484	2.69628	5.58971
AMIGO3	NM_198722	2.38677	2.56906	3.46177	1.35516	1.97294	1.58921	2.74058	0.940958	2.43944	2.00497	2.96911	2.4161	1.24957	2.14797	1.61903	1.69968	1.56931	1.41108	6.41543	1.42549	2.36841	3.05963	2.10067	1.99435	1.59089	0.945457	2.99849	1.13955	4.01087	1.64185	1.75673	0.737391	2.6713	0.77892	0.872626	1.21296	1.60751	2.40794	1.70181	0.684955	0.671383	1.85887	0.412492	0.866592	1.06178	2.07064	1.34199	1.89433
AMMECR1	NM_001025580	0.104889	0.180303	0.108572	1.36634	4e-06	0	0	4.3e-05	0.050276	1.1753	0.069569	0.613767	0.089777	0.029664	0	0.584384	0	0.235918	0.119707	0.71264	0.089796	0.080333	0.766156	1.0735	1.43974	0.836111	0.340176	1.42128	0.102734	0.114242	0.390836	3e-06	0.451705	0.384016	0.237187	0.5898	0.582151	1.2e-05	6.1e-05	0.719197	1.6e-05	0.473445	0.000289	0.000303	0.653417	0.000106	0.257796	0.235955
AMMECR1	NM_015365	1.41958	2.30062	1.58341	3.47422	1.63364	1.08565	1.54658	1.75577	1.19861	7.57918	1.20302	3.61668	2.37913	1.00078	2.24473	1.48428	1.24241	2.99387	3.55815	2.39069	0.992012	4.32579	2.26478	0.42116	7.21824	1.903	3.00972	1.1e-05	1.87385	1.66529	2.75485	1.71359	1.74424	1.76463	2.81548	2.08699	1.93079	2.04716	1.548	2.3272	4.96196	1.80366	2.14393	1.24426	2.93459	5.44695	1.70507	3.29615
AMMECR1	NM_001171689	0	0	0	0	0	4e-06	1e-06	0	0.031006	0.056884	0	0	1e-06	0.036193	0	0	3e-06	2e-06	0	0	2e-06	1.94974	0	0	0.090804	0	1e-06	0	1e-06	1e-06	1e-06	0	0	1e-06	0	0	0	0	0	1e-06	0.063163	0	0	0	1e-06	0	0	0
AMMECR1L	NM_031445	0.002032	3.1e-05	5e-05	4.7e-05	3.5e-05	1.82694	7.6e-05	1e-05	4.3e-05	6.4e-05	0.666307	2.1e-05	3.1e-05	0.000123	7.7e-05	1.8e-05	2.2e-05	2.5e-05	5.7e-05	4.2e-05	0.000212	0.000126	0.000138	0.619954	0.001358	0.000124	0.000521	2.87173	8.9e-05	0.7553	3.4e-05	1.01762	2.6e-05	2.5e-05	0.000335	0.000132	6.5e-05	3.2e-05	0.000153	3.7e-05	0.396617	0.529163	0.000201	0.00034	1.9e-05	2.2e-05	0.561754	1.9e-05
AMMECR1L	NM_001199140	4.86962	6.86293	5.02174	6.69503	8.99606	5.43278	6.8061	5.83298	6.04203	5.2478	4.87649	7.67177	8.1329	5.44994	7.89118	6.79584	4.52426	6.47988	7.12655	5.36436	7.53381	8.05771	6.16834	4.90963	6.36567	5.38856	6.11145	0.000158	5.37815	8.78446	6.88544	5.65379	5.37213	7.44714	5.48599	4.44247	8.50162	7.54202	6.76859	5.6234	6.1703	6.2047	1.8509	5.27561	4.66711	3.85488	5.60346	6.65461
AMN	NM_030943	0.191975	1.03704	0.115746	0.107429	0.180759	0.114656	0.400904	0.120717	0.125384	0.858879	0.506964	0.288872	0.348828	0.550137	3.79446	0.150861	0.017496	0.12959	0.680939	0.479196	0.119065	0.800165	0.274311	0.186289	1.52149	0	0.337615	0.460784	0.09023	0.448204	0	0.250649	0.421041	0.131121	0.367939	0.518024	0.116005	0.162678	0.098056	0.1243	1.11909	0.557816	0.187958	0.159654	0.0447	0.271164	0.880208	0.691029
AMN1	NM_001113402	5.0011	10.2854	4.23213	19.2158	6.6616	1.74579	3.69465	6.98558	5.13725	10.7316	2.53189	4.10574	4.47513	3.81185	2.15824	5.70152	3.02513	3.02844	7.41721	11.0154	7.73131	0.45356	11.6935	10.5276	7.90068	2.23363	3.27882	12.0871	2.96733	2.11174	4.23787	3.94986	3.98285	6.53381	11.4988	3.60344	6.35949	5.89673	4.47562	5.10075	6.34464	4.91635	6.99815	10.4935	4.99424	5.76473	3.17196	7.99159
AMOT	NM_133265	1.8911	1.62505	6.95968	0.422838	3.62627	1.2471	0.143438	0.202487	5.00791	5.90391	2.83429	1.36353	3.50906	3.12846	6.69823	1.76761	0.44479	0.925333	0.030166	0.56204	3.31941	1.96304	3.35889	3.71953	3.40533	0.226093	2.05879	1.73152	3.94799	1.6346	1.67204	2.55667	0.678856	2.84628	1.97929	3.42785	0.076804	13.1701	1.08539	9.99506	3.92815	2.00087	5.26166	4.02514	4.97909	5.91266	1.24311	4.95038
AMOT	NM_001113490	2.81164	1.75027	7.82068	0.182209	3.00046	2.32041	0.151511	0.274392	4.26158	4.91349	2.66831	0.923223	3.44876	3.49912	6.69766	2.65739	1.49211	1.26378	0.082354	0.266272	6.36735	4.06207	1.76133	0.586031	1.12484	1.10783	3.7198	0.062273	7.48398	2.63457	3.65813	2.28428	0.798254	2.52622	1.93297	1.95867	0.09427	15.8465	1.64075	11.9854	3.13607	1.7234	1.45901	2.0123	4.44399	3.67354	1.16224	4.06158
AMOTL1	NM_130847	29.5985	13.4411	55.8346	2.28209	14.4537	25.7961	22.8268	16.0367	51.2247	15.8779	17.9787	14.3301	17.3423	25.9807	10.5816	19.356	26.6244	13.9486	11.9757	0.492843	33.2928	12.4452	15.4588	9.12961	0.612408	13.188	24.7899	10.3755	28.5205	15.5776	32.8723	9.85042	12.3864	7.75627	15.5929	8.21641	1.93627	25.1302	27.2262	11.7726	2.43047	13.2602	4.54875	9.55887	17.2929	9.66655	10.9542	9.88301
AMOTL2	NM_016201	3.94282	3.61424	2.09026	12.5234	4.07521	16.7007	12.7898	8.08276	4.7404	4.79142	24.3272	8.31137	9.41603	7.13665	6.94347	33.9234	7.86262	1.66687	2.03809	1.74191	1.3571	12.4677	2.74034	6.24887	4.21335	8.47115	15.3298	0.847571	11.9554	17.7988	3.78605	7.96737	29.7003	3.72153	0.874631	6.0057	21.1745	33.371	5.9354	11.1014	2.44107	7.67186	3.24231	1.77459	10.0334	12.3866	23.9794	16.1165
AMPD1	NM_001172626	0.010563	0	0.042374	0.315037	0.234527	0.034691	0.224402	0.365871	0.031433	0.145034	0.376679	0.049816	0	0.045499	0.337796	0	0.181903	0.430167	0.184392	0.017291	0.030771	0	0.016848	0.020677	0.035164	0.206587	0.206522	0.374601	0.109992	0.011096	0	0.312661	0.957303	0.398667	0	0.88109	0.051305	0.009772	0.017495	0	0.141078	0.101798	0	0.173836	0.055139	0.084375	4.48951	0.164515
AMPD1	NM_000036	0.000386	0	0.000217	2e-06	1e-06	0.00059	1e-06	0.000362	0.000187	0.000316	1e-06	0	0	0	1.2e-05	0	2e-06	0.000195	1e-06	0.000308	0.000334	0	0.000316	0.000372	0.000415	0.000353	3e-06	8e-06	0.000353	0.000385	0	0.000361	1.2e-05	1e-06	0	2e-06	0.000361	0.000372	0	0	2.5e-05	0.0003	0	0	0.000315	0.000332	3e-06	0.000269
AMPD2	NM_203404	0.153087	4e-06	0.80425	0.347826	0.374179	0	0.424756	1.16222	0.647687	4e-06	1.1273	0.731466	0.118783	1.49761	1.25068	1.22182	0.258737	1.054	0.355601	1.25268	0.43358	1.57731	0.26227	1.33109	1.38864	0.697958	0.56338	0.00043	0.4791	0.714729	0.708731	0.318592	0.415129	0.482837	1.09371	0.308696	0.471861	3e-06	0.442974	2.2e-05	0.496281	0.820881	1.4e-05	1.4e-05	0.454146	0.181883	0.870714	0.3662
AMPD2	NM_004037	0.506349	0	0.588838	0.824396	0.567167	2.6e-05	0	0.287667	0.442755	0.587684	1.02864	0.900245	0.550092	0.921807	0.668207	0.396283	0.199576	0.131648	0.655632	0.887237	0.279296	0.784642	0.162957	0.169805	0.361155	0.171881	1e-06	0	0.436541	2e-06	0.240486	0.118312	1.1222	0.762229	0.64803	0.765878	0.367025	0.249464	0.971922	0.687462	0.504562	0.554587	0.092746	0.159641	0.270051	0.128422	0.754517	0.252952
AMPD2	NM_139156	1.50749	3.08115	2.42312	8.63537	2.17156	3.68825	3.98611	4.02481	2.87394	2.882	7.83375	3.30877	2.54071	8.4946	11.8614	2.88132	2.549	3.35326	6.92612	12.8316	5.8036	26.1769	1.50495	0.665089	1.6661	4.18752	5.45942	0.194663	4.25917	4.62409	3.6796	3.54327	4.10562	3.3054	4.53225	3.81754	10.111	0.90268	1.44537	3.48257	4.29766	2.90675	0.700497	0.729341	1.32458	1.40718	3.99425	3.33702
AMPD3	NM_001025389	0.789149	3.50448	1.171	1.4118	0.096436	2.31256	2.88877	1.0094	1.19943	1.16492	0.563821	2.21105	0	0.568447	0.867562	0.976457	1.52139	2.71961	2.84157	4.83641	1.97696	8.43041	1.32498	0	0.370138	2.49519	0.878778	0.260151	1.30813	0.177255	0.665907	0.660133	2.62665	2.42004	1.20594	1.2543	1.38523	0.187189	0.225245	0	1.09684	0.674025	0.537612	0.406289	0.369925	0.148846	0.46258	4.15737
AMPD3	NM_001172431	0.44016	1.76663	0.431044	1.49819	0.204761	0.85218	0.664726	0.865093	0.733944	0.381781	0.037109	0.850943	0.139319	0.329703	0.174421	1.77039	0.893524	3.75985	0.887444	0.928691	1.16156	1.96791	2.28198	3.43777	0.658639	1.31464	0.273516	2.93085	0.726366	0.329701	1.4542	0.574473	1.7189	0.225932	1.22037	2.15566	0.231228	0.237511	0.572375	0.188972	0.821743	0.292895	1.80958	1.9731	2.7e-05	0.235499	0.335217	1.14258
AMPD3	NM_001172430	2e-06	0.391463	0.207884	1.2e-05	3e-06	1.6e-05	5e-06	2e-06	0.051509	8e-06	0.247052	0.228879	0.37663	0.230737	0.72991	2.6e-05	0.000153	0.550642	3e-06	0.772508	9e-06	2e-06	3e-05	0.000217	8.7e-05	1.6e-05	3e-06	2.2e-05	4e-06	9e-06	0.540665	0.33651	5e-06	3e-06	0.442964	0.230032	4e-06	1.3e-05	4e-06	8e-06	2e-06	2e-06	1e-05	1.1e-05	0	8e-06	0.205429	0.137305
AMPD3	NM_000480	0.601303	0.746718	0.910932	0.134853	0.407283	0.67833	1.19351	0.524166	0.663801	1.72485	0.92583	0.910436	1.20247	1.39	0.968357	0.706846	0.236184	1.03655	0.316725	1.45827	0.129285	1.07077	1.5491	0.495452	1.21843	0.156739	0.853	0.579598	0.760779	0.561453	1.7e-05	0.815154	0.84975	0.35938	0.260793	0.948955	0.837668	0.429849	1.02081	0.152772	0.786404	0.940952	0.139721	0.478808	0.302189	0.943434	0.739352	1.218
AMPD3	NM_001025390	1.26685	1.23995	1.21528	1.71611	0.855506	1.27153	2.71468	2.35792	0.849007	2.11085	3.84459	2.15349	0.878157	1.3149	4.0285	0.903031	2.19447	2.2219	1.36309	3.54268	1.21709	3.09028	0.509873	0.118767	0	1.02705	1.9587	0.113014	1.77881	0.713517	0.273047	1.9965	2.90325	2.81804	0.77401	2.83872	1.3584	0.174029	0.249934	1.18587	0.851736	0.469175	0.521552	0.300965	0.669402	0.074989	1.42765	2.30922
AMPH	NM_001635	0.689643	0.204197	0.471749	0.742222	0.14904	0.135288	0	1e-06	0.309512	0.066604	0.604463	1e-06	0.264694	0.753628	2e-06	0.594521	0.398169	0.336163	1.06874	4.2024	0.249717	0.191998	0.526642	0.094785	0	0.055492	0.684459	1.45077	0.380876	0.113393	1.0996	0.571001	1.78829	0.222312	0.955542	1e-06	0.518972	0.257422	1e-06	0.885525	0.102656	2.92223	1.14607	2.13774	0.863492	1e-06	0.057719	0.565257
AMPH	NM_139316	67.2538	3.28465	16.5724	15.7045	8.10351	14.758	0.662759	7.29939	12.2174	0.440814	8.06268	2.04854	18.1447	14.6924	0.295753	3.86068	6.07891	22.7751	26.8369	11.1009	8.47175	5.50402	12.1946	7.03945	0	0.065054	12.5368	7.74224	12.2884	0.262893	21.1268	9.74721	9.64984	14.8624	23.8671	2.85572	36.3241	4.41114	2.45044	16.3246	1e-05	40.9329	27.4457	11.2948	10.1652	3.42041	0.750682	7.09495
AMT	NM_001164712	0.073109	0.35999	0.088174	0.052637	0.139678	0.145447	0.068088	0.098431	0.045353	0.062965	0.679577	0.045871	0.101436	0.659744	0.188867	0.409173	0	0.150384	0.159825	0.118825	0.394498	0	0	0	0	0	0.366355	0	0.159046	0.181932	0	0	0.427511	0.100684	0	0.263135	0	0	0.252153	0.16308	0	0.063571	0.061262	0	0.048776	0	0.315905	0.183145
AMT	NM_001164711	0.826278	0.5547	0	1.7e-05	0.00023	0	0	0.015226	0	1e-06	0.402282	0.68196	0.474208	0	0	2.8e-05	0.400202	0	0.40762	0.227544	0	0.200641	0	0.794811	0.920011	0	3e-06	0.770645	0	0	0.605177	2.4e-05	0	0	0	0.201966	0	0.114696	1.30362	0	0.396637	0.488623	0.579513	0.249653	0.005655	0.381758	0.229579	0.002188
AMT	NM_000481	0.483948	0.680494	0.955987	0.979416	1.07856	0.000383	1.52102	0.490603	1.42491	0.961292	7.66061	0.805484	0.000237	2.06016	2.66863	0.000222	0.412272	0.000241	5.46962	1.1652	0.383705	0.000254	2.73302	0.000241	0.000274	0.000234	2.49488	0.000285	6.26686	2.0596	0.568727	1.28355	2.98508	0.962269	0.475772	1.97902	0.000237	0.67551	1.0951	1.22202	1.11719	1.16514	0.000239	1.14523	0.969184	0.343846	6.11039	0.240562
AMT	NM_001164710	0.038893	0	0	0	0.213967	0	0	0	1.4e-05	0	0.445948	0	0	0	0	0	0	0	1e-06	0	0	0	0.297962	0	0	0	0	0	0	0	0	0	0.121678	0	0	0	0	0	0	0.000323	0	0	0.312044	0	0	0.166605	0.156248	0
AMTN	NM_212557	0	0.061314	0	0	0.023278	0.098628	0.030212	0	0	0	0	0.597777	0.0558	0.118778	0	0	0.030465	0	0	0.047231	0	0	0	0.200306	0	0	0.06913	0.067353	0	0	0.126116	0.027996	0	0	0	0.021714	0.055671	0	0	0	0.051027	0	0.057754	0	0.050531	0	0.081899	0.505026
AMY1A	NM_001008221	0.015049	0.015641	0.008339	0.013191	0	0.049099	0.014901	0.044556	0.007226	0	0.023476	0.013783	0	0.038976	0.059762	5.32404	0.014944	0	0	0	0	0	0	0.014551	0.016361	0	0.016965	0	0.061683	0.527802	0.09291	0.964327	0	0	0	0.011145	0	0	0.012057	0	0.012998	0.046892	0	0.034321	0	0.012969	0	0
AMY2A	NM_000699	0	0	0.009165	0.014555	0.026389	0	0	0.016364	0.007942	0	0	0	0	0.025707	0	0.684432	0	0	0.01219	0.040119	0	0	0	0.016059	0.036086	0.06726	0.037582	0	0	0	0	0.919613	0.018163	0.015549	0.042314	0.012288	0.047165	0.015433	0	0	0	0.025824	0	0	0	0.014295	0.015467	0
AMY2B	NM_020978	6.17621	1.51745	0.981405	2.47411	2.96344	3.6998	2.84765	9.28655	1.15144	5.34309	2.80502	2.19663	0.873049	2.79443	1.38463	43.4303	5.53899	4.63408	0.649357	11.3178	2.56996	0.129677	2.97877	2.33816	7.88442	14.1255	4.56111	2.09268	3.98386	3.55556	11.4	16.5602	4.46222	1.22214	3.3576	5.62777	2.26509	3.91168	4.08041	2.04141	8.47463	6.49581	1.05863	2.77212	6.30242	2.20402	6.02779	5.20202
AMZ1	NM_133463	0.109549	0.053317	0.331338	0.294498	0.068353	0.082335	0.165731	0.050852	0.122545	0.057143	0.205087	0.140433	0.032556	0.12927	0.187134	0.038804	0.23743	0.128601	0.02101	0.101526	0.133434	0.054335	0.03607	0.010999	0.006213	0.016893	0.150482	0.026156	0.153724	0.17851	0.085807	0.065663	0.119361	0.299923	0.021878	0.177987	0.010826	0.037211	0.055052	0.040447	0.02951	0.044673	0.005548	0.064933	0.197698	0.034567	0.240285	0.037042
AMZ2	NM_001033572	1.93446	0.002374	6.25064	10.7035	12.0971	1.92738	1.2e-05	10.5489	0.001209	1.99843	2.56242	4.38312	7.44523	1.70386	0.000606	6.92066	5.38942	7.55477	5.15592	3.41531	1.65055	0.743233	4.07494	17.1503	0.003271	2.24451	2.31741	19.8045	2.83987	0.577151	0.000148	11.6452	0.005893	11.7508	15.0021	0.000468	9.6356	12.6557	13.2481	8.86507	1.64623	0.046669	15.8761	0.005175	0.108883	2.61798	11.1682	1.79179
AMZ2	NM_001033571	3.12922	34.6221	0.00042	7.8025	0.000304	0.013153	1.2e-05	7.24314	5.24335	4.41782	1.7256	5.48745	0.01385	0.000186	5.60632	11.1896	7.86984	3.24328	16.052	21.5486	1.58807	2.51156	12.2844	10.8238	12.2811	2.82985	2.78096	17.2847	1.11868	3.68025	7.56298	0.022291	0.001036	7.46716	5.77691	12.5458	4.59401	0.003553	6.78606	6.25437	7.9456	0.015506	0.000646	24.0008	11.9682	5.51348	0.000161	4.55774
AMZ2	NM_001033574	7e-06	0.736382	1.66715	0.752736	0.72606	0.636851	0	0.68408	0.168746	0.182269	0	0.220465	0.462463	0.29304	0.296982	1.35106	0.260847	0.196395	1.01261	1.98253	0.053792	0.170641	2.0877	3.69474	0	0.579916	1.09604	2.28336	2e-06	0.173502	0.136435	0.475654	0.984904	1.54631	0.838413	0.390488	1.31265	0.700564	0.67004	0.427192	0.160942	0.584646	0.214307	0	0.382334	0	0.17903	0.231636
AMZ2	NM_001033569	8.89308	24.2109	13.1017	15.1733	16.311	10.4208	18.2475	15.9234	11.7022	23.759	10.0544	18.1924	12.4866	15.1755	10.7373	19.9882	15.1248	14.3671	30.0691	29.9943	14.5274	9.4994	13.577	27.3289	15.322	50.3985	7.53501	13.3144	7.45781	12.9938	16.7963	16.5663	19.9586	16.6483	21.9872	11.2762	20.5384	8.82105	6.31958	21.6007	24.7036	11.2026	16.9356	30.9648	9.07896	19.6365	3.32302	11.076
AMZ2	NM_016627	9.40992	17.9702	14.209	14.1304	12.7128	9.77226	13.5307	15.2567	9.99403	10.9089	11.6424	18.4065	11.4621	16.689	16.3731	8.02857	10.4998	10.6942	24.5376	38.5703	9.6819	20.2888	12.3117	4.88181	8.16802	11.7703	12.5708	5.45632	8.27849	6.55638	9.04436	10.2195	11.6544	14.3003	9.11708	10.1249	6.95294	9.26226	10.3625	13.3141	7.04664	14.2871	9.09244	12.8909	8.60921	12.4544	10.8438	6.2661
AMZ2	NM_001033570	1.14096	5.56483	5.0626	4.36487	6.49352	5.61512	2.67354	2.95325	0	6.34899	1.6e-05	6.96232	7.38803	1.60677	0	2.2543	5.71304	3.72419	10.2024	7.52971	7.02344	4.73794	4.10367	3.96441	5.07586	7.30175	2.20502	4.95857	4.13639	3.50279	4.34723	4.97769	7.10969	1.42795	5.28653	4.13903	5.5177	4.0427	2.52498	2.48963	7.13366	5.33475	7.23768	4.49985	0.708314	6.6564	2.26187	2.31007
ANAPC1	NM_022662	5.12662	4.12848	3.96658	4.88778	5.46458	6.21075	6.72326	5.25286	4.88815	4.24907	3.56674	6.15265	9.49163	2.91537	5.55699	4.76162	5.0071	6.04058	5.48264	5.56156	8.30876	7.13517	3.95658	4.85043	4.60508	6.77445	6.80748	2.36952	5.10558	5.99097	5.6182	4.73634	3.47525	5.52616	5.01331	4.44289	8.40942	5.98015	4.44744	3.71087	6.15859	5.79087	1.33356	3.05389	5.49699	2.93614	3.0425	5.47585
ANAPC10	NM_014885	1.12389	2.60287	1.93741	2.05859	1.32681	1.73382	1.32943	0.919287	1.29763	3.77831	0.582775	2.02468	0.871061	1.13131	0.937018	1.16962	1.27805	2.50824	3.14023	1.22696	1.30447	1.505	1.8245	3.20138	2.37103	2.3287	1.89182	3.58083	1.21073	1.51758	1.28382	4.37118	1.06278	2.58485	2.94462	0.971041	6.09052	2.13061	3.69805	1.11872	4.05743	2.12898	4.21689	2.92891	1.40803	1.91155	3.56519	2.7932
ANAPC11	NM_016476	23.3848	8.71452	8.43398	11.6281	8.43417	11.3446	34.0765	10.2208	13.6837	5.52024	6.57857	11.3158	8.0114	9.74917	20.7216	5.00776	13.8957	10.2175	13.0486	13.1221	33.1507	37.4824	14.0494	35.6819	12.9066	23.1583	18.9714	22.5271	28.6311	30.8632	13.2858	6.85009	6.35135	6.142	7.09587	2.95523	6.52775	5.24001	5.13218	10.7578	6.22537	6.52646	20.4481	19.7518	1.28383	15.676	3.61719	7.8342
[truncated: 30,569 more rows]
[truncated: 33 more columns]
