# Supplementary material for: CAMSAP1 Mutation Correlates With Improved Prognosis in Small Cell Lung Cancer Patients Treated With Platinum-Based Chemotherapy
Source: Front Cell Dev Biol. 2022 Jan 11;9:770811. doi: 10.3389/fcell.2021.770811 (PMC8787262; doi:10.3389/fcell.2021.770811)
Supplement: Supplementary file 12 [file Table8.XLSX]

## Sheet: Expression_data
Gene	428785_AHT3FFDSXX_S21.htseq.count	433364_AHT3FFDSXX_S11.htseq.count	434465_AHT3FFDSXX_S49.htseq.count	439398_AHT3FFDSXX_S22.htseq.count	440680_AHT3FFDSXX_S50.htseq.count	441448_AHT3FFDSXX_S23.htseq.count	445658_AHT3FFDSXX_S51.htseq.count	445971_AHT3FFDSXX_S24.htseq.count	450286_AHT3FFDSXX_S48.htseq.count	460095_AHT3FFDSXX_S53.htseq.count	461632_AHT3FFDSXX_S12.htseq.count	462236_AHT3FFDSXX_S13.htseq.count	462696_AHT3FFDSXX_S25.htseq.count	466839_AHT3FFDSXX_S52.htseq.count	468720_AHT3FFDSXX_S26.htseq.count	470298_AHT3FFDSXX_S27.htseq.count	472257_AHT3FFDSXX_S28.htseq.count	475716_AHT3FFDSXX_S14.htseq.count	476001_AHT3FFDSXX_S29.htseq.count	476512_AHT3FFDSXX_S30.htseq.count	481433_AHT3FFDSXX_S31.htseq.count	496235_AHT3FFDSXX_S1.htseq.count	501599_AHT3FFDSXX_S33.htseq.count	502262_AHT3FFDSXX_S32.htseq.count	503321_AHT3FFDSXX_S2.htseq.count	503325_AHT3FFDSXX_S34.htseq.count	510123_AHT3FFDSXX_S36.htseq.count	511915_AHT3FFDSXX_S35.htseq.count	526443_AHT3FFDSXX_S37.htseq.count	527622_AHT3FFDSXX_S38.htseq.count	528065_AHT3FFDSXX_S39.htseq.count	529039_AHT3FFDSXX_S40.htseq.count	530825_AHT3FFDSXX_S41.htseq.count	534673_AHT3FFDSXX_S15.htseq.count	538110_AHT3FFDSXX_S42.htseq.count	541687_AHT3FFDSXX_S54.htseq.count	547393_AHT3FFDSXX_S59.htseq.count	558674_AHT3FFDSXX_S16.htseq.count	573341_AHT3FFDSXX_S55.htseq.count	573885_AHT3FFDSXX_S56.htseq.count	581639_AHT3FFDSXX_S43.htseq.count	590387_AHT3FFDSXX_S17.htseq.count	594699_AHT3FFDSXX_S18.htseq.count	596385_AHT3FFDSXX_S45.htseq.count	601078_AHT3FFDSXX_S19.htseq.count	602449_AHT3FFDSXX_S44.htseq.count	610023_AHT3FFDSXX_S3.htseq.count	617679_AHT3FFDSXX_S46.htseq.count	625511_AHT3FFDSXX_S20.htseq.count
ENSG00000066117.15	113	52	15	153	61	46	0	175	148	0	75	0	323	19	133	169	20	10	30	21	0	402	21	37	176	23	88	9	70	14	0	63	13	193	39	26	0	144	25	63	103	54	264	39	99	43	22	348	181
ENSG00000264932.3	0	0	0	1	0	0	0	28	0	0	4	0	19	0	0	0	0	0	0	0	0	2	0	0	3	0	4	0	0	16	0	0	37	0	0	0	0	0	0	0	0	0	0	0	0	6	0	0	0
ENSG00000164627.18	4	16	1	0	3	0	0	50	34	0	17	9	30	22	84	65	20	49	9	6	9	33	4	0	19	0	52	56	68	63	0	0	80	79	10	35	0	28	0	35	45	141	71	32	27	92	44	190	15
ENSG00000272573.6	0	2	0	0	0	0	0	3	0	0	1	0	0	0	0	0	0	0	0	0	0	0	0	0	0	0	0	0	1	0	0	0	0	0	0	0	0	2	0	0	0	0	6	0	0	0	0	0	0
ENSG00000169330.8	21	6	2	7	12	19	0	11	27	0	3	4	5	0	9	10	0	9	0	0	2	40	0	11	8	11	21	0	60	45	9	0	42	28	7	11	0	8	2	10	43	200	13	20	1	60	2	0	6
ENSG00000231401.2	2	0	4	3	0	1	0	28	0	0	0	0	14	0	0	12	0	0	0	0	0	1	16	0	13	0	10	0	20	39	3	0	0	19	0	0	0	6	0	33	0	23	8	0	6	12	2	2	0
ENSG00000263711.6	0	0	0	0	0	2	0	21	0	0	8	3	8	0	12	4	0	61	43	15	0	0	12	25	3	10	21	0	128	27	8	0	0	68	0	15	0	0	0	23	23	230	0	0	12	119	1	0	1
ENSG00000241506.1	1	2	0	1	4	2	0	0	2	0	0	0	2	0	10	0	0	0	0	0	0	6	0	0	1	0	10	0	6	0	0	0	0	5	0	0	0	2	0	0	7	0	3	0	11	1	0	2	4
ENSG00000266019.1	20	48	0	29	5	46	0	115	6	0	1	0	185	9	28	54	0	15	0	0	0	165	0	0	111	7	113	0	0	0	0	24	0	78	43	0	0	341	0	0	75	26	20	22	53	0	1	230	35
ENSG00000257731.2	0	0	0	0	0	0	0	0	0	0	0	0	0	0	0	0	0	0	0	0	0	0	0	0	0	0	0	0	0	3	0	0	0	0	0	0	0	0	0	0	0	3	0	0	0	0	0	0	0
ENSG00000237063.1	0	0	0	0	0	0	0	8	0	0	0	0	0	0	0	0	0	8	0	0	0	0	0	0	0	0	0	0	0	0	0	0	0	0	0	0	0	2	0	0	5	9	0	0	1	12	0	11	0
ENSG00000112118.20	283	44	21	177	96	149	34	64	164	36	121	4	286	8	169	145	1	23	30	13	23	847	0	0	238	15	422	0	28	44	0	51	0	272	93	0	0	126	81	12	149	58	319	92	140	22	34	541	137
ENSG00000187950.8	0	4	4	0	4	4	0	29	0	0	28	5	10	0	14	2	0	24	0	0	0	3	34	2	5	0	14	0	24	34	3	0	41	42	13	33	0	13	36	6	112	52	6	0	0	17	0	9	1
ENSG00000274962.1	0	0	0	0	0	0	0	0	0	0	0	0	0	0	0	0	0	0	0	0	0	0	0	0	0	0	0	0	0	0	0	0	0	0	0	0	0	0	0	0	0	0	0	0	0	0	0	0	0
ENSG00000226025.9	3	2	0	0	0	0	0	0	1	0	0	0	5	0	0	0	0	4	11	0	0	20	0	0	2	0	2	0	20	7	0	2	9	8	0	0	0	6	0	32	0	37	0	0	0	10	0	0	1
ENSG00000233705.7	0	2	0	0	4	1	0	13	4	26	7	2	9	0	5	50	34	47	14	0	0	2	31	6	1	1	3	14	26	28	5	0	6	31	1	24	0	1337	14	0	46	95	2	4	0	44	3	0	3
ENSG00000232542.1	0	0	0	0	0	0	0	5	0	0	0	0	0	0	0	0	0	0	0	3	0	1	0	0	0	0	1	0	3	5	0	0	0	0	0	28	0	5	0	0	0	2	0	0	3	0	0	0	0
ENSG00000248709.3	0	0	0	0	0	0	0	9	0	0	0	4	0	0	0	7	0	0	0	0	10	0	0	0	0	0	6	0	11	3	0	0	0	9	0	0	0	0	0	0	0	5	0	4	0	9	0	0	0
ENSG00000231666.7	0	0	0	0	0	0	0	5	0	0	0	0	0	0	0	0	0	7	0	0	0	0	0	0	0	0	1	0	7	12	0	0	5	1	0	14	0	0	0	4	9	250	0	0	0	0	0	0	0
ENSG00000234896.1	0	0	0	0	0	0	0	0	0	0	0	0	0	0	0	0	0	10	0	0	0	0	0	0	0	0	0	0	11	0	1	0	0	0	0	0	0	0	0	0	0	5	0	0	0	1	0	0	0
ENSG00000152034.10	4	0	0	0	0	0	0	5	0	0	1	0	0	0	0	9	0	0	0	0	0	0	17	3	0	0	0	0	23	14	0	0	0	18	9	23	0	0	0	24	36	4	0	0	0	1	0	0	3
ENSG00000174574.16	50	48	29	60	13	44	15	113	61	0	11	1	179	32	27	3	0	9	0	0	2	166	6	0	87	27	90	0	15	8	0	21	0	74	30	6	0	106	0	0	68	46	89	19	56	35	10	128	31
ENSG00000230526.1	0	0	0	0	0	0	0	0	0	0	0	0	0	0	0	0	0	1	11	0	0	0	0	0	0	0	0	0	6	5	0	0	0	0	0	0	0	0	0	0	0	6	0	0	0	8	0	0	0
ENSG00000224879.1	0	0	0	0	0	0	0	0	0	0	0	4	0	0	10	0	0	0	2	0	0	0	0	0	0	0	0	28	0	0	0	0	6	0	0	0	0	0	0	0	0	0	0	0	0	0	0	0	0
ENSG00000286732.1	1	0	0	0	1	0	0	16	0	0	0	0	3	0	0	0	0	0	1	0	0	2	0	0	0	1	0	0	1	7	0	0	44	7	0	0	0	0	0	0	0	3	0	0	0	16	0	0	0
ENSG00000279445.2	0	0	0	0	0	0	0	0	0	0	0	0	0	0	0	0	0	0	0	0	0	0	0	0	0	0	0	0	0	0	0	0	0	0	0	0	0	0	0	0	0	0	0	0	0	0	0	1	0
ENSG00000230896.1	3	1	1	3	0	2	0	11	5	0	3	0	1	0	1	3	61	1	0	0	0	8	0	0	32	0	4	0	2	0	0	0	0	8	6	0	0	22	18	0	19	2	3	0	5	9	0	1	6
ENSG00000230773.9	1	0	0	0	0	3	64	21	0	0	13	4	23	0	22	0	33	32	37	20	0	0	59	16	6	1	27	23	96	32	21	0	0	53	16	41	0	1	0	9	28	97	11	3	0	86	1	0	0
ENSG00000270071.3	0	0	2	0	0	1	0	1	0	6	3	0	0	0	0	0	0	0	0	8	10	2	10	0	2	0	0	0	8	0	5	0	0	4	0	7	0	32	0	0	10	16	0	0	0	0	0	0	65
ENSG00000188393.9	0	0	0	0	0	0	0	12	0	0	0	0	0	0	0	0	0	0	2	0	20	0	0	3	0	0	0	0	4	9	9	0	0	22	0	0	0	0	57	0	0	7	0	0	0	6	1	0	0
ENSG00000288069.1	0	1	0	0	0	0	0	11	0	0	10	0	2	0	0	0	0	0	0	0	0	13	0	0	0	0	2	13	6	0	0	0	0	3	0	18	0	0	0	0	4	2	10	1	0	2	0	28	0
ENSG00000212899.3	0	0	0	0	0	0	0	0	0	0	0	0	0	0	0	0	0	0	0	0	0	0	0	0	0	0	0	0	0	0	0	0	0	0	14	0	0	0	0	0	0	0	0	0	0	0	0	0	0
ENSG00000269446.2	4	0	0	0	0	0	0	0	0	0	0	10	10	0	0	0	0	11	0	0	0	1	0	0	0	18	0	5	0	1	3	0	0	12	0	0	0	0	0	0	0	16	3	8	0	0	0	0	0
ENSG00000267116.1	0	0	0	0	0	0	0	1	0	0	0	0	0	0	0	0	0	3	0	0	8	0	0	0	0	0	2	0	0	2	0	0	0	12	0	0	0	0	0	0	0	6	0	0	0	0	0	0	0
ENSG00000239659.2	0	0	0	0	0	0	0	4	0	0	0	0	0	0	0	0	0	0	0	0	0	0	0	0	0	0	0	0	4	12	0	0	0	0	0	0	0	0	0	21	13	17	0	0	0	12	0	0	0
ENSG00000226926.7	1	0	0	0	0	0	19	1	0	0	0	0	0	26	0	7	0	10	8	0	0	0	0	0	1	0	0	32	28	12	0	0	0	16	0	0	0	0	0	0	11	24	0	0	0	29	2	0	0
ENSG00000227300.12	0	0	0	0	0	0	0	30	47	0	0	0	0	0	10	0	0	5	0	0	33	0	0	0	5	1	0	16	0	12	0	0	0	2	0	0	0	0	0	0	21	4	6	0	0	0	0	1	0
ENSG00000153162.9	56	14	3	20	1	3	0	36	14	0	8	5	35	5	1	35	33	7	0	13	0	23	0	4	20	27	18	0	21	19	8	4	4	17	34	38	0	41	14	0	37	23	289	8	48	28	4	107	287
ENSG00000234977.1	0	0	0	0	0	0	0	0	0	0	0	0	4	0	0	17	0	0	0	0	0	0	0	0	0	0	0	0	0	0	0	0	0	3	0	0	0	0	0	0	3	13	0	0	0	0	0	2	0
ENSG00000234950.1	0	0	0	0	0	0	0	0	0	0	0	0	0	0	0	0	0	22	0	0	0	0	0	0	0	0	0	0	0	0	3	0	0	0	0	0	0	0	0	0	0	0	0	0	0	0	0	0	0
ENSG00000256825.4	0	0	0	0	0	0	0	0	0	0	0	0	0	0	0	0	0	0	0	0	0	0	0	0	0	0	0	0	0	0	0	0	0	0	0	0	0	0	0	0	0	0	0	0	0	0	0	0	0
ENSG00000151704.15	0	1	0	0	0	3	0	2	2	0	0	0	6	0	0	0	0	0	0	0	19	2	0	0	2	0	5	0	37	0	4	0	10	32	0	64	0	5	0	1	18	62	7	0	4	6	0	35	0
ENSG00000271457.1	0	0	0	0	0	0	0	0	0	0	0	0	0	0	1	0	0	0	0	0	0	0	0	0	0	0	0	0	0	0	5	0	0	2	0	0	0	0	0	0	0	8	0	0	0	0	0	0	0
ENSG00000226617.1	0	0	0	0	0	0	0	0	0	0	4	0	0	60	0	0	0	0	0	0	0	0	0	0	0	0	0	0	0	15	0	0	0	0	0	0	0	0	0	0	0	0	1	0	0	0	0	0	0
ENSG00000231918.1	0	0	0	0	0	0	0	0	0	0	3	0	0	0	2	0	0	27	0	0	7	0	0	0	2	0	4	26	16	2	12	0	32	26	0	21	0	0	0	5	23	12	0	0	0	19	0	0	0
ENSG00000154511.12	7	5	0	10	0	1	0	17	4	0	0	7	7	0	1	0	0	31	18	0	0	9	10	0	19	0	22	2	19	18	0	0	0	39	8	31	0	38	0	0	10	35	5	0	7	24	0	39	1
ENSG00000258383.1	0	0	0	0	0	0	0	0	0	0	0	0	0	2	0	0	0	0	0	0	0	0	0	0	0	0	0	0	0	0	0	0	0	21	0	0	0	0	0	0	0	5	0	0	0	0	0	0	0
ENSG00000119737.6	13	1	2	10	0	7	0	38	1	0	2	0	5	0	29	4	0	0	0	0	0	6	0	0	13	0	8	0	10	0	0	0	0	22	0	13	0	40	0	1	0	18	3	0	0	44	1	55	20
ENSG00000243135.6	0	0	0	0	0	0	0	0	0	0	0	0	0	0	0	0	0	9	0	14	0	0	0	0	0	0	0	0	0	0	0	0	0	2	0	0	0	0	0	0	0	0	0	0	0	0	0	0	0
ENSG00000235280.2	8	1	0	11	7	0	0	2	6	0	11	0	5	0	10	0	19	9	0	7	0	10	0	12	1	0	7	0	8	0	0	0	0	4	0	0	0	6	0	0	3	3	12	12	0	19	0	23	0
ENSG00000182965.6	0	0	0	0	0	0	12	5	0	0	0	0	0	0	0	0	0	17	0	0	0	0	0	0	0	0	0	0	26	0	0	0	0	7	0	0	0	0	0	0	32	15	7	0	0	3	0	0	0
ENSG00000262136.1	1	0	0	0	0	0	0	5	1	0	0	0	0	6	0	0	0	6	0	0	0	1	0	0	0	0	0	0	0	0	0	0	0	0	0	0	0	0	0	0	0	4	0	0	0	0	0	0	0
ENSG00000100393.13	413	249	63	226	129	473	0	603	190	44	90	2	537	21	336	318	13	52	24	31	3	726	4	13	339	74	348	50	88	25	0	7	7	252	27	29	0	852	89	2	214	337	242	166	238	69	67	651	337
ENSG00000099949.21	53	22	3	31	18	48	0	71	18	0	37	4	120	54	130	193	7	26	12	4	0	288	0	5	84	19	55	9	22	26	0	15	0	46	68	0	23	195	52	0	78	48	44	41	80	25	17	83	139
ENSG00000250485.1	0	0	0	0	0	0	0	0	0	0	0	0	0	0	17	24	0	0	0	0	0	0	0	0	0	0	9	0	13	11	2	0	0	19	0	0	0	0	0	27	8	36	0	0	0	3	0	0	1
ENSG00000232303.2	0	0	0	0	0	0	0	0	0	0	0	0	0	0	0	1	15	4	0	0	0	1	0	0	0	0	5	0	0	0	0	0	0	7	0	0	0	0	0	0	0	2	0	0	0	0	0	0	0
ENSG00000283432.1	0	0	0	0	0	0	0	0	0	0	0	0	0	0	0	0	0	6	0	0	0	0	0	0	0	0	0	0	0	0	0	0	0	0	0	0	0	0	0	0	0	9	0	0	0	0	0	0	0
ENSG00000236514.1	3	0	0	0	0	0	0	0	0	0	0	0	0	0	0	0	0	4	0	0	0	2	0	0	1	0	2	0	0	3	0	0	0	11	0	0	0	2	0	0	0	2	0	0	2	0	4	0	0
ENSG00000131724.11	129	85	11	57	7	110	2	183	5	21	2	0	265	0	10	0	1	1	0	5	0	436	0	0	142	6	114	0	100	20	0	11	0	12	75	0	0	240	0	69	44	57	16	1	100	58	2	166	51
ENSG00000258401.1	1	0	0	2	0	0	0	0	0	2	0	0	1	0	0	0	0	0	0	0	0	0	0	0	1	0	1	0	5	0	5	2	0	0	0	0	0	0	0	0	0	12	9	0	2	0	0	0	0
ENSG00000269509.1	0	0	0	0	0	0	0	0	0	0	0	0	0	0	0	0	4	0	0	0	14	0	0	0	0	0	0	0	0	0	0	0	0	7	0	0	0	0	0	0	0	3	0	0	0	0	0	0	0
ENSG00000258479.6	5	0	0	1	0	3	0	0	0	0	0	5	7	0	11	6	0	27	8	0	0	0	0	0	1	0	24	0	31	6	0	0	4	33	5	7	0	3	0	29	40	30	0	0	0	39	0	0	0
ENSG00000226592.1	0	0	0	0	0	0	0	0	0	0	0	0	0	0	2	0	0	0	0	13	0	0	3	0	0	0	0	0	0	7	0	0	0	5	0	0	0	0	0	0	0	0	0	0	0	9	0	0	0
ENSG00000272009.1	0	1	0	0	0	1	0	4	2	0	0	0	0	0	0	0	0	0	0	0	0	0	0	0	0	0	4	0	0	0	0	0	0	1	0	0	0	14	0	0	0	1	8	0	0	0	0	0	0
ENSG00000238135.1	0	0	0	0	0	0	0	0	0	0	0	0	0	0	0	0	0	0	0	0	0	0	0	0	0	0	0	0	0	0	0	0	0	0	0	0	0	0	0	0	0	0	0	0	0	0	0	0	0
ENSG00000274297.1	0	2	0	1	1	4	0	48	0	0	0	0	16	0	0	0	0	0	0	0	12	28	0	0	25	0	6	0	5	23	0	0	12	9	0	4	0	25	0	0	0	16	0	0	0	0	0	19	0
ENSG00000134504.14	23	48	15	52	81	78	0	99	545	0	27	10	175	46	115	73	1	24	0	6	33	177	0	0	102	146	72	28	23	23	7	25	9	70	20	37	0	114	93	9	179	69	208	73	79	9	105	82	179
ENSG00000088970.16	15	31	2	60	6	39	0	112	19	0	15	5	255	8	28	22	10	3	0	0	0	139	0	0	98	1	27	18	35	11	17	5	0	35	1	81	0	180	0	0	29	80	52	41	10	30	4	18	41
ENSG00000163661.4	0	3	0	1	0	0	0	4	4	0	0	2	4	0	0	2	9	7	0	1	0	0	0	0	5	0	6	0	6	0	0	0	0	7	0	0	0	15	0	0	0	6	0	0	3	0	1	0	11
ENSG00000226756.1	5	0	0	0	0	3	0	0	0	0	0	0	0	0	0	0	0	0	0	0	0	3	0	0	0	0	4	15	8	0	0	0	0	3	0	0	0	10	0	0	21	1	0	0	0	0	1	1	0
ENSG00000272896.1	0	0	0	0	0	0	0	0	0	0	0	0	0	0	0	0	0	0	0	0	0	0	0	0	0	0	0	0	0	0	0	0	0	0	0	0	0	0	0	0	0	0	0	0	0	0	0	0	0
ENSG00000283677.1	0	0	0	0	0	0	0	0	0	0	0	0	0	0	0	0	0	0	0	0	0	0	0	0	0	0	0	0	0	0	0	0	0	0	0	0	0	0	0	0	0	0	0	0	0	0	0	0	0
ENSG00000259698.1	0	0	0	0	0	0	0	0	0	0	2	0	0	0	0	0	0	0	7	0	0	0	0	0	0	0	0	0	0	0	0	0	0	0	0	0	0	0	0	0	0	0	0	0	0	2	0	0	0
ENSG00000223989.1	0	0	0	0	0	0	0	0	0	0	0	0	0	0	0	0	0	0	0	0	0	0	0	0	0	0	0	0	0	0	0	0	0	0	0	0	0	0	0	0	0	0	0	0	0	0	0	0	0
ENSG00000230186.3	0	0	0	0	0	0	0	0	0	0	0	0	0	0	0	0	0	6	0	0	0	0	0	0	0	0	0	0	0	0	0	0	0	4	0	0	0	0	0	0	0	0	1	0	0	0	0	0	0
ENSG00000220871.1	0	0	4	0	0	0	0	1	0	0	0	0	0	0	11	13	0	16	0	0	0	1	0	0	1	0	1	0	0	0	0	0	0	0	0	0	0	1	0	0	0	1	0	0	0	9	0	0	0
ENSG00000249948.6	0	0	0	0	0	2	0	15	0	20	0	0	2	0	8	0	0	20	0	0	15	0	0	0	0	0	14	0	28	26	12	8	0	11	1	0	0	0	0	0	29	29	10	2	0	7	0	0	9
ENSG00000102996.5	126	1	4	52	25	20	0	143	10	51	3	3	60	27	22	7	0	16	21	9	0	87	0	8	53	65	42	0	12	10	0	21	28	69	0	0	0	564	36	0	122	76	274	13	99	24	13	87	216
ENSG00000250778.1	0	0	0	0	0	0	0	0	0	0	0	0	0	0	21	0	0	0	0	0	0	0	0	0	0	0	0	0	0	0	0	0	0	0	0	0	0	0	0	0	0	0	0	0	0	0	0	0	0
ENSG00000177947.13	2	11	1	1	4	6	0	34	10	0	3	0	0	0	7	1	0	3	0	18	0	11	0	4	9	4	4	0	10	31	0	8	25	28	0	0	0	19	15	0	10	30	15	1	1	37	2	0	10
ENSG00000260190.1	0	0	0	2	0	2	0	5	0	0	2	0	26	0	0	0	0	0	2	0	0	4	0	0	6	0	2	0	0	0	0	0	0	4	0	0	0	10	0	0	0	1	4	0	2	3	2	15	9
ENSG00000251243.1	0	0	0	0	0	0	0	0	0	0	0	0	2	0	6	0	0	6	0	0	0	0	0	0	0	0	0	0	0	0	0	0	0	0	0	0	0	0	0	0	0	7	0	0	0	0	0	1	0
ENSG00000225113.1	0	0	0	0	0	0	0	0	0	0	0	0	0	0	0	0	0	0	0	0	0	0	0	0	0	0	0	0	0	0	0	0	0	0	0	0	0	0	0	0	0	0	0	0	0	0	0	0	0
ENSG00000227528.6	0	2	0	0	3	2	0	0	0	0	14	0	20	0	18	0	0	16	0	11	0	5	0	0	1	0	0	13	17	4	0	0	5	11	0	25	0	0	17	0	0	7	0	0	6	0	0	0	5
ENSG00000278537.1	0	0	0	0	0	0	0	0	0	0	0	0	0	0	0	0	0	0	0	0	0	0	0	0	0	0	0	0	0	0	0	0	0	0	0	0	0	0	0	0	0	0	0	0	0	0	0	0	0
ENSG00000249555.2	0	0	0	0	0	0	0	0	0	0	0	0	0	0	0	0	0	4	0	0	0	0	0	0	0	4	0	0	0	3	0	0	0	7	0	23	0	0	0	0	13	15	0	0	0	0	0	0	0
ENSG00000126214.21	232	134	27	178	130	185	20	626	251	57	195	21	770	124	453	549	30	44	3	36	75	1887	14	23	666	23	649	36	8	35	9	69	0	274	101	13	0	565	185	60	197	155	454	309	462	34	35	1038	280
ENSG00000260689.2	4	9	5	6	0	16	0	10	0	0	0	0	27	0	0	6	0	0	0	0	0	33	0	0	8	0	0	0	8	0	0	0	0	0	0	0	0	9	11	0	4	1	1	0	0	0	1	14	0
ENSG00000278408.1	14	0	0	6	0	0	0	0	1	0	12	0	16	0	0	0	0	1	0	0	0	1	0	0	0	0	0	0	0	0	0	0	27	0	0	0	0	10	0	0	0	2	3	0	1	0	0	0	1
ENSG00000265987.1	0	3	0	0	0	1	0	0	0	0	0	0	0	0	0	0	0	0	0	0	0	0	0	0	2	0	0	0	0	0	0	0	3	5	0	0	0	2	0	0	0	0	1	0	0	0	0	0	0
ENSG00000267275.1	0	1	1	0	1	0	0	0	14	0	3	0	8	0	4	3	0	0	0	0	0	1	0	0	1	0	3	0	1	37	0	0	0	5	0	0	0	1	0	0	0	7	10	2	0	0	1	24	5
ENSG00000283275.1	0	0	0	0	0	0	0	0	0	0	0	0	0	0	0	0	0	0	0	0	0	0	0	0	0	4	0	0	0	0	0	0	0	0	3	24	0	0	0	0	0	0	0	0	0	0	0	0	0
ENSG00000227312.2	0	0	0	0	0	0	0	0	0	0	0	0	8	0	0	0	0	0	0	0	0	1	0	0	0	0	3	0	0	0	0	0	0	11	0	0	0	1	0	0	0	0	0	0	0	0	0	0	0
ENSG00000164169.13	0	8	0	21	8	252	0	16	0	0	31	0	32	0	15	14	0	0	1	0	0	32	31	0	25	6	17	46	29	16	14	0	26	23	0	0	0	96	0	0	26	30	18	5	9	20	1	12	20
ENSG00000235772.1	15	8	0	18	4	6	0	21	4	0	3	2	18	0	13	29	0	0	0	0	0	38	0	0	9	0	4	0	6	11	0	25	0	2	0	0	0	30	3	0	0	2	7	8	3	0	1	21	21
ENSG00000236957.7	0	0	0	0	0	0	0	1	0	0	0	0	0	0	5	0	16	0	0	0	0	0	0	0	0	0	3	7	20	1	3	0	0	2	0	0	0	3	0	0	0	41	6	0	0	0	0	0	0
ENSG00000007216.14	0	0	0	0	0	0	0	0	1	0	11	0	0	0	5	18	0	39	0	0	15	0	13	5	0	0	3	11	10	6	2	0	2	24	23	38	0	8	0	0	0	44	26	0	20	13	0	0	35
ENSG00000180773.15	105	91	38	195	53	12	0	310	29	0	6	1	904	23	30	73	20	54	23	0	11	616	22	16	400	25	99	0	46	42	1	0	47	184	4	142	0	99	96	0	95	117	141	64	232	23	4	302	27
ENSG00000197168.13	6	10	11	6	0	4	0	43	5	59	3	8	94	11	7	0	27	44	0	0	0	15	19	16	18	9	5	18	62	27	7	0	26	49	7	101	0	24	0	7	11	79	11	6	17	50	0	16	2
ENSG00000271390.1	0	0	0	0	0	0	0	0	0	0	0	0	5	0	5	0	0	8	8	0	0	0	0	0	0	0	0	0	8	0	0	0	0	10	7	0	0	0	0	0	0	0	0	0	0	0	0	0	0
ENSG00000256902.1	0	0	0	1	5	0	0	10	0	0	12	0	11	0	0	15	0	0	0	0	0	5	5	0	8	0	6	0	0	0	0	0	0	2	0	0	0	0	0	0	0	5	2	0	0	0	1	23	0
ENSG00000255432.1	0	0	0	0	0	0	0	0	0	0	0	0	0	0	0	0	0	0	0	0	0	0	0	0	0	0	0	0	0	0	0	0	0	0	0	0	0	0	0	0	0	0	0	0	0	0	0	0	0
ENSG00000185787.15	120	95	14	76	21	122	0	311	52	7	14	3	274	1	47	66	6	62	0	12	0	1000	8	0	264	4	150	0	54	31	2	9	49	143	5	6	0	435	30	0	40	78	122	17	54	108	3	196	90
ENSG00000263154.1	0	0	0	0	0	5	0	1	2	0	8	0	8	0	0	0	0	6	0	0	0	0	0	0	0	0	0	0	6	0	0	0	0	24	0	0	0	0	0	0	0	3	0	0	0	6	0	0	0
ENSG00000197956.10	63	47	9	55	9	55	0	56	100	0	44	5	114	3	90	49	0	29	11	0	8	117	0	9	38	11	44	0	0	0	0	6	0	16	5	0	0	247	13	0	16	13	6	62	77	0	0	123	16
ENSG00000147416.11	100	123	20	194	38	78	5	298	43	49	38	4	503	0	18	51	17	60	0	9	0	477	3	12	354	20	361	0	47	81	3	24	29	173	19	68	0	302	7	2	44	116	83	65	90	22	1	338	57
ENSG00000200269.1	0	0	0	0	0	3	0	0	0	0	0	0	0	0	0	0	0	4	0	0	0	0	0	0	0	0	0	0	0	0	0	0	0	5	0	0	0	0	0	0	0	6	0	0	0	0	0	0	0
ENSG00000236044.1	3	0	0	4	0	1	0	4	0	0	0	0	8	0	0	0	0	0	0	0	0	12	0	0	0	0	5	0	0	0	0	0	0	0	0	30	0	0	0	0	0	5	0	0	0	0	0	0	0
ENSG00000213731.2	0	0	0	0	0	1	0	33	2	0	0	0	10	0	8	0	0	2	0	0	0	18	8	0	12	0	5	0	5	6	0	0	0	5	0	0	0	43	0	0	0	10	9	17	13	0	0	23	0
ENSG00000245975.2	0	0	0	0	3	9	0	6	0	0	0	0	0	0	0	0	0	11	0	0	13	7	0	0	6	3	3	0	12	0	0	0	0	4	0	0	0	6	0	0	18	12	0	0	0	16	0	0	0
ENSG00000279134.1	1	0	0	0	0	0	0	0	0	53	0	1	0	0	0	39	8	12	0	0	0	0	0	0	0	0	4	0	15	15	3	0	0	29	0	0	0	0	0	0	1	26	8	1	0	23	2	7	0
ENSG00000109255.11	0	2	2	0	3	28	7	0	0	0	5	0	6	0	7	16	0	14	0	0	0	5	16	0	4	0	0	0	2	15	0	0	26	16	0	32	0	0	25	0	27	16	24	10	2	0	1	9	1
ENSG00000157600.12	96	76	18	112	54	92	27	142	43	0	52	3	257	10	193	98	0	5	0	0	6	525	0	24	122	22	239	0	32	3	6	22	0	75	6	50	0	249	9	0	124	45	200	74	249	30	8	297	113
ENSG00000204571.6	0	0	0	0	0	0	0	0	1	0	0	0	0	0	0	0	0	2	22	5	0	0	0	0	0	0	0	0	9	9	0	0	0	23	0	11	0	0	0	0	31	23	0	0	0	0	0	0	0
ENSG00000189060.5	462	124	10	133	69	382	1	177	65	29	43	7	1267	74	109	349	0	0	29	11	0	1361	0	0	453	29	413	0	4	22	0	52	0	71	42	0	0	430	58	0	227	82	174	55	204	23	32	1027	264
ENSG00000140319.11	14	37	7	46	28	61	0	78	25	0	4	0	60	2	20	20	0	19	0	0	17	215	66	0	47	0	49	0	7	11	0	2	0	33	16	0	0	94	31	0	9	24	46	12	25	31	6	73	39
ENSG00000259318.1	11	3	0	4	4	6	0	8	13	0	0	0	29	0	0	4	0	0	0	10	0	14	0	0	12	0	17	0	6	0	0	0	0	0	11	0	0	12	0	0	29	11	2	0	0	0	0	14	1
ENSG00000276754.1	0	0	0	1	0	10	0	18	0	0	0	0	2	0	0	8	0	0	0	0	0	2	0	0	8	0	0	0	0	21	0	0	0	8	0	0	0	0	17	0	0	3	3	0	6	0	0	0	2
ENSG00000240915.2	0	0	0	0	0	0	0	3	0	0	0	0	0	0	0	0	0	0	0	0	0	2	0	0	0	0	0	0	0	33	0	0	0	14	18	0	0	0	0	0	0	2	0	0	0	7	0	0	0
ENSG00000280035.1	14	5	0	0	3	13	0	10	4	0	9	0	4	6	11	38	0	10	0	0	0	69	0	0	25	0	4	0	50	3	4	9	0	12	0	77	0	17	0	0	0	25	51	28	18	21	2	13	41
ENSG00000240997.3	0	0	0	0	0	0	0	0	0	0	0	0	0	0	0	0	0	6	0	0	0	0	0	0	0	0	0	0	0	0	0	0	0	1	0	0	0	0	0	0	0	11	0	2	0	0	0	0	1
ENSG00000235032.1	0	0	0	1	0	0	0	0	0	0	0	0	0	0	0	0	0	0	0	0	0	0	0	0	0	0	0	0	0	0	0	0	0	0	0	0	0	35	0	0	0	3	0	0	0	0	0	0	3
ENSG00000175197.12	13	9	0	2	21	24	0	30	34	0	14	0	5	0	3	0	0	0	0	0	0	15	0	0	5	0	13	0	0	0	0	3	0	2	0	0	0	23	4	0	18	9	14	19	1	3	1	16	10
ENSG00000272397.1	11	0	0	2	3	0	0	15	0	0	0	0	17	0	0	0	0	18	0	0	0	13	0	0	2	0	0	0	1	1	0	0	0	20	0	10	0	3	0	0	14	128	1	0	2	5	0	0	0
ENSG00000236242.1	0	0	0	0	1	0	0	8	0	0	0	0	0	0	0	0	0	3	0	0	0	0	0	0	0	0	1	0	2	8	0	0	0	18	27	39	0	0	0	0	0	8	2	0	0	0	0	0	0
ENSG00000088854.12	44	55	25	28	34	40	0	456	32	52	14	4	131	30	46	143	16	72	0	3	37	57	16	11	171	3	93	70	44	20	0	39	18	102	14	80	0	294	0	91	99	114	75	18	39	122	6	235	62
ENSG00000166971.17	12	20	0	25	8	18	0	199	16	0	8	74	83	8	11	60	0	7	18	0	15	50	0	14	53	3	33	0	23	7	5	3	10	59	0	31	0	104	45	29	29	45	74	29	29	37	2	104	8
ENSG00000122557.10	44	39	14	35	24	42	0	144	22	6	33	0	70	19	45	54	49	16	0	0	33	106	0	0	67	14	65	0	1	0	8	0	37	61	3	0	0	114	4	23	45	32	43	39	48	31	4	88	78
ENSG00000252277.1	0	0	0	0	0	0	0	0	0	0	0	0	0	0	0	0	0	0	0	0	0	0	0	0	0	0	0	0	0	0	0	0	0	0	0	0	0	0	0	0	0	0	0	0	0	0	0	0	0
ENSG00000186496.12	19	3	3	11	8	1	0	23	3	6	0	7	3	0	3	0	38	11	0	0	0	10	0	6	28	0	8	0	37	17	0	0	26	57	0	21	0	27	0	25	35	37	5	0	0	16	0	7	4
ENSG00000240344.9	10	7	3	10	3	13	17	47	0	0	35	0	48	0	14	0	0	12	0	0	0	33	0	0	49	3	21	23	26	0	4	0	0	19	3	10	0	58	0	0	37	25	0	2	14	20	0	15	4
ENSG00000263783.1	0	0	0	0	0	0	0	0	0	0	0	0	0	0	0	0	0	0	0	0	0	0	0	0	0	0	0	0	0	0	0	0	0	2	0	48	0	0	0	0	0	0	0	0	0	0	0	0	0
ENSG00000278131.1	0	0	0	0	0	0	0	0	0	0	0	0	0	17	13	0	0	1	0	4	24	0	0	0	2	14	9	0	0	3	0	0	0	20	0	51	0	7	0	0	0	28	15	0	0	2	0	0	0
ENSG00000224203.2	0	0	0	0	0	0	0	0	0	0	0	0	0	0	0	0	0	0	0	0	0	0	5	0	0	0	1	0	0	0	0	0	0	1	0	0	0	0	0	0	0	4	0	0	0	0	0	0	0
ENSG00000235524.1	0	4	0	0	0	0	0	0	0	0	0	0	0	0	11	0	0	4	0	0	0	1	0	0	9	0	5	0	4	0	0	0	0	5	0	0	0	0	0	41	23	7	0	0	0	0	0	0	0
ENSG00000287973.1	0	0	0	0	0	0	0	0	0	0	6	0	0	0	0	0	0	0	0	0	0	0	0	0	0	0	0	0	0	0	0	0	0	0	0	0	0	0	0	74	0	0	0	0	0	0	0	0	0
ENSG00000180723.6	2	0	0	0	0	0	0	0	0	0	0	0	0	0	0	0	0	13	0	0	0	0	0	0	0	0	0	0	0	1	0	0	0	7	2	0	0	0	0	0	0	9	0	0	0	0	0	0	1
ENSG00000276257.1	0	0	0	0	0	0	0	1	0	0	0	0	2	0	0	0	0	0	0	0	0	0	0	0	0	0	0	0	0	0	0	0	0	0	0	0	0	0	0	0	0	2	0	0	0	0	0	0	0
ENSG00000257096.1	0	0	0	0	0	0	0	0	0	0	0	0	0	0	0	0	0	0	0	0	0	0	0	0	0	0	0	0	0	0	0	0	0	0	0	0	0	0	0	0	0	0	0	0	0	0	0	0	0
ENSG00000261560.1	3	12	1	11	1	3	0	12	9	0	0	0	13	0	12	62	0	12	0	3	0	30	0	0	22	3	18	0	0	7	13	2	0	36	1	64	0	29	0	0	0	9	3	0	4	11	0	29	7
ENSG00000207154.1	0	0	0	0	0	0	0	0	0	0	0	0	0	0	0	0	0	0	0	0	0	0	0	0	0	0	0	0	0	8	0	0	0	0	0	0	0	0	0	0	0	1	0	0	0	0	0	0	0
ENSG00000096696.14	3334	235	40	687	693	403	17	949	303	0	28	59	376	14	459	108	23	20	20	2	0	6902	7	7	1283	172	1330	18	69	15	8	171	19	426	351	68	0	607	220	1	566	204	256	107	671	117	96	1360	2212
ENSG00000253792.1	0	0	0	0	21	0	0	0	0	0	0	1	0	0	0	0	0	10	0	0	0	0	0	0	0	0	0	0	23	0	0	0	0	12	0	0	0	0	0	0	17	9	0	0	0	0	0	0	0
ENSG00000280440.1	0	0	0	0	0	0	0	0	0	0	0	0	0	0	0	0	0	0	0	0	0	0	0	0	0	0	0	0	17	0	0	0	0	0	0	0	0	0	0	0	1	5	0	0	0	0	0	0	0
ENSG00000259514.1	0	0	0	0	1	0	0	0	0	0	0	0	0	5	13	0	0	0	0	0	0	0	0	0	0	0	3	0	0	0	0	0	0	6	0	0	0	0	0	0	0	6	0	0	0	0	0	0	0
ENSG00000211683.3	0	0	0	0	0	0	0	1	0	0	0	0	0	0	1	0	10	9	0	0	0	0	0	0	0	1	1	42	0	0	0	0	0	3	0	17	0	1	0	0	30	13	4	0	0	0	0	0	4
ENSG00000240540.2	0	0	0	0	0	0	0	13	0	0	0	0	0	0	0	0	0	10	0	0	0	0	0	0	0	0	0	0	0	17	0	0	0	0	0	0	0	0	0	0	0	14	0	0	0	3	0	0	0
ENSG00000213137.3	12	2	0	3	1	13	0	2	6	0	6	0	3	0	2	0	0	9	7	0	0	9	0	0	8	0	3	0	0	0	0	0	0	17	0	0	0	10	0	0	0	6	12	3	2	0	3	12	25
ENSG00000233273.1	0	0	0	0	0	0	13	0	0	0	0	0	0	0	2	0	0	6	0	6	0	0	0	0	0	0	0	0	4	5	0	0	0	2	0	0	0	0	0	0	0	3	0	0	0	0	0	0	0
ENSG00000111796.4	2	10	1	4	0	3	0	11	2	0	0	0	7	0	0	0	0	0	16	0	0	16	0	0	4	0	11	13	0	0	3	0	0	8	0	0	0	8	10	0	17	9	0	5	0	3	0	2	0
ENSG00000259905.7	0	13	9	0	1	0	21	40	0	0	33	16	17	33	12	28	90	140	19	7	4	5	1	26	0	32	64	0	189	97	12	0	77	153	0	141	0	222	0	35	157	236	44	5	1	143	1	0	0
ENSG00000259947.1	0	0	0	0	0	0	0	0	0	0	0	0	0	0	0	0	0	0	0	0	0	1	0	0	0	0	0	0	0	0	0	0	0	0	0	0	0	0	0	0	0	0	0	0	0	0	0	0	0
ENSG00000253647.1	0	0	0	0	0	3	0	7	0	9	7	0	0	0	1	0	0	9	0	0	0	0	8	0	0	1	0	0	8	0	0	0	0	1	0	0	0	0	0	0	0	3	5	0	0	32	0	7	0
ENSG00000275878.1	0	2	0	1	0	0	0	0	0	0	0	0	0	0	0	1	0	0	0	0	8	0	0	0	2	0	0	0	3	0	0	0	0	0	0	0	0	0	0	0	0	9	0	0	0	0	0	0	0
ENSG00000171055.15	12	27	2	13	12	42	4	84	7	23	3	0	78	24	17	4	0	38	31	0	0	58	2	10	60	6	51	13	56	48	7	6	18	93	21	16	0	145	18	0	82	78	16	7	71	74	11	24	65
ENSG00000213694.5	15	25	9	18	7	40	0	477	7	0	40	17	58	0	1	18	11	106	31	0	13	74	17	5	87	18	30	0	77	24	2	5	28	97	5	37	0	114	0	0	110	127	18	10	15	65	1	6	44
ENSG00000265507.1	0	0	0	0	0	0	0	0	0	0	0	0	0	0	0	0	0	0	0	0	0	0	0	0	0	0	0	0	0	0	0	0	0	0	0	0	0	0	0	0	0	0	0	0	0	0	0	0	0
ENSG00000131697.18	140	48	27	76	106	69	0	192	276	43	265	23	339	88	283	449	31	68	0	28	90	488	17	56	194	78	157	20	76	14	11	88	79	118	75	0	0	237	123	66	199	295	262	266	156	96	20	656	160
ENSG00000259252.1	0	0	0	0	0	0	0	0	2	0	0	0	0	0	0	0	0	18	0	0	0	0	0	0	0	0	0	0	0	0	0	0	0	7	0	0	0	0	0	9	1	16	6	0	0	0	0	0	0
ENSG00000227713.2	0	0	0	0	0	0	0	5	0	0	0	0	0	0	0	0	0	0	0	0	0	0	0	0	0	9	0	32	14	7	0	0	0	2	0	0	0	0	45	0	0	11	0	6	0	6	0	0	0
ENSG00000227015.1	0	0	0	0	0	0	0	0	0	0	0	0	0	0	0	0	0	0	0	0	0	0	0	0	0	0	0	0	0	0	0	0	0	12	0	0	0	0	0	0	0	0	0	0	0	0	0	0	0
ENSG00000261231.6	0	3	5	1	0	1	15	2	0	0	0	0	6	10	0	6	0	14	0	0	0	30	0	0	2	0	0	0	14	21	9	0	8	34	10	50	0	1	0	0	10	33	0	0	0	21	0	0	3
ENSG00000260218.1	0	0	0	0	0	0	0	2	0	24	0	0	0	0	0	0	0	0	0	0	0	0	0	0	0	0	0	0	0	0	0	0	0	0	0	0	0	0	0	0	0	4	0	0	0	12	0	0	0
ENSG00000177692.11	0	0	0	0	0	0	0	0	0	0	0	0	0	0	0	0	0	0	0	0	0	0	0	0	0	0	0	0	0	0	0	0	0	0	0	0	0	0	0	0	0	1	1	0	0	0	0	0	0
ENSG00000267532.5	1	13	0	1	18	13	0	21	19	0	12	0	25	26	46	20	0	7	6	0	30	34	0	0	5	2	42	0	9	1	0	15	0	41	26	0	0	15	0	0	0	7	46	33	16	0	2	118	34
ENSG00000261093.1	0	0	0	0	0	0	0	0	0	0	0	0	0	0	0	0	0	0	0	0	0	0	0	0	0	0	0	0	0	0	0	0	0	0	0	0	0	0	0	0	0	0	0	0	0	0	0	0	0
ENSG00000258997.2	0	0	0	0	0	0	0	0	0	0	0	0	0	0	0	0	0	0	0	0	0	0	2	0	0	0	0	0	0	0	0	0	0	0	0	0	0	0	0	0	44	3	0	0	0	23	0	0	0
ENSG00000252373.1	0	0	0	0	0	0	0	0	0	0	0	0	0	0	0	0	0	5	0	0	0	0	0	0	0	0	0	0	0	9	0	0	0	0	0	0	0	0	0	0	0	0	0	0	0	0	0	0	0
ENSG00000186226.9	0	0	0	0	0	0	0	0	5	0	0	0	0	0	0	0	0	0	9	0	0	0	0	4	0	0	0	36	0	0	0	0	0	0	6	0	0	0	0	0	23	10	0	0	0	0	0	0	0
ENSG00000196236.13	43	28	7	33	18	49	0	217	19	0	12	11	145	40	33	52	6	18	4	32	16	90	0	0	64	31	44	0	103	23	5	2	19	111	41	27	0	197	0	32	59	61	29	3	13	19	0	68	35
ENSG00000278778.1	0	0	0	0	0	0	0	0	0	0	0	0	0	0	0	0	0	0	0	0	0	0	0	0	0	0	0	0	0	0	0	0	0	0	0	0	0	0	0	0	0	0	0	0	0	0	0	0	0
ENSG00000264073.1	0	0	0	0	0	0	0	0	0	0	0	0	0	0	0	0	0	0	0	0	0	0	0	0	0	0	0	0	0	0	0	0	0	0	0	0	0	0	0	0	0	0	0	0	0	0	0	0	0
ENSG00000255988.1	0	0	0	0	0	0	0	0	0	0	0	0	0	0	0	46	0	0	0	0	0	0	0	0	0	0	5	3	0	0	0	0	0	0	0	0	0	0	0	0	0	5	0	0	0	0	0	0	0
ENSG00000276470.1	0	0	0	0	0	0	0	0	0	0	0	0	0	0	0	0	0	0	0	0	0	0	0	0	0	0	0	0	0	0	0	0	0	0	0	0	0	0	0	0	0	0	0	0	0	0	0	0	0
ENSG00000223889.1	0	0	0	0	0	0	0	0	0	0	0	0	0	0	0	0	0	0	0	0	0	0	0	0	0	0	0	0	0	0	0	0	0	0	0	0	0	0	0	0	0	0	0	0	0	0	0	0	0
ENSG00000249502.3	8	30	1	5	1	9	0	20	4	0	8	0	8	0	4	0	0	1	0	0	0	12	14	12	8	0	7	0	0	16	0	0	10	31	0	0	0	31	0	0	0	4	1	8	17	30	0	17	8
ENSG00000178690.3	0	0	0	0	0	0	0	0	0	0	0	0	0	0	0	0	47	37	0	0	26	0	0	0	0	1	13	0	24	19	0	0	13	18	0	0	0	0	0	13	10	20	7	0	0	12	0	0	0
ENSG00000227935.1	0	0	0	0	0	10	0	0	0	0	0	0	9	0	0	0	0	0	37	0	0	0	0	4	0	0	1	0	4	0	0	0	0	25	0	0	0	0	0	0	14	4	2	0	0	0	0	10	0
ENSG00000202078.1	0	0	0	0	0	3	0	11	2	0	0	0	7	0	0	0	0	0	0	0	0	10	0	0	1	0	4	0	0	0	0	0	0	7	0	0	0	10	0	0	26	0	2	0	0	0	0	0	1
ENSG00000206538.9	8	56	32	7	4	55	54	147	11	32	0	3	98	68	9	4	0	94	10	33	0	19	0	1	33	2	66	29	74	72	5	0	28	80	5	118	0	29	0	27	81	123	40	8	15	44	0	25	21
ENSG00000251774.1	0	1	0	2	0	3	0	0	0	0	0	0	6	0	0	0	0	5	0	0	0	0	0	0	4	0	0	0	0	6	0	0	0	0	0	0	0	1	0	0	0	0	0	0	0	0	0	0	0
ENSG00000273154.3	3	0	0	0	0	0	0	0	1	0	0	0	0	0	0	0	0	0	0	0	0	0	0	0	0	0	0	0	0	0	0	3	0	0	0	0	0	0	0	0	0	0	0	0	0	0	0	2	0
ENSG00000120158.12	24	9	3	27	10	38	0	33	18	8	2	5	47	19	5	0	3	23	0	44	0	122	0	7	37	5	41	15	16	21	0	4	0	43	16	40	0	83	0	0	33	79	9	2	12	11	9	55	11
ENSG00000254655.1	0	0	0	0	0	0	0	0	0	0	0	0	0	0	0	0	0	0	0	0	0	0	0	0	0	0	0	0	0	0	0	0	0	0	0	0	0	0	0	0	0	0	0	0	0	0	0	0	0
ENSG00000254260.1	0	0	0	0	0	0	0	0	0	0	0	0	0	0	0	0	0	13	0	0	0	0	0	0	0	0	0	0	0	0	0	0	8	0	0	0	0	0	0	0	0	0	0	0	0	0	0	0	1
ENSG00000234489.1	0	0	0	0	0	0	0	0	0	0	0	0	0	0	0	0	0	1	0	0	0	0	0	0	0	0	0	0	13	12	0	0	0	2	0	12	0	0	0	0	0	5	0	0	0	0	0	0	0
ENSG00000255836.1	0	0	0	0	0	3	0	2	0	0	3	0	0	0	1	0	0	0	0	0	0	0	0	0	0	0	2	0	0	1	2	0	0	0	0	0	0	1	0	5	29	18	3	0	0	0	2	0	3
ENSG00000118971.8	21	151	29	84	19	305	0	301	15	14	3	0	315	14	10	25	2	6	6	0	25	68	0	3	128	8	70	33	24	7	1	0	0	24	33	0	0	928	36	0	51	53	20	2	105	38	7	74	77
ENSG00000077150.20	27	31	4	23	41	85	1	79	113	32	9	1	152	10	22	14	0	45	3	12	4	91	0	12	51	6	51	19	46	27	3	21	0	36	24	36	0	234	11	0	71	45	64	9	32	1	13	61	69
ENSG00000258779.8	0	9	0	0	0	0	0	26	0	52	15	0	0	0	9	0	0	34	0	0	0	3	16	0	1	0	17	0	82	16	0	0	8	56	0	0	0	3	0	0	54	62	21	5	5	80	0	18	6
ENSG00000008083.14	112	20	27	70	78	130	0	162	75	9	74	5	114	34	85	63	0	39	6	8	2	195	0	15	134	42	81	12	57	25	2	43	6	133	15	0	0	179	20	29	128	56	145	72	69	40	45	293	99
ENSG00000225444.2	0	0	0	0	0	0	0	1	0	0	0	0	0	33	0	0	22	3	0	0	3	0	0	0	0	3	0	0	7	0	0	0	0	0	0	0	0	0	0	0	0	4	0	0	0	10	0	0	0
ENSG00000232973.13	2	10	0	7	0	9	0	36	7	58	3	0	23	25	0	6	4	1	15	11	0	7	30	1	16	21	19	12	35	15	8	4	0	38	0	26	0	43	0	6	36	223	11	1	12	39	0	22	2
ENSG00000221639.1	3	3	5	3	3	11	0	20	0	0	0	0	0	0	0	0	0	0	0	0	0	1	0	0	3	0	6	0	0	0	0	0	0	0	0	0	0	5	0	0	0	5	6	0	0	0	0	0	3
ENSG00000200891.1	0	0	0	0	0	0	0	0	0	0	0	0	0	0	0	0	0	0	0	0	0	0	0	0	0	0	0	0	0	2	0	0	0	0	0	0	0	0	0	0	0	1	0	0	0	0	0	0	0
ENSG00000283213.1	2	0	0	0	0	0	0	44	1	0	0	0	6	0	0	0	0	0	0	0	34	0	0	27	0	0	10	13	11	13	6	4	39	29	0	0	0	0	0	0	14	41	4	1	0	22	0	30	2
ENSG00000237280.1	0	4	0	2	0	0	0	17	1	0	0	3	3	0	7	0	0	8	0	4	18	7	0	5	9	1	7	0	5	0	0	0	0	15	0	0	0	22	0	0	0	14	0	0	0	9	0	0	2
ENSG00000224999.1	0	0	0	0	0	0	0	0	0	0	0	0	0	0	0	0	0	0	0	0	0	0	0	0	0	0	1	0	4	13	0	0	17	14	0	0	0	0	0	0	0	3	4	0	0	29	0	0	0
ENSG00000249048.2	0	0	0	0	0	0	0	0	0	0	0	0	0	0	0	0	0	0	0	0	0	0	0	0	0	16	0	0	0	1	0	3	0	0	0	16	0	0	0	0	0	10	9	0	0	0	0	0	0
ENSG00000168522.13	52	69	8	65	20	94	0	199	36	84	39	9	206	93	32	121	15	34	11	12	0	146	11	15	203	14	127	0	60	14	0	41	0	89	88	40	0	241	10	1	60	141	57	24	57	23	10	197	99
ENSG00000137177.20	2	70	7	39	14	137	0	332	50	7	2	3	146	128	24	67	14	82	39	0	4	68	14	8	59	7	145	20	20	57	11	6	26	189	19	182	0	349	62	21	94	217	38	39	69	75	6	102	50
ENSG00000278008.1	0	0	0	0	0	0	0	0	0	0	0	0	0	0	0	0	0	0	0	0	0	0	0	0	0	0	0	0	1	0	0	0	0	0	0	0	0	0	0	0	0	0	0	0	0	0	0	0	0
ENSG00000256589.2	0	0	0	0	0	3	0	3	0	0	0	0	8	0	0	1	0	0	0	0	0	3	0	0	3	0	1	0	5	0	1	0	0	4	0	0	0	14	0	0	0	16	0	0	6	0	0	0	3
ENSG00000231491.2	0	0	0	0	0	0	0	0	0	0	0	0	0	0	0	0	0	15	0	0	0	0	0	0	0	0	0	0	0	0	0	0	11	6	0	0	0	0	0	0	0	0	0	5	0	31	0	0	0
ENSG00000161940.11	3	5	6	31	3	22	0	47	13	2	11	0	20	0	35	0	0	1	10	0	0	27	0	0	66	13	22	27	22	11	4	5	17	70	8	0	0	75	13	0	18	35	6	1	30	24	0	114	25
ENSG00000207145.1	0	0	0	0	0	0	0	0	0	0	0	0	0	0	0	0	0	0	0	0	0	0	0	0	0	0	0	0	0	0	0	0	0	0	0	0	0	0	0	0	0	0	0	0	0	0	0	0	0
ENSG00000234854.1	0	0	0	0	1	0	0	14	0	0	0	0	10	0	0	5	0	0	0	0	0	2	14	6	6	0	0	0	9	0	0	0	0	12	0	0	0	0	0	0	0	1	3	0	0	0	0	3	0
ENSG00000277144.1	0	1	0	0	0	0	0	3	0	0	0	0	0	0	0	7	0	1	0	0	0	11	0	0	0	0	0	0	0	0	0	0	0	4	0	0	0	0	14	0	0	1	4	0	2	0	0	0	3
ENSG00000148925.10	19	44	2	43	9	11	0	106	9	0	10	0	145	0	12	58	0	58	0	0	0	177	21	0	69	0	73	2	10	8	1	7	33	45	1	0	0	82	0	0	68	47	13	27	18	0	1	97	27
ENSG00000250156.3	0	0	0	0	0	0	21	0	0	0	6	0	0	0	2	0	0	0	0	0	0	0	0	0	4	0	0	0	2	0	0	0	0	26	0	0	0	0	0	0	0	7	7	3	0	0	0	0	1
ENSG00000249738.10	0	7	0	1	0	0	31	11	1	0	6	10	42	3	36	48	0	48	69	8	0	0	36	13	2	2	58	37	123	74	3	0	10	90	1	97	0	8	0	0	92	133	24	10	26	48	3	0	28
ENSG00000280159.1	0	1	0	0	0	0	0	9	0	0	0	0	0	0	0	0	0	7	0	18	21	0	0	2	0	0	1	0	12	0	0	0	0	6	0	0	0	4	0	43	24	12	0	0	5	0	0	0	0
ENSG00000230729.1	0	0	0	0	0	0	0	3	0	0	0	0	2	0	0	0	0	0	0	0	0	0	0	0	0	0	0	0	8	0	0	0	0	4	0	0	0	0	1	0	14	6	0	0	0	0	0	0	0
ENSG00000124422.12	375	73	28	492	247	121	0	426	199	45	201	22	795	164	509	95	1	98	14	30	43	1103	33	28	263	120	367	40	30	12	1	59	15	202	55	2	0	461	23	0	227	82	431	167	155	18	57	553	502
ENSG00000227355.3	1	14	0	0	0	2	0	11	2	0	10	0	0	0	0	0	0	13	0	5	0	3	0	17	4	0	12	0	0	7	1	0	0	15	8	0	0	1	0	0	0	9	3	0	7	18	1	0	3
ENSG00000167526.13	151	105	27	456	82	817	8	497	140	0	86	35	850	358	223	48	0	32	0	15	26	1094	5	37	367	46	254	33	10	8	3	87	0	215	66	56	0	1161	61	66	145	56	180	191	209	19	44	584	224
ENSG00000214919.3	1	1	0	0	1	1	0	0	1	0	0	0	0	0	0	0	0	0	0	2	0	2	0	0	2	0	5	6	16	12	0	0	0	21	0	0	0	16	1	0	0	13	5	0	2	39	0	0	18
ENSG00000061918.13	5	83	2	10	3	32	57	76	1	23	8	0	30	0	13	13	8	6	0	10	0	86	0	1	20	0	23	0	32	19	5	0	0	54	9	7	0	34	0	0	22	44	13	1	15	30	0	19	13
ENSG00000286395.1	0	2	0	0	0	0	22	6	0	0	0	0	0	0	0	9	0	10	0	0	0	2	8	0	0	0	0	0	3	7	0	0	0	20	0	0	0	0	0	0	24	5	1	11	0	11	0	7	0
ENSG00000227649.1	0	0	0	0	0	0	0	4	0	0	0	0	0	0	0	0	0	0	0	0	0	1	0	0	0	0	1	0	0	0	0	0	0	4	0	0	0	1	0	0	0	6	0	0	0	0	0	0	0
ENSG00000274867.1	0	0	0	0	0	0	0	0	0	0	0	0	0	0	0	0	0	0	0	0	1	1	0	0	0	0	0	0	6	0	0	0	0	0	0	20	0	0	0	0	0	0	0	0	0	9	0	0	0
ENSG00000125848.10	0	8	0	3	10	18	0	103	5	0	0	11	80	0	50	11	0	9	9	7	0	98	0	3	124	0	32	13	11	36	0	2	0	24	18	10	0	56	0	0	21	22	12	16	19	24	4	28	1
ENSG00000271118.1	0	0	0	0	0	0	0	0	0	0	0	0	0	0	0	0	0	0	0	0	0	0	0	0	0	0	5	0	0	0	0	0	0	0	0	0	0	0	0	0	0	0	0	0	0	0	0	0	0
ENSG00000242097.1	0	0	0	1	0	0	0	2	0	0	0	0	4	0	0	0	0	0	0	1	0	0	0	0	0	0	0	0	8	0	0	0	0	4	0	0	0	0	0	0	11	1	0	0	0	7	0	0	0
ENSG00000177556.12	8	31	3	19	0	20	0	68	15	0	0	5	65	21	5	5	18	29	10	18	0	57	0	0	19	9	13	11	44	19	0	4	0	20	0	57	0	119	0	0	27	35	10	4	27	35	5	9	47
ENSG00000254201.1	0	0	0	0	0	0	0	0	0	0	0	0	4	0	0	0	0	9	0	0	0	0	0	0	0	0	0	0	0	2	5	0	0	10	0	0	0	0	0	0	0	0	0	0	0	0	0	0	0
ENSG00000161640.15	1	1	0	0	0	2	0	0	12	0	0	0	3	0	6	14	1	15	4	0	0	2	0	8	3	0	0	0	0	3	0	0	0	18	0	0	0	0	0	0	21	12	12	0	6	6	0	0	11
ENSG00000234556.1	0	0	0	0	0	0	0	0	0	0	0	0	0	0	0	0	0	9	0	0	0	0	0	0	0	7	5	0	4	14	0	0	0	1	0	0	0	0	0	0	0	5	0	0	0	1	0	17	0
ENSG00000217241.1	0	0	0	9	7	3	0	0	2	0	1	0	8	0	0	0	0	4	9	0	0	5	0	0	0	0	2	0	5	6	0	0	0	14	0	0	0	2	0	0	0	8	0	0	0	0	0	2	5
ENSG00000274834.1	0	0	0	0	0	0	0	0	0	0	0	0	0	0	0	0	0	0	0	0	0	2	0	0	0	0	0	0	6	0	0	0	0	1	0	0	0	0	0	0	0	0	0	0	0	0	0	0	0
ENSG00000081237.20	4	131	42	29	18	36	0	85	9	28	0	2	79	0	8	25	0	8	16	0	0	33	10	11	65	1	45	11	60	49	0	0	47	34	4	33	0	375	13	0	82	66	10	0	28	26	4	20	23
ENSG00000165025.15	188	118	9	210	72	110	0	189	133	0	44	2	383	21	166	212	3	42	12	15	12	803	0	3	309	61	102	0	21	56	0	22	0	134	30	46	0	592	173	26	70	108	154	50	86	17	17	574	195
ENSG00000272798.1	0	0	0	0	2	2	0	0	0	0	0	0	0	0	3	0	0	0	0	0	0	7	0	0	0	0	5	0	0	9	0	0	0	0	8	0	0	0	0	0	0	0	3	0	0	20	0	0	4
ENSG00000234953.2	0	0	0	0	0	0	0	0	0	0	0	0	1	0	0	0	0	10	0	0	13	4	19	0	2	0	0	0	7	0	0	0	0	12	0	0	0	0	0	0	11	13	0	0	0	0	0	0	0
ENSG00000071051.14	41	25	5	41	45	69	0	56	58	0	54	3	160	4	67	70	0	48	20	8	4	128	7	9	76	112	48	17	17	6	13	23	0	63	38	26	0	170	55	1	48	31	165	39	119	25	35	241	109
ENSG00000277383.1	2	0	0	2	4	0	0	11	0	0	17	0	0	0	10	0	0	3	0	0	0	16	0	0	5	10	4	0	0	0	0	0	0	0	21	0	0	0	0	0	0	1	5	0	0	0	0	4	2
ENSG00000281571.2	0	3	0	9	0	0	0	2	2	0	10	0	3	0	0	8	0	0	0	0	0	7	16	0	7	0	1	0	0	0	0	0	0	0	0	47	0	15	0	0	0	7	18	2	11	0	18	7	7
ENSG00000200554.1	0	0	0	0	0	0	0	0	0	0	0	0	0	0	0	0	0	0	0	0	0	0	0	0	0	0	0	0	0	0	0	0	1	1	0	0	0	1	0	0	0	0	0	0	0	0	0	0	0
ENSG00000257644.1	0	0	0	0	0	0	0	0	0	0	0	0	0	0	0	0	0	0	10	0	0	0	0	0	0	0	3	0	0	0	0	0	0	0	0	0	0	0	0	0	0	7	0	0	0	0	1	0	0
ENSG00000048392.11	13	67	10	29	3	30	16	145	9	0	12	0	102	0	11	43	0	10	3	0	0	214	0	0	71	20	42	36	32	7	12	0	27	46	34	42	0	272	0	8	46	56	39	20	57	21	1	45	19
ENSG00000277171.1	0	0	0	0	0	0	0	0	0	0	9	0	0	23	0	0	0	0	9	0	0	2	0	0	0	0	0	0	36	0	0	0	8	0	0	0	0	0	0	0	0	6	0	0	0	3	0	23	0
ENSG00000221628.1	0	0	0	0	0	0	0	0	0	0	0	0	0	0	0	0	0	0	0	0	0	0	0	0	0	0	0	0	0	0	0	0	0	0	0	0	0	0	0	0	0	5	0	0	0	0	0	0	0
ENSG00000258816.1	0	0	0	0	0	0	0	0	0	0	0	0	0	0	0	0	0	1	0	0	0	0	0	0	0	0	2	0	0	0	0	0	0	6	0	0	0	0	0	0	0	0	0	0	0	1	0	0	0
ENSG00000258390.2	0	0	0	0	0	0	0	4	0	0	6	0	6	0	0	0	0	14	2	0	0	0	0	0	0	1	0	23	11	24	2	0	0	21	0	0	0	0	0	0	0	10	3	0	0	44	0	0	0
ENSG00000225285.1	0	3	0	0	2	0	0	2	6	0	2	0	0	36	8	3	0	0	0	4	0	12	0	0	10	0	2	0	0	0	0	10	0	6	0	0	0	9	0	0	5	15	21	28	12	2	1	72	6
ENSG00000249751.4	0	1	0	1	0	0	0	0	0	0	0	0	0	0	0	0	0	0	0	0	0	1	0	0	0	0	0	0	0	0	0	0	0	0	5	0	0	11	0	0	0	1	0	0	0	0	0	7	0
ENSG00000237418.1	1	8	0	0	0	2	0	7	0	0	0	0	3	0	0	0	0	0	0	0	0	3	0	0	2	0	1	0	8	0	0	0	0	5	0	0	0	4	0	0	0	3	0	0	0	0	0	0	6
ENSG00000235462.1	0	0	0	0	0	0	0	6	0	0	0	0	0	0	0	0	0	8	0	0	0	0	0	0	0	0	0	0	0	0	0	0	0	0	0	0	0	0	0	0	0	0	0	0	0	0	0	0	2
ENSG00000173597.9	0	0	0	3	15	0	0	24	0	46	14	0	10	54	12	0	4	17	0	0	0	1	49	10	20	0	17	15	53	29	2	0	49	29	1	0	0	5	0	37	0	44	0	0	1	59	0	117	2
ENSG00000273769.5	0	2	2	0	3	1	0	8	0	0	2	0	5	0	2	0	0	16	0	0	0	3	0	0	0	1	0	0	3	0	0	0	0	9	0	0	0	0	0	0	48	6	0	0	14	19	0	0	11
ENSG00000273230.1	26	2	1	1	7	16	0	47	6	0	46	0	62	17	46	22	23	10	5	11	0	28	0	0	26	0	57	0	4	21	0	10	0	32	0	0	0	55	16	0	47	32	25	6	10	2	0	7	30
ENSG00000218631.1	0	4	0	0	0	0	0	3	0	0	0	0	0	0	0	0	0	4	0	9	0	0	8	0	3	0	0	0	0	13	0	0	8	0	1	0	0	0	0	0	0	6	0	0	0	0	0	0	0
ENSG00000184924.5	5	3	0	5	3	14	0	0	2	0	9	0	14	0	0	0	0	3	0	0	0	16	0	0	2	0	3	49	4	0	0	0	0	15	6	33	0	11	5	0	0	10	0	3	2	0	1	0	7
ENSG00000251627.1	0	0	0	0	0	0	0	0	0	0	0	0	0	0	0	0	0	10	0	0	0	0	0	0	0	0	0	0	16	0	0	0	0	0	0	0	0	0	0	0	0	3	0	0	0	0	0	0	0
ENSG00000264116.6	0	0	0	0	0	0	0	5	0	0	0	0	0	0	0	0	0	2	0	0	0	0	1	9	0	0	3	0	11	18	0	0	0	22	1	0	0	0	0	0	16	9	0	0	0	13	0	0	0
ENSG00000110245.12	0	0	0	0	0	0	0	0	0	31	0	0	0	0	0	0	0	4	0	0	0	0	0	0	0	0	0	3	0	2	0	0	0	9	0	46	0	0	0	0	15	37	0	0	0	18	0	0	0
ENSG00000211575.3	0	0	0	0	0	0	0	0	0	0	0	0	11	0	9	0	0	0	0	0	0	3	0	0	3	0	6	0	0	0	0	0	0	0	0	0	0	0	0	0	0	0	4	0	0	0	0	0	2
ENSG00000120156.21	2	4	2	8	3	7	0	47	4	0	0	21	48	3	3	24	0	27	0	6	0	11	11	22	7	0	9	5	68	40	2	7	44	39	0	35	0	58	0	0	20	27	6	0	1	17	0	11	9
ENSG00000149516.14	0	0	0	0	0	0	0	0	0	0	0	0	0	0	0	0	0	9	0	10	0	1	30	11	0	3	4	16	12	30	2	1	0	34	0	38	0	0	0	0	11	49	12	0	0	9	0	0	0
ENSG00000183822.3	0	3	0	0	0	0	0	0	0	0	0	0	0	0	0	10	0	3	0	0	0	0	0	0	0	0	0	0	0	0	0	0	0	8	13	0	0	0	0	29	0	15	2	0	0	0	0	0	1
ENSG00000264513.1	2	3	0	7	1	2	0	16	2	0	0	0	15	0	3	0	0	4	0	0	8	17	0	0	7	0	6	0	1	0	5	0	0	2	5	0	0	0	0	0	17	7	6	1	2	20	0	0	4
ENSG00000164690.8	0	0	0	0	1	0	0	1	0	0	10	0	25	0	0	8	0	4	10	0	10	1	3	0	0	0	5	29	40	18	0	0	21	4	0	15	0	0	0	0	39	31	0	2	24	47	0	14	1
ENSG00000266858.1	0	0	0	0	0	0	0	0	0	0	5	0	0	0	0	20	0	9	0	0	0	2	0	0	0	0	2	0	20	6	5	0	0	8	0	18	0	0	0	0	4	12	0	0	0	0	0	0	0
ENSG00000231535.7	2	10	1	0	2	18	0	23	0	0	1	0	5	0	0	0	23	76	0	0	0	6	0	0	13	1	0	0	0	25	0	0	0	4	0	0	0	0	0	0	7	0	0	0	0	0	0	0	16
ENSG00000287826.1	1	1	0	0	0	0	0	0	0	3	0	0	5	0	0	0	1	2	0	0	0	0	9	0	3	21	1	0	0	0	0	0	1	3	0	0	0	0	0	0	0	26	7	7	0	7	0	1	0
ENSG00000209480.1	0	0	0	0	0	0	0	0	0	0	0	0	0	0	0	0	0	0	0	0	0	0	0	0	0	0	0	0	0	0	0	0	0	0	0	0	0	0	0	0	0	0	0	0	0	0	0	0	0
ENSG00000007968.7	73	19	2	79	34	48	0	13	48	34	86	9	164	0	302	269	0	30	0	33	0	344	0	16	66	28	95	14	14	7	3	20	3	91	48	0	0	36	0	0	24	208	75	78	47	40	8	288	33
ENSG00000271259.1	0	2	0	0	0	1	0	4	0	0	0	0	14	0	0	0	0	0	0	0	0	0	0	0	4	0	3	0	0	0	0	0	0	1	0	0	0	10	0	0	0	5	0	0	0	0	0	0	1
ENSG00000259979.1	0	0	0	0	0	0	0	0	0	0	0	0	0	0	0	0	0	1	0	0	0	0	0	0	0	0	0	0	9	0	0	0	0	5	0	20	0	0	0	0	0	7	0	0	0	1	0	0	0
ENSG00000074657.13	232	161	51	339	168	230	41	932	281	5	58	5	454	58	203	286	0	43	17	20	0	421	0	23	426	30	192	40	37	43	7	36	67	301	46	0	254	523	107	13	257	202	330	32	138	88	24	480	211
ENSG00000287209.1	0	0	0	0	0	0	0	0	0	0	0	0	0	0	0	0	0	15	0	0	0	0	0	7	0	0	0	0	0	18	0	0	5	20	0	0	0	0	0	0	0	5	0	0	5	36	0	11	0
ENSG00000129244.9	2	0	1	2	0	8	0	139	2	0	12	1	3	0	0	1	0	16	0	0	0	3	0	24	5	4	5	0	18	7	5	0	0	24	17	85	0	54	0	0	26	238	42	1	7	14	0	0	3
ENSG00000224602.1	0	0	0	0	0	0	0	0	0	0	0	0	0	0	0	0	0	0	0	0	0	0	0	0	0	0	0	0	0	0	0	0	0	0	0	0	0	0	0	0	0	1	0	0	0	0	0	0	13
ENSG00000267750.6	20	3	0	2	2	0	0	70	20	9	9	3	10	0	8	9	0	33	15	0	0	30	18	0	9	0	11	0	41	29	10	5	0	30	1	0	0	12	0	0	114	55	0	2	0	59	0	2	5
ENSG00000286765.1	0	1	0	0	0	0	0	0	0	0	0	0	11	0	0	0	0	6	0	0	0	0	0	0	1	0	0	0	10	2	0	0	0	21	0	0	0	0	0	0	18	0	0	0	0	16	0	0	0
ENSG00000233503.1	0	0	4	0	0	0	0	0	0	0	0	0	0	0	0	0	0	0	0	0	0	0	23	0	0	0	0	27	5	0	0	0	0	8	9	0	0	0	0	0	2	31	0	0	0	0	0	1	1
ENSG00000123178.15	1	4	6	2	1	6	0	24	0	0	0	0	28	0	0	17	0	4	0	1	0	20	27	6	33	0	18	5	27	39	0	0	0	8	0	38	0	26	0	35	67	24	8	2	11	2	2	1	7
ENSG00000240063.1	0	0	0	4	0	0	0	0	0	0	0	0	0	0	0	19	12	0	0	0	0	1	0	4	0	0	0	0	6	0	6	0	0	3	10	0	0	0	6	6	14	1	0	0	0	21	0	0	0
ENSG00000149735.7	1	0	0	0	3	0	0	2	5	0	0	2	6	0	0	0	13	0	4	0	0	0	0	0	2	0	0	0	0	0	0	0	0	7	2	32	0	0	0	0	2	7	0	0	0	24	0	0	1
ENSG00000233470.1	0	0	0	0	0	0	0	0	0	0	0	0	0	0	12	0	0	0	0	0	0	1	0	0	0	0	0	0	0	0	8	0	0	7	0	0	0	0	0	0	0	7	0	0	0	1	0	0	0
ENSG00000162545.6	60	15	8	21	110	16	0	199	133	29	31	0	81	35	41	48	4	1	0	34	0	360	6	8	72	74	37	17	8	6	0	1	0	25	26	5	0	18	49	17	57	54	86	13	82	13	9	440	81
ENSG00000258074.1	0	0	0	0	0	0	0	0	0	0	0	3	0	0	0	0	0	0	0	0	0	0	0	0	0	0	0	0	1	0	2	0	0	0	0	0	0	0	0	0	0	1	0	0	0	5	0	0	0
ENSG00000239521.8	38	48	28	53	58	36	0	216	110	0	84	7	53	42	135	72	0	13	0	14	3	141	0	0	79	28	48	0	15	0	0	24	0	107	26	0	0	76	52	0	43	58	163	103	24	0	13	267	55
ENSG00000237977.1	15	1	0	1	0	0	0	24	0	0	0	0	17	0	10	0	0	0	0	0	0	9	0	0	3	0	2	0	0	0	0	5	0	1	0	0	0	4	0	0	6	4	0	7	0	12	0	0	2
ENSG00000173451.7	3	9	0	2	0	1	0	37	5	0	0	0	31	0	28	0	0	7	9	0	0	20	0	4	9	0	9	0	0	27	0	0	20	26	11	34	0	31	0	0	32	39	16	0	26	36	0	74	3
ENSG00000177096.9	3	5	0	0	3	6	0	3	0	0	0	0	13	41	8	11	0	12	0	0	0	39	0	12	1	0	4	0	0	0	0	3	0	15	11	0	0	0	16	6	0	12	0	7	2	0	0	0	12
ENSG00000282508.2	19	0	0	11	4	0	0	37	14	0	12	10	43	62	59	6	0	27	0	0	8	60	0	0	0	18	6	0	21	10	0	4	1	12	0	0	0	7	0	0	36	13	25	13	5	5	13	37	24
ENSG00000263573.1	0	0	0	0	0	0	0	0	0	0	0	0	0	0	0	0	0	0	0	0	0	2	0	0	0	0	0	0	0	0	0	0	0	0	0	0	0	0	0	0	0	0	0	0	0	0	0	0	0
ENSG00000286835.1	5	8	0	5	13	4	0	0	6	0	14	0	31	0	16	49	0	3	0	0	0	69	0	0	47	0	13	0	16	7	0	0	0	5	15	0	0	3	0	0	7	7	12	15	12	0	0	88	19
ENSG00000246790.2	1	6	0	11	14	5	0	56	0	0	0	0	0	0	0	47	0	0	0	3	0	17	12	1	3	0	8	0	36	0	0	0	0	35	8	8	0	11	21	0	23	26	0	0	6	35	0	0	7
ENSG00000272263.1	0	2	0	0	0	1	0	10	0	0	0	0	5	0	0	0	0	0	0	0	0	1	0	0	0	0	2	17	0	0	0	0	0	4	0	24	0	1	0	24	0	7	1	0	0	0	0	0	0
ENSG00000073754.6	0	0	0	0	0	0	0	12	0	0	5	0	0	0	0	0	0	0	30	0	17	0	0	5	0	0	5	0	17	14	0	0	0	8	0	0	0	3	0	0	23	167	16	0	0	0	0	0	2
ENSG00000273305.1	0	1	0	7	0	0	0	0	0	0	0	0	0	0	0	0	0	0	0	0	0	0	0	0	4	0	1	0	0	0	0	0	0	9	0	0	0	10	0	0	0	9	0	0	0	0	0	11	11
ENSG00000244559.1	0	0	0	0	0	0	0	0	0	0	0	0	0	0	0	0	0	0	0	0	0	0	0	0	0	0	1	0	0	0	0	0	0	0	0	0	0	0	0	0	0	2	0	0	0	0	0	0	0
ENSG00000197619.14	13	11	11	16	3	15	0	27	0	0	0	7	60	0	10	37	0	10	14	0	0	53	0	8	22	34	58	0	18	43	7	11	5	44	0	0	0	36	0	0	97	218	25	15	15	31	0	14	5
ENSG00000253972.6	3	6	0	12	0	6	0	36	4	0	3	6	34	0	3	1	0	1	0	5	14	58	0	0	30	0	10	20	14	29	0	0	0	22	0	0	0	27	0	0	55	42	21	1	20	4	0	12	8
ENSG00000240828.1	0	1	0	0	0	4	0	0	0	0	0	0	9	0	2	0	0	0	0	0	0	3	0	0	3	0	6	0	0	0	0	0	0	0	0	0	0	0	0	0	0	4	1	4	0	0	0	0	5
ENSG00000178814.17	25	1	0	14	14	50	0	58	36	2	13	1	22	126	60	96	0	5	8	1	29	4	0	4	6	0	16	4	27	2	5	12	0	35	19	0	0	34	40	0	36	46	76	36	41	30	32	98	233
ENSG00000081181.8	9	5	0	28	6	8	0	39	36	34	7	11	28	24	4	10	0	4	43	0	0	9	0	0	15	3	34	0	1	2	7	6	22	16	0	5	0	47	0	44	11	14	25	0	19	13	0	42	3
ENSG00000266777.1	18	5	0	14	0	8	0	42	4	0	0	7	42	45	8	0	5	1	4	0	0	53	0	0	19	8	10	0	25	10	0	3	0	15	37	34	0	16	0	0	2	3	23	20	7	7	5	6	15
ENSG00000226454.3	9	3	1	4	0	0	0	4	0	0	0	0	9	12	0	4	0	23	0	0	0	8	12	0	0	0	0	0	8	0	0	0	0	17	0	0	0	4	0	0	0	4	19	0	0	1	1	0	6
ENSG00000235499.1	15	4	1	7	7	33	0	4	17	0	2	0	0	0	23	2	0	2	0	0	0	40	12	0	14	0	10	1	0	0	0	7	0	13	0	0	0	34	3	0	0	6	17	10	15	0	13	3	17
ENSG00000067182.7	31	69	24	63	19	81	0	174	116	0	0	3	164	50	31	17	0	5	0	0	0	74	0	5	109	11	94	5	10	7	3	4	0	33	15	0	0	270	55	52	28	51	32	39	105	13	30	66	122
ENSG00000212184.1	0	0	0	0	0	0	0	0	0	0	0	0	0	0	3	0	0	0	0	0	0	0	0	0	0	0	0	0	0	0	0	0	0	3	0	41	0	0	0	0	0	0	0	0	0	0	0	0	0
ENSG00000280414.1	0	0	1	2	0	0	0	0	0	0	0	0	0	23	10	9	0	24	0	0	0	29	0	0	0	0	0	0	5	0	4	0	0	7	0	0	0	0	0	0	0	13	0	16	0	13	1	0	0
ENSG00000186393.5	0	0	0	0	0	0	0	14	0	0	0	0	0	28	0	1	0	0	0	0	0	0	0	11	0	0	0	0	16	1	2	0	0	6	0	0	0	0	0	0	24	19	2	0	0	10	0	0	0
ENSG00000254498.1	0	0	0	0	0	0	0	0	0	0	0	4	0	0	0	0	0	19	0	0	0	0	0	7	0	0	0	0	1	0	0	0	0	1	0	0	0	0	0	0	0	2	0	1	0	0	0	0	0
ENSG00000236394.2	0	3	0	0	3	0	0	4	0	0	12	0	0	0	37	6	0	1	0	0	37	3	0	0	0	0	1	0	0	0	8	0	0	2	2	34	0	0	1	6	0	9	2	0	7	4	1	31	3
ENSG00000266627.2	0	0	0	0	0	0	0	0	0	0	0	0	0	0	0	0	0	0	0	0	0	0	0	0	0	0	0	0	0	0	3	0	0	5	0	0	0	0	0	0	0	3	0	0	0	0	0	0	0
ENSG00000258650.1	0	0	0	5	0	0	0	0	0	0	0	0	0	0	0	0	0	3	0	0	0	3	0	0	2	0	0	0	0	0	0	0	0	0	0	0	0	0	0	0	0	9	0	0	0	0	0	0	0
ENSG00000215444.2	0	0	0	0	0	0	0	1	0	0	0	0	27	0	0	0	0	1	0	0	0	4	0	0	1	0	1	0	0	0	0	0	0	6	0	0	0	2	0	0	0	2	0	2	0	0	1	0	2
ENSG00000198261.3	0	0	0	0	0	0	0	0	0	0	0	0	0	0	0	0	0	0	0	21	0	0	0	0	0	0	2	0	13	7	0	0	0	3	0	0	0	0	0	0	0	12	0	0	0	0	0	0	0
ENSG00000235944.8	0	3	4	1	5	9	0	15	5	0	0	0	0	0	15	1	0	44	1	0	18	13	21	0	12	1	34	0	8	24	3	6	8	17	25	29	0	28	0	0	14	35	4	9	11	13	2	0	9
ENSG00000236703.1	0	0	0	0	0	0	0	0	0	0	0	0	0	0	0	0	0	0	0	0	0	4	0	0	0	0	1	0	0	0	0	0	0	3	0	0	0	0	0	0	0	0	0	0	0	0	0	4	0
ENSG00000272109.2	0	2	0	7	0	0	0	3	0	0	0	0	24	0	0	0	0	10	0	0	0	1	0	0	0	0	8	0	2	0	0	0	0	11	0	0	0	10	0	18	0	11	1	0	1	13	0	0	1
ENSG00000227830.1	0	0	0	0	0	0	0	0	0	0	0	0	0	0	0	0	0	15	0	0	0	0	0	0	0	0	0	0	0	5	0	0	0	0	0	0	0	0	0	0	0	0	0	0	0	0	0	0	0
ENSG00000258065.1	0	0	0	0	0	0	0	0	0	0	0	0	0	0	0	0	0	8	6	0	0	0	0	0	0	0	0	0	12	0	5	0	0	0	0	24	0	7	0	0	0	4	0	0	0	0	0	0	0
ENSG00000274615.1	0	0	0	0	0	0	0	4	0	0	0	0	4	0	0	0	0	0	0	0	0	2	0	0	4	0	0	0	0	0	0	0	0	1	0	0	0	0	10	0	0	0	5	2	2	0	0	8	0
ENSG00000263999.2	0	0	0	0	0	0	0	0	0	0	0	0	0	0	0	0	0	7	0	0	0	0	0	0	0	0	0	0	0	0	0	0	0	2	0	0	0	0	0	0	0	2	0	0	0	2	0	0	0
ENSG00000241158.7	9	14	10	4	0	9	1	17	2	0	8	0	5	0	0	18	0	1	0	0	10	11	0	0	13	0	38	2	44	18	6	5	21	22	19	57	0	67	0	0	17	56	6	2	4	37	31	15	0
ENSG00000149809.15	34	5	4	30	19	34	0	119	57	0	38	12	38	0	73	167	0	42	0	0	0	230	2	16	54	13	66	0	15	15	0	25	0	66	58	0	0	113	35	0	85	28	135	58	54	34	17	174	107
ENSG00000253772.1	0	0	1	1	0	0	0	0	0	0	0	0	0	0	0	0	0	0	0	0	0	0	0	0	0	0	0	0	1	10	0	0	0	15	0	0	0	0	19	27	9	9	2	0	0	0	0	0	1
ENSG00000213300.5	8	2	3	13	4	9	50	2	4	0	0	0	6	0	5	1	0	0	0	0	0	34	0	0	14	0	20	0	0	10	0	10	9	11	0	32	0	7	0	0	5	10	2	10	11	0	2	23	0
ENSG00000230852.2	0	0	0	0	0	0	57	0	0	0	0	1	0	28	0	0	0	9	0	0	0	0	0	0	0	4	9	0	0	1	0	0	0	15	0	0	0	0	0	1	1	13	0	2	0	22	0	0	0
ENSG00000249956.4	0	0	0	0	0	0	0	0	0	0	0	3	0	0	0	0	0	14	0	0	0	0	10	0	0	0	0	0	6	17	6	0	0	11	0	0	0	0	0	0	10	12	0	0	0	0	0	0	0
ENSG00000034971.17	0	1	2	0	0	0	0	44	0	0	0	0	0	0	0	0	0	16	0	0	0	0	0	0	1	0	1	0	6	4	0	0	18	21	0	0	0	11	0	0	21	9	0	0	0	10	0	0	3
ENSG00000121957.14	50	76	15	61	29	38	0	112	68	78	75	0	314	0	76	56	0	40	16	3	2	233	6	9	206	23	205	0	49	12	1	10	14	111	32	22	0	137	29	14	127	52	76	29	35	39	4	369	78
ENSG00000254822.1	0	0	0	0	0	0	0	0	0	0	0	0	0	0	15	0	0	0	0	0	0	0	0	0	0	0	2	0	0	0	0	0	0	0	0	0	0	0	0	0	0	14	0	0	0	0	0	0	0
ENSG00000249237.5	0	0	0	0	0	0	0	0	0	0	0	0	0	0	0	0	0	0	0	0	0	1	0	0	0	0	0	0	0	8	0	0	0	1	0	0	0	0	0	0	6	5	0	0	0	0	0	0	0
ENSG00000249778.1	0	0	0	0	0	0	0	0	0	0	0	0	0	0	0	0	0	0	0	0	0	0	19	0	0	0	0	0	0	0	0	0	0	0	0	0	0	0	0	0	0	0	0	0	0	2	0	0	0
ENSG00000258011.2	1	0	0	3	0	1	0	0	0	0	0	0	0	0	0	0	0	0	0	0	0	0	0	0	1	0	0	0	9	0	0	2	0	0	0	0	0	0	0	0	0	0	0	0	0	0	0	0	0
ENSG00000262898.3	0	16	0	0	2	0	0	0	0	0	2	0	0	0	0	0	0	11	0	0	0	3	7	0	0	0	8	0	4	8	0	0	0	9	6	19	0	0	0	1	12	7	0	0	0	26	0	0	0
ENSG00000276074.1	0	0	0	0	0	0	0	0	0	0	0	0	0	0	0	0	0	0	0	0	0	0	0	0	0	0	0	0	0	0	0	0	0	0	0	0	0	0	0	0	0	0	0	0	0	0	0	0	0
ENSG00000257594.4	0	1	0	1	1	2	0	0	0	0	0	0	0	0	0	3	0	1	0	0	0	2	0	0	0	0	2	0	0	0	0	0	0	0	0	0	0	4	0	0	0	0	7	1	3	0	1	11	3
ENSG00000132589.16	120	44	39	128	39	92	0	218	82	0	47	30	459	80	211	83	31	30	0	9	0	639	0	39	80	13	68	16	5	0	0	105	20	115	46	15	0	263	3	0	97	58	163	45	185	36	14	160	205
ENSG00000248403.1	0	0	0	0	0	0	0	0	0	0	0	0	0	0	0	0	0	0	0	0	0	0	0	18	0	0	0	0	0	4	0	0	20	7	0	0	0	0	0	0	7	6	0	0	0	5	0	0	0
ENSG00000262049.1	15	1	0	7	6	6	0	0	4	0	3	4	15	0	4	13	0	3	0	0	0	25	0	8	11	0	5	0	0	0	0	0	0	2	3	0	0	35	0	0	0	3	2	18	12	0	0	30	1
ENSG00000244730.1	2	3	0	3	0	16	0	14	0	0	0	0	9	0	0	1	0	0	0	0	0	13	0	0	2	0	3	0	1	0	0	0	0	3	0	0	0	11	0	0	0	2	8	0	0	22	0	3	3
ENSG00000137801.11	248	905	85	171	45	1028	37	1423	484	60	36	0	789	22	30	70	23	14	18	13	0	414	6	26	473	26	361	12	51	11	2	51	26	121	54	8	0	115	34	52	154	90	65	29	119	22	13	347	283
ENSG00000175718.9	0	0	0	0	1	0	0	2	0	0	5	0	3	0	0	15	0	9	0	0	0	2	0	0	5	20	0	0	25	6	2	0	0	4	0	0	0	0	0	0	42	8	16	17	2	0	0	11	2
ENSG00000243410.1	0	0	0	0	0	0	0	0	0	0	0	0	0	0	0	0	0	0	0	0	0	0	0	0	0	0	0	0	0	0	0	0	0	0	0	0	0	0	0	0	0	0	0	0	0	0	0	0	0
ENSG00000166582.10	50	12	2	28	52	23	0	27	26	40	70	3	100	0	45	51	0	5	20	5	0	109	0	0	42	23	56	54	13	29	0	4	0	58	7	24	0	39	0	0	10	48	119	14	15	0	16	80	42
ENSG00000234826.1	0	0	0	0	0	0	0	0	0	0	0	0	0	0	0	0	0	7	0	0	0	0	0	0	0	0	0	0	8	0	0	0	0	14	0	0	0	0	0	0	1	7	0	0	0	10	0	0	0
ENSG00000101220.17	22	14	7	42	29	46	0	55	16	0	21	0	132	25	65	14	0	16	13	5	0	58	0	3	104	3	26	0	27	0	0	9	30	39	12	27	0	59	0	51	78	19	52	66	35	0	8	107	63
ENSG00000238750.1	0	0	0	0	0	0	0	0	0	0	0	3	0	0	0	0	0	0	0	0	0	0	0	0	0	0	3	0	0	0	0	0	0	0	0	0	0	0	0	0	0	0	0	0	0	0	0	0	0
ENSG00000232650.6	0	0	0	0	0	0	0	9	2	0	10	0	4	0	0	0	0	0	0	0	0	0	0	0	0	0	6	21	10	0	0	0	0	9	0	41	0	0	0	0	0	33	0	0	0	1	0	0	0
ENSG00000006788.14	0	0	18	0	0	0	0	29	0	2	6	4	1	22	12	36	3	68	41	0	1	4	0	28	5	15	19	48	41	51	2	0	0	42	13	34	0	2	12	0	44	90	28	12	0	94	0	17	16
ENSG00000282625.1	0	4	0	4	0	0	0	2	0	0	0	0	1	0	0	0	0	0	0	0	0	11	0	0	0	0	1	0	0	0	0	0	0	4	0	9	0	11	0	0	0	0	5	0	0	14	0	0	0
ENSG00000138829.12	8	4	19	1	1	3	15	19	11	13	59	28	16	22	13	49	28	82	36	26	87	91	13	26	1	7	49	0	120	91	3	0	51	145	54	101	0	0	12	27	90	196	51	0	12	172	0	0	12
ENSG00000148408.13	114	24	3	65	69	8	0	685	32	22	217	30	314	26	617	223	6	123	5	4	21	609	31	8	209	5	183	51	56	44	11	45	89	112	151	51	0	14	118	73	105	250	132	131	11	91	33	807	21
ENSG00000256884.1	1	3	0	0	0	0	0	10	0	0	0	0	0	0	0	0	0	0	0	0	0	0	0	0	0	0	0	0	12	7	0	0	0	4	0	0	0	0	0	0	27	11	0	0	0	0	0	0	0
ENSG00000221760.1	3	0	0	0	0	0	0	0	14	0	0	0	0	0	0	0	0	0	0	0	0	4	0	0	0	0	0	0	0	0	0	0	17	0	0	0	0	4	0	0	0	0	0	0	0	0	0	0	0
ENSG00000266705.1	0	3	0	0	0	0	0	0	0	0	0	0	0	0	0	0	0	0	0	0	0	0	0	0	0	0	0	0	5	0	6	0	0	1	0	0	0	0	0	0	0	13	0	0	0	0	0	0	0
ENSG00000167825.3	0	0	0	0	0	0	0	0	0	0	0	0	0	0	0	0	0	21	0	0	0	0	0	9	0	0	0	0	0	0	0	0	25	7	0	0	0	0	0	25	12	18	0	15	0	2	0	0	0
ENSG00000206908.1	0	0	0	2	0	0	0	0	0	0	0	0	0	0	0	0	0	0	0	0	0	0	0	0	0	0	13	0	0	0	0	0	0	0	0	0	0	0	0	0	0	7	0	0	0	10	0	0	0
ENSG00000236272.1	1	0	1	0	0	0	0	0	0	0	0	0	0	0	2	18	0	0	0	0	0	0	0	0	0	0	7	0	15	1	0	0	0	5	0	0	0	0	0	0	0	0	0	2	2	16	0	0	3
ENSG00000163825.4	0	0	0	0	0	0	0	0	0	0	0	1	0	0	0	0	0	0	0	0	0	0	0	0	0	0	0	0	12	4	0	0	0	20	0	0	0	1	0	0	0	13	0	0	0	0	0	0	0
ENSG00000287513.1	0	0	0	0	0	0	0	0	0	0	0	0	0	0	0	0	0	0	0	0	0	0	0	0	0	0	0	0	0	6	0	0	0	7	0	0	0	0	0	0	6	1	0	0	0	0	0	0	0
ENSG00000277436.1	0	0	0	0	0	0	0	0	0	0	0	0	0	0	0	0	0	1	0	0	0	0	0	0	0	0	0	0	0	0	0	0	7	0	0	0	0	0	0	0	0	7	0	0	0	0	0	0	0
ENSG00000271660.1	0	0	0	0	0	0	0	0	0	0	0	0	0	0	0	0	0	0	0	0	0	0	0	14	0	0	0	0	0	0	0	0	0	11	0	0	0	0	0	4	0	3	0	0	0	0	0	0	0
ENSG00000272523.1	2	0	0	1	8	0	0	4	6	0	0	0	1	7	0	5	0	0	0	0	0	9	0	0	4	0	1	0	0	0	7	11	0	0	0	0	0	16	26	0	0	1	5	11	3	0	0	0	1
ENSG00000286205.1	2	0	2	0	0	5	0	4	13	0	7	0	0	0	0	0	0	21	0	5	0	2	0	0	0	0	6	0	0	1	9	0	0	20	1	0	0	6	0	0	16	25	16	2	3	6	0	0	4
ENSG00000249337.2	0	0	0	0	0	0	0	0	0	0	0	0	0	0	0	0	0	6	0	4	0	0	0	0	0	0	0	0	0	0	0	0	0	4	0	0	0	0	0	0	15	3	0	0	0	4	0	0	0
ENSG00000242770.2	0	0	0	0	0	3	0	0	0	0	0	0	16	5	0	0	0	5	0	0	0	102	0	0	0	0	0	0	4	19	0	0	0	5	0	0	0	0	0	0	0	4	0	0	0	6	0	0	5
ENSG00000248725.3	3	0	0	0	0	0	0	0	3	0	0	0	7	0	0	42	0	5	0	0	0	0	0	0	0	0	0	0	6	10	0	0	0	9	0	0	0	0	0	0	0	3	11	2	0	0	0	0	0
ENSG00000147905.17	28	29	1	31	10	46	66	122	6	0	13	1	120	58	13	32	17	58	34	4	0	135	0	0	74	0	72	0	43	39	0	17	50	70	14	44	0	151	0	30	93	55	34	2	34	43	1	125	55
ENSG00000262561.1	0	0	0	0	0	0	0	0	0	0	0	0	0	0	0	0	0	0	0	0	0	0	0	0	0	0	2	0	9	4	0	0	7	0	0	0	0	0	0	0	0	5	0	0	0	0	0	0	0
ENSG00000259213.1	6	0	0	0	1	0	0	0	0	0	0	0	0	0	2	8	0	16	0	0	0	6	0	0	0	0	7	0	0	0	0	0	0	12	0	0	0	9	0	0	3	15	0	0	0	9	0	8	0
ENSG00000206561.13	14	6	0	12	8	2	26	38	11	25	0	0	32	0	21	35	0	23	0	1	37	53	5	14	9	1	20	18	33	27	12	10	14	14	7	15	0	17	3	26	9	61	14	7	1	16	3	36	8
ENSG00000279526.1	9	1	0	1	2	5	0	9	0	0	1	0	16	0	2	3	6	16	0	0	0	7	0	0	7	0	6	0	9	10	0	8	1	12	20	0	0	6	0	0	0	4	0	5	2	22	0	6	0
ENSG00000222078.1	0	1	0	1	0	0	0	7	0	0	0	0	0	0	0	0	0	5	0	0	0	2	0	4	0	0	6	0	0	15	0	0	0	9	0	0	0	0	0	0	0	4	4	0	0	0	0	0	0
ENSG00000186272.12	0	15	2	3	10	27	0	55	37	0	7	1	35	0	14	13	0	20	0	0	42	69	0	1	44	1	11	0	8	1	0	9	23	23	6	28	0	31	0	0	9	193	4	26	16	28	6	32	9
ENSG00000224771.2	0	0	0	0	0	0	0	0	0	0	0	0	0	0	0	0	0	11	0	0	0	0	0	0	0	0	3	0	17	0	0	0	0	7	0	0	0	0	0	0	0	5	2	0	2	0	4	0	3
ENSG00000248377.1	4	0	0	0	0	0	0	0	0	0	0	0	0	0	0	0	0	0	0	0	0	0	0	0	0	0	0	0	0	0	0	0	0	0	0	0	0	0	0	0	0	4	0	0	0	0	0	0	0
ENSG00000273870.1	1	1	3	9	0	3	0	25	2	0	0	0	1	0	0	0	0	0	0	0	0	4	0	0	1	0	0	0	0	0	0	0	0	3	0	17	0	0	0	0	0	0	0	0	0	0	0	0	2
ENSG00000269275.1	0	0	0	0	1	0	0	0	0	0	0	0	0	0	0	0	0	0	0	0	0	0	0	0	3	0	0	0	0	0	0	0	0	0	7	0	0	0	0	0	0	0	0	0	0	0	0	0	0
ENSG00000280420.1	0	0	0	0	0	0	0	0	0	0	0	0	4	0	0	0	0	0	0	0	0	0	0	0	0	0	0	0	0	0	7	0	0	8	0	0	0	0	0	0	31	2	0	0	0	1	0	0	4
ENSG00000160993.4	15	5	0	27	18	18	0	47	15	0	10	0	31	19	13	15	0	0	0	0	0	54	0	0	12	2	10	0	22	0	2	0	0	39	8	0	0	38	10	0	9	13	24	33	18	8	0	80	23
ENSG00000235217.6	31	16	6	18	22	10	0	76	44	3	33	3	33	23	62	103	0	8	0	0	0	109	7	12	18	0	35	0	5	16	0	3	0	47	12	0	0	44	16	0	83	24	126	25	7	30	12	50	12
ENSG00000216915.2	0	0	0	0	0	0	0	3	0	0	0	0	0	0	0	0	0	0	0	0	0	0	0	0	0	0	13	0	5	1	0	0	7	18	1	30	0	0	0	0	0	0	8	0	0	5	0	0	0
ENSG00000211803.2	0	0	0	0	0	0	0	0	0	0	0	0	0	0	0	0	0	0	0	0	0	0	0	17	0	0	0	0	0	7	0	0	0	9	0	0	0	0	0	0	0	14	0	0	0	1	0	0	0
ENSG00000258420.1	0	0	0	0	0	0	0	0	0	0	0	0	0	0	0	0	0	0	0	0	0	0	0	0	0	0	0	0	0	0	0	0	0	0	0	0	0	0	0	0	0	0	0	0	0	0	0	0	0
ENSG00000251822.1	0	0	0	0	0	0	0	0	0	0	0	0	0	0	0	0	0	0	0	0	0	0	0	0	0	0	0	0	0	0	0	0	0	0	0	0	0	0	0	0	0	3	0	0	0	0	0	0	0
ENSG00000181378.14	10	2	15	8	19	2	37	57	5	0	40	1	56	0	34	27	2	131	40	2	0	36	0	0	41	8	24	24	61	40	16	20	7	104	18	16	0	4	0	43	29	168	11	27	12	25	0	28	14
ENSG00000163463.11	16	9	0	10	1	15	0	41	14	4	5	4	53	3	12	52	0	6	0	0	0	35	0	0	25	0	32	0	10	3	6	3	0	36	0	7	0	21	8	0	43	65	23	0	27	0	3	77	30
ENSG00000174403.16	0	0	0	0	0	0	0	1	0	0	11	9	0	0	12	0	0	21	0	0	0	0	0	0	0	2	19	12	50	10	16	0	14	20	0	0	0	4	0	0	19	20	20	0	0	9	0	14	0
ENSG00000276525.1	0	0	0	0	0	0	0	0	0	0	0	0	0	0	0	0	0	0	0	0	0	0	0	0	0	0	0	0	0	0	0	0	0	0	0	0	0	0	0	0	0	0	0	0	0	0	0	0	0
ENSG00000250651.1	0	0	0	0	0	0	0	19	0	0	0	0	0	0	0	8	0	11	0	0	0	1	0	3	0	0	1	7	14	0	0	0	0	3	0	0	207	7	0	0	3	190	0	0	0	6	0	1	0
ENSG00000232284.7	4	4	1	11	0	2	0	52	4	27	0	0	51	20	6	7	0	32	16	0	44	32	0	0	16	0	7	0	45	13	0	0	0	41	2	22	0	29	0	0	11	54	9	0	1	35	0	0	3
ENSG00000150433.9	19	14	5	28	6	14	0	90	24	5	16	0	68	0	12	15	0	7	0	0	0	70	18	0	37	4	50	0	22	21	0	5	3	63	17	0	0	120	0	23	40	60	38	26	23	48	0	1	32
ENSG00000226577.1	0	0	0	0	0	0	0	0	0	0	0	0	0	0	0	0	0	0	0	0	0	0	0	0	0	0	0	0	0	0	0	0	0	0	0	0	0	0	0	0	0	0	0	0	0	0	0	0	0
ENSG00000264297.2	0	0	0	0	0	0	0	0	0	0	0	0	0	0	0	0	0	0	0	0	0	0	0	0	0	0	0	0	0	0	2	0	0	0	0	0	0	0	0	0	0	0	0	0	0	0	0	0	0
ENSG00000259917.1	1	12	2	21	5	15	0	9	8	0	1	0	25	0	6	0	18	0	0	0	0	18	0	3	9	0	3	12	0	0	0	1	0	9	0	18	0	37	0	14	0	8	5	15	9	4	0	15	2
ENSG00000201386.1	0	0	0	0	0	0	0	0	0	0	0	0	0	0	0	0	0	0	0	0	0	0	0	0	0	0	0	0	0	0	0	0	0	0	0	29	0	0	0	0	1	0	0	0	0	22	0	0	0
ENSG00000279430.1	0	0	7	1	0	1	0	14	2	0	0	0	0	0	0	16	0	0	0	1	0	0	0	0	4	0	2	0	3	0	0	0	0	0	0	0	0	1	0	0	0	3	0	0	0	1	0	0	0
ENSG00000274658.1	0	0	0	0	0	0	0	0	0	0	0	0	0	0	0	0	0	0	0	0	0	0	0	0	0	0	0	0	0	0	0	0	0	0	0	0	0	0	0	0	0	0	0	0	0	0	0	0	0
ENSG00000276048.1	2	0	0	0	1	0	0	0	0	0	0	0	0	0	0	0	0	0	0	0	0	6	0	0	1	0	13	0	8	0	0	0	0	4	0	0	0	0	0	0	0	3	0	6	1	13	1	2	1
ENSG00000279565.1	1	0	1	0	0	0	0	8	0	20	6	0	0	0	0	0	0	12	0	27	0	0	3	0	0	0	0	16	14	39	0	0	0	9	0	0	0	3	0	4	0	35	3	7	1	18	0	0	7
ENSG00000271821.1	0	1	0	0	0	0	0	0	0	0	0	0	0	0	0	0	0	0	0	0	0	0	0	0	0	0	0	0	0	2	0	0	0	0	0	0	0	0	0	0	0	0	0	0	0	0	0	0	0
ENSG00000272512.1	69	11	6	0	7	12	0	84	7	0	16	0	23	197	83	82	0	13	0	16	0	44	0	0	70	5	8	0	1	15	0	0	8	35	9	0	0	13	63	0	59	24	6	5	25	23	8	58	23
ENSG00000286601.1	0	2	0	11	0	0	0	0	0	0	0	0	25	0	0	0	0	23	0	0	0	0	14	0	5	0	4	0	0	0	3	0	13	3	0	30	0	3	0	0	0	0	2	0	0	0	0	0	6
ENSG00000232739.1	2	2	0	12	0	6	0	0	0	0	0	0	0	0	0	0	0	11	0	0	0	11	0	4	6	0	0	0	22	0	0	0	0	6	0	0	0	10	0	0	12	18	7	14	0	25	0	0	4
ENSG00000225698.3	0	0	0	0	0	0	0	0	0	0	0	0	0	0	0	0	0	0	0	0	0	1	0	0	0	0	0	0	0	0	0	0	0	0	0	0	0	0	0	0	0	1	0	0	0	0	0	1	0
ENSG00000224486.1	0	0	0	0	0	0	0	0	0	0	0	0	0	0	0	0	0	0	0	0	0	0	0	0	0	0	0	0	0	0	0	0	0	0	0	0	0	0	0	0	0	0	0	0	0	0	0	0	0
ENSG00000134627.12	0	7	1	5	1	5	16	35	4	7	14	1	0	10	0	29	11	101	0	0	36	16	51	0	10	0	16	3	38	11	5	3	1	60	28	76	0	35	7	17	47	59	19	1	6	20	0	19	2
ENSG00000225549.3	0	0	0	3	0	0	0	0	0	0	0	0	11	0	0	0	0	0	0	0	3	2	0	0	3	0	0	0	0	17	2	0	0	0	0	0	0	0	0	0	16	10	7	0	0	8	0	0	0
ENSG00000228019.1	0	0	0	0	6	0	0	1	0	0	0	0	0	0	0	0	0	0	0	0	0	9	0	0	2	0	5	0	0	0	0	0	0	8	0	0	0	17	0	0	0	3	0	0	0	0	0	2	4
ENSG00000260391.2	0	0	0	0	0	0	0	0	0	0	0	0	0	0	0	0	0	0	0	0	0	0	0	0	0	0	0	0	0	0	0	0	0	0	0	0	0	0	0	0	0	0	0	0	0	0	0	0	0
ENSG00000255051.1	2	0	0	1	0	0	0	0	0	0	0	0	1	0	0	0	0	0	0	0	0	0	0	0	0	0	0	0	10	9	0	0	0	10	0	0	0	0	0	0	15	15	0	0	0	9	0	0	0
ENSG00000213275.2	0	0	0	0	0	0	0	7	0	0	0	0	0	0	0	3	0	0	0	0	0	0	0	0	0	0	0	0	0	0	0	0	0	0	0	0	0	0	0	0	0	1	0	0	0	26	0	0	0
ENSG00000255281.1	2	0	14	1	0	0	0	20	0	0	1	0	33	0	0	0	0	0	0	0	26	0	0	3	0	0	6	0	0	0	2	0	0	17	0	0	0	2	0	0	0	58	0	0	0	14	0	0	0
ENSG00000273408.1	0	0	0	0	0	0	0	0	0	0	0	0	0	0	0	0	0	0	0	0	0	0	0	0	0	0	3	0	0	1	0	0	0	0	0	13	0	0	0	0	0	17	0	0	0	2	0	0	0
ENSG00000182004.13	9	11	6	25	11	34	0	3	5	0	0	3	46	0	5	24	0	13	0	0	0	70	2	0	69	2	37	0	0	0	0	10	0	43	6	0	0	41	16	66	27	173	29	15	16	23	0	43	22
ENSG00000254919.1	0	0	0	4	0	0	0	0	0	0	0	0	14	0	0	0	0	2	0	0	0	2	8	0	2	0	0	0	6	2	0	0	0	5	0	0	0	0	0	0	0	5	0	0	0	0	0	0	1
ENSG00000172023.8	0	0	0	0	0	0	0	0	0	0	8	0	0	0	0	0	3	13	0	0	4	0	4	0	0	0	3	0	14	0	0	0	0	13	0	0	0	0	0	0	0	12	0	13	0	26	0	0	0
ENSG00000275363.1	0	0	0	0	0	0	0	0	0	0	0	0	0	0	0	0	0	0	0	0	0	0	0	0	1	0	0	0	5	0	0	0	0	6	0	0	0	0	0	0	7	24	0	0	0	1	0	0	0
ENSG00000279715.1	0	1	0	0	0	0	0	17	0	0	0	0	0	0	0	0	0	28	0	0	0	1	0	0	0	0	1	0	11	26	0	4	0	10	0	6	0	0	0	0	0	163	2	0	0	6	0	0	0
ENSG00000235871.1	0	0	0	0	0	0	0	0	0	0	0	0	0	0	0	0	0	0	14	0	0	0	0	0	0	0	0	0	0	0	2	0	0	0	0	0	0	0	0	0	5	31	0	0	0	0	0	0	0
ENSG00000113368.12	112	54	17	124	89	62	0	31	84	58	119	13	371	19	245	104	137	24	0	36	28	590	0	0	265	20	277	18	44	4	0	58	83	172	49	10	0	94	50	0	96	60	250	109	222	12	15	787	136
ENSG00000237973.1	33	5	6	35	3	48	0	47	16	1	33	0	99	0	2	10	1	6	0	22	0	43	0	1	29	1	22	39	0	0	0	2	0	30	0	0	0	46	0	1	2	3	9	3	23	0	2	63	17
ENSG00000164488.12	0	0	0	2	5	0	27	49	23	0	11	4	0	0	33	8	0	28	0	2	0	21	2	0	1	0	15	0	8	5	6	13	1	23	0	39	0	5	0	15	2	78	40	9	6	30	2	86	53
ENSG00000112651.12	17	10	2	15	9	48	0	24	2	4	6	0	22	0	22	7	0	7	0	0	0	66	3	0	28	4	15	0	4	0	0	5	0	20	15	0	0	33	7	0	20	7	28	4	2	3	6	25	18
ENSG00000158113.13	11	0	0	0	1	1	0	1	0	0	7	6	18	20	4	17	0	26	2	2	0	3	5	0	1	6	4	8	28	14	2	0	0	26	0	0	0	0	0	51	8	26	18	0	0	24	0	0	24
ENSG00000224438.3	0	0	0	1	0	0	0	3	0	0	0	0	11	0	0	6	0	0	0	0	0	2	0	0	2	0	0	0	0	0	0	0	0	2	10	0	0	1	0	0	0	3	0	0	0	13	0	17	0
ENSG00000227204.1	0	0	0	0	0	0	0	0	0	0	0	0	0	0	0	0	0	5	0	0	0	0	0	0	0	0	0	0	0	0	0	0	0	0	0	0	0	0	0	0	0	0	0	0	0	0	0	0	0
ENSG00000274343.1	0	0	0	0	0	0	0	0	0	0	0	0	0	0	0	0	0	0	0	0	0	0	0	1	0	0	0	0	0	0	0	0	0	0	0	0	0	0	0	0	0	0	0	0	0	0	0	0	0
ENSG00000159110.19	7	1	0	4	5	6	0	38	11	0	0	4	3	41	0	6	0	2	0	0	0	14	0	0	5	0	2	40	0	0	8	0	0	8	26	0	0	2	0	0	0	9	6	0	11	22	3	2	33
ENSG00000280402.1	0	2	0	5	0	1	0	0	1	0	1	0	6	0	3	1	0	2	0	0	0	13	0	0	2	0	1	3	5	0	0	0	0	9	11	0	0	9	0	0	0	6	0	0	1	0	0	2	1
ENSG00000276722.1	1	0	0	0	0	0	0	0	0	0	0	0	0	0	0	0	0	0	0	0	0	0	0	0	0	0	0	0	0	0	0	0	0	0	0	0	0	0	0	0	0	0	0	0	0	0	0	0	0
ENSG00000198406.7	2	0	0	1	0	1	0	4	0	0	0	0	0	0	0	1	0	0	0	0	0	3	0	0	0	0	1	0	0	0	0	0	0	4	0	0	0	2	0	0	1	2	0	0	1	0	0	0	1
ENSG00000283335.1	0	0	0	0	0	0	0	0	0	0	0	0	0	0	0	0	0	0	0	0	0	0	0	0	0	0	0	0	0	0	0	0	0	0	0	0	0	0	0	0	0	0	0	0	0	0	0	0	0
ENSG00000226207.1	0	0	0	0	0	0	0	0	0	0	0	0	0	0	5	0	0	0	0	0	0	0	0	0	0	4	0	0	4	10	0	0	0	1	0	0	401	0	0	0	0	10	0	0	0	12	0	0	0
ENSG00000170290.4	0	0	0	0	0	0	0	0	0	0	0	0	0	0	0	0	0	0	0	1	0	1	0	9	1	0	2	0	0	33	0	0	0	14	12	0	0	0	0	10	29	12	11	0	0	18	0	0	0
ENSG00000117090.15	3	11	4	3	0	7	0	6	1	0	6	4	4	0	1	16	0	13	25	4	0	2	0	3	18	0	19	0	27	5	1	0	26	31	0	0	0	43	0	1	8	31	2	0	8	2	1	9	3
ENSG00000236523.2	0	1	0	0	0	0	25	1	0	0	0	0	0	0	0	4	0	0	0	0	0	1	0	16	0	0	1	0	35	0	0	0	0	1	0	0	0	0	0	0	19	3	0	0	0	0	0	0	0
ENSG00000172667.11	25	117	16	66	20	40	0	458	7	0	31	11	292	11	42	57	0	8	0	22	17	224	0	0	223	6	52	41	43	57	6	0	0	139	11	49	0	207	26	16	37	80	24	23	63	56	4	84	77
ENSG00000244429.1	0	0	0	0	0	0	0	0	0	0	0	0	0	0	0	0	0	0	0	6	0	0	0	0	0	0	0	0	3	0	0	0	0	0	0	0	0	0	0	0	0	0	0	0	0	4	0	0	0
ENSG00000251188.1	0	0	0	0	0	0	0	15	7	0	0	0	0	0	6	5	0	0	0	5	0	1	0	0	2	0	2	1	9	5	0	0	0	5	0	0	0	10	0	0	0	7	0	0	7	3	0	0	0
ENSG00000211639.2	2	0	0	0	1	0	0	0	0	0	0	0	0	0	0	0	0	8	0	0	0	9	0	0	29	0	0	0	0	0	6	0	0	0	6	60	0	4	0	0	7	11	6	0	0	0	0	0	2
ENSG00000171714.11	26	26	0	25	4	0	0	79	0	0	12	0	62	0	21	40	9	31	24	4	0	45	0	12	13	6	60	23	66	58	8	0	30	22	0	70	0	54	0	41	76	101	36	32	51	68	1	25	1
ENSG00000233318.2	0	0	0	0	0	0	0	0	0	0	0	0	0	0	0	0	0	0	0	0	0	0	0	9	0	0	2	0	0	0	0	0	1	0	1	0	0	0	0	0	9	8	0	0	0	33	0	0	0
ENSG00000169427.8	10	0	0	3	11	2	24	63	55	0	29	0	47	0	39	0	12	14	16	0	0	43	0	0	1	76	31	0	37	14	2	8	23	28	19	0	0	0	0	0	112	70	11	5	64	24	0	86	54
ENSG00000238926.1	0	0	0	0	0	0	0	0	0	0	0	0	0	0	0	0	0	0	0	0	0	0	0	0	1	0	0	0	0	7	0	0	0	0	0	0	0	0	0	0	0	0	0	0	0	0	0	0	0
ENSG00000230837.1	0	0	3	0	0	0	0	6	0	0	0	0	3	0	0	0	0	0	0	0	0	4	0	0	1	0	0	10	0	0	0	0	0	3	0	0	0	1	0	0	20	7	18	0	3	0	0	0	0
ENSG00000197617.8	0	0	0	0	0	2	0	0	0	0	0	0	0	0	12	0	0	19	0	0	0	1	0	0	0	0	0	53	0	11	0	0	0	4	0	0	0	0	0	0	6	8	0	1	0	1	0	0	0
ENSG00000252821.1	0	0	0	0	0	0	0	0	0	0	0	0	0	0	0	0	0	0	0	0	0	0	0	0	1	0	6	0	0	0	0	0	0	4	0	0	0	0	0	0	0	2	0	0	0	0	0	0	0
ENSG00000244268.1	0	0	0	0	0	0	0	5	0	0	0	0	0	0	0	0	0	0	6	0	0	0	0	0	0	0	0	43	0	7	0	0	0	4	0	29	0	0	0	0	30	5	15	0	0	0	0	0	0
ENSG00000154736.6	5	22	0	8	1	31	0	70	2	22	19	3	60	47	5	24	10	19	0	0	23	38	4	0	19	5	27	42	61	43	0	0	0	66	9	0	0	176	0	19	110	75	0	7	21	59	2	76	5
ENSG00000222209.1	0	0	0	0	0	0	0	0	0	0	0	0	0	0	0	0	0	0	0	0	0	0	0	0	0	0	0	0	0	9	0	0	0	0	0	0	0	0	0	0	0	1	0	0	0	0	0	0	0
ENSG00000254554.1	8	0	0	5	0	0	0	8	4	0	0	0	0	0	0	13	0	0	0	0	0	3	0	0	1	0	2	0	0	0	0	0	0	0	0	0	0	7	0	0	0	0	0	0	0	13	0	9	0
ENSG00000259082.1	0	0	0	0	0	0	0	0	0	0	0	0	0	0	0	0	0	1	0	0	0	0	0	0	0	0	0	7	4	0	0	0	40	1	0	0	0	0	0	0	10	7	0	0	0	0	0	0	0
ENSG00000220694.2	0	0	0	0	0	0	0	0	0	0	0	0	0	0	0	0	0	0	0	0	0	5	0	0	0	0	4	0	10	0	12	0	0	9	0	0	0	0	0	0	0	6	0	0	0	0	0	0	6
ENSG00000171316.12	367	238	70	375	482	274	0	352	164	43	233	14	463	0	181	438	36	42	56	5	25	2411	20	41	888	80	563	16	76	72	6	111	46	519	150	0	0	352	134	56	447	427	782	198	177	129	21	1405	272
ENSG00000135709.12	13	36	13	33	22	52	0	225	18	0	52	7	107	40	66	51	15	13	7	0	0	134	1	0	50	13	31	14	52	22	2	19	19	31	0	0	0	94	6	49	83	80	63	37	40	20	10	107	44
ENSG00000258107.3	0	0	0	0	0	0	0	6	0	0	0	0	0	0	0	0	0	13	0	0	0	0	0	13	0	1	6	6	15	1	0	0	0	10	0	19	0	0	0	0	0	9	1	0	0	25	0	0	0
ENSG00000124214.19	211	96	18	145	84	164	0	202	101	16	48	0	310	60	146	97	0	13	1	16	11	398	0	20	170	23	186	18	25	31	4	23	67	129	21	12	0	371	23	2	181	94	116	64	82	4	21	288	90
ENSG00000207173.1	0	0	0	0	0	0	0	0	0	0	0	0	0	0	0	0	0	1	0	0	0	0	0	0	0	0	2	0	0	0	0	0	0	0	0	0	0	0	0	0	0	3	0	0	0	4	0	0	0
ENSG00000287508.1	0	6	0	0	0	0	0	124	0	0	7	2	7	0	0	62	0	7	18	0	0	44	0	0	6	0	5	0	8	8	0	0	0	10	0	56	0	46	0	0	0	17	0	1	0	0	0	27	0
ENSG00000270938.1	7	0	0	0	0	2	0	0	0	0	0	0	1	28	0	1	0	7	0	0	0	0	0	0	0	0	17	0	9	0	0	0	0	5	0	0	0	0	0	0	3	9	1	0	2	33	0	0	7
ENSG00000236911.6	0	0	3	0	0	0	0	0	0	0	0	0	0	0	0	0	0	0	0	0	0	0	0	0	0	0	2	0	0	0	0	0	0	6	0	0	0	7	0	0	3	12	0	0	0	8	0	0	0
ENSG00000230440.1	0	0	0	0	7	0	0	0	0	0	0	0	0	44	0	0	0	0	0	0	29	0	0	1	0	0	0	0	15	0	0	0	0	8	0	0	0	0	0	0	0	0	0	0	1	0	0	0	0
ENSG00000174842.17	11	11	1	4	3	12	0	22	0	0	0	0	40	0	6	20	13	9	0	0	48	37	1	0	37	0	35	0	64	5	0	0	0	48	1	0	0	39	0	26	61	35	30	3	24	8	5	83	12
ENSG00000232100.1	0	0	0	0	0	0	0	0	0	0	0	3	0	0	0	0	0	5	2	0	0	0	0	0	0	7	0	13	17	0	0	0	0	7	0	0	0	0	0	0	0	14	0	0	0	0	0	0	1
ENSG00000213931.7	0	0	0	0	0	0	0	0	0	0	13	0	0	0	0	0	0	0	0	0	0	0	0	0	0	0	3	0	0	0	0	0	0	0	0	0	0	0	0	0	0	0	0	0	0	5	0	0	0
ENSG00000067836.12	61	9	6	30	28	32	0	141	48	2	18	3	28	33	106	66	0	19	43	0	0	164	0	0	63	25	51	17	12	15	0	30	0	28	33	0	0	11	21	0	23	30	25	3	29	18	7	198	184
ENSG00000243838.1	0	0	0	0	0	0	0	5	0	0	0	0	0	0	6	0	0	0	0	0	0	0	0	0	0	0	0	0	4	18	0	0	0	19	0	4	0	0	0	0	8	10	0	4	0	0	0	0	5
ENSG00000276566.1	0	1	0	1	0	0	0	0	0	0	0	0	1	0	0	0	0	0	0	0	0	0	0	0	1	0	0	0	0	0	0	0	0	0	0	0	0	0	0	0	0	0	0	0	0	0	0	0	0
ENSG00000243753.5	0	0	0	0	0	0	0	0	0	0	0	0	0	0	0	0	0	0	0	0	0	0	0	0	0	0	0	0	0	0	0	0	0	0	0	1	0	1	0	0	0	0	0	0	0	0	0	0	0
ENSG00000171223.6	206	109	46	121	67	250	0	289	424	0	32	9	226	30	69	97	6	19	0	4	2	441	0	14	379	59	291	15	14	3	0	127	0	59	120	0	233	551	15	0	105	62	55	90	164	7	17	448	176
ENSG00000183484.12	8	10	2	9	5	11	0	31	23	0	4	0	1	10	7	9	16	84	0	29	0	2	0	0	28	1	24	9	21	32	0	3	3	25	23	51	0	69	0	0	2	37	2	0	5	8	2	28	43
ENSG00000214013.9	12	40	13	52	6	68	7	217	21	15	6	6	67	56	46	43	4	50	3	4	0	196	5	0	78	6	35	8	62	38	4	1	56	88	26	56	0	156	14	0	92	57	44	8	9	66	2	45	16
ENSG00000187612.1	0	0	0	0	0	0	0	1	0	0	0	6	0	0	0	0	0	11	30	0	0	0	0	0	0	0	9	0	9	0	0	0	0	8	0	0	0	0	0	0	23	6	4	3	0	7	0	0	0
ENSG00000204514.10	73	71	19	141	32	101	47	567	29	30	54	2	263	0	85	27	0	8	2	11	9	507	3	0	307	9	180	8	53	11	3	29	0	201	35	125	0	427	33	19	178	142	89	67	157	52	11	313	37
ENSG00000198569.9	16	1	0	1	57	3	0	176	48	22	62	10	8	4	34	61	20	28	0	0	8	87	0	0	61	0	57	0	6	13	0	21	0	14	29	45	0	52	9	0	43	19	38	45	35	14	0	319	16
ENSG00000274333.4	0	0	0	2	0	0	0	0	0	0	0	0	0	0	0	0	0	0	0	0	0	2	0	0	2	0	5	0	0	1	0	0	0	1	0	0	0	7	0	0	0	0	0	0	1	5	0	0	0
ENSG00000156009.10	1	0	5	0	0	0	0	1	0	0	3	0	7	0	0	0	0	5	0	12	0	3	0	0	1	0	2	0	6	5	3	0	0	4	0	0	0	4	0	0	16	9	15	0	0	11	0	0	6
ENSG00000255309.1	0	0	0	0	0	0	0	0	0	0	0	0	0	0	0	0	0	0	0	0	0	0	0	0	0	0	1	0	4	8	0	0	0	3	0	0	0	0	0	0	28	7	0	0	0	0	0	0	0
ENSG00000234071.1	0	0	0	0	0	0	0	0	0	0	0	0	0	0	0	0	0	0	0	0	0	0	0	0	0	0	0	0	0	0	0	0	0	0	0	0	0	0	0	26	8	2	0	0	3	3	0	0	0
ENSG00000283045.1	0	2	0	3	2	4	0	2	2	0	4	0	7	0	0	0	0	0	0	0	0	10	0	0	7	0	6	0	11	0	0	0	21	6	7	0	0	17	0	0	4	2	2	0	2	0	0	39	12
ENSG00000281357.3	7	1	0	5	9	11	0	54	11	0	14	5	37	20	22	9	0	47	13	8	6	21	9	10	36	0	26	1	89	11	1	0	0	61	8	9	0	24	0	0	55	73	21	18	34	3	0	13	31
ENSG00000060709.15	95	16	16	131	121	0	41	221	135	14	48	31	424	10	61	102	5	42	0	18	29	346	36	17	268	1	53	13	46	29	0	64	1	99	222	30	0	62	50	48	134	269	220	136	0	76	29	388	0
ENSG00000177663.13	111	70	14	34	48	73	0	113	54	0	27	6	208	49	133	38	0	37	0	14	8	179	10	34	97	31	45	45	78	31	26	24	0	80	21	48	0	192	33	0	30	125	113	140	123	74	58	66	140
ENSG00000263612.1	0	0	0	0	0	0	0	0	0	0	0	0	0	0	0	0	0	0	0	0	0	0	0	0	0	0	0	0	0	0	0	0	1	0	0	0	0	0	0	0	0	0	0	0	0	0	0	0	0
ENSG00000226947.1	0	0	0	0	0	0	0	3	0	0	0	0	0	0	0	0	0	7	0	0	0	0	0	0	0	0	0	0	0	0	0	0	0	1	0	0	0	0	0	0	0	17	2	0	0	0	0	0	0
ENSG00000226119.1	0	0	0	0	0	0	0	0	0	0	0	0	0	0	0	0	0	2	0	0	0	0	0	0	0	0	0	0	0	0	0	0	0	3	0	0	0	0	0	0	0	6	3	0	0	0	0	0	0
ENSG00000143093.15	72	38	7	48	49	59	2	93	82	20	77	24	184	53	77	117	0	21	13	1	21	284	33	52	104	10	163	1	34	71	2	40	0	88	13	3	0	191	5	56	130	203	54	53	52	27	11	146	55
ENSG00000170919.16	58	59	23	62	32	67	0	553	72	0	7	4	121	18	56	83	25	29	18	22	33	342	21	1	175	13	118	6	70	47	1	20	29	122	36	48	0	466	13	0	139	148	63	22	66	63	5	344	83
ENSG00000143674.11	52	17	2	42	25	83	0	20	12	13	18	15	112	20	51	34	28	11	0	61	0	72	0	24	62	3	60	0	59	43	2	23	0	91	30	23	0	30	53	31	31	61	76	57	56	17	6	43	96
ENSG00000189320.9	0	4	0	3	0	1	0	6	0	0	1	0	2	17	0	0	0	16	0	12	0	5	0	0	1	0	0	0	29	5	0	0	0	17	0	16	0	0	0	0	13	21	0	0	2	0	0	0	0
ENSG00000222346.1	0	4	0	0	10	0	0	1	0	0	0	0	0	0	0	0	0	0	0	0	0	1	0	0	2	0	1	0	0	0	0	0	0	8	0	0	0	0	0	0	0	0	0	0	0	0	0	0	0
ENSG00000234108.1	0	0	0	0	0	0	0	0	0	0	0	0	0	0	0	0	16	5	0	0	0	0	0	0	1	0	0	0	7	0	0	0	0	9	0	0	0	2	0	0	0	0	0	0	0	0	0	0	0
ENSG00000212609.1	0	0	0	0	0	0	0	0	0	0	0	0	0	0	0	0	0	0	0	0	0	0	0	0	0	0	0	0	0	0	0	0	0	0	0	0	0	0	0	0	0	8	0	0	0	0	0	0	0
ENSG00000227455.3	0	2	0	6	1	0	0	0	0	0	4	0	9	0	0	15	0	0	0	0	0	0	26	0	0	0	2	0	7	20	0	0	30	17	14	0	0	0	0	18	4	34	0	0	3	15	3	0	0
ENSG00000227230.1	0	0	0	0	0	0	0	0	0	0	0	0	0	0	0	0	0	0	0	0	0	0	0	0	0	0	0	0	0	0	0	0	0	1	0	0	0	0	0	0	0	0	0	0	0	0	0	0	0
ENSG00000277529.1	0	0	0	0	0	0	0	10	0	0	0	0	0	0	0	0	0	14	0	0	0	0	0	0	0	0	1	0	0	0	0	0	0	0	0	0	0	0	0	0	0	0	0	0	0	17	0	0	0
ENSG00000213400.3	0	0	0	0	0	0	0	0	0	0	0	0	0	0	0	0	0	0	0	0	0	1	0	0	0	0	1	0	8	6	0	0	5	0	0	0	0	0	0	0	0	8	0	0	0	0	0	0	0
ENSG00000272541.1	0	0	0	0	0	0	0	0	0	0	0	0	0	0	0	0	0	20	0	0	0	0	0	0	0	0	0	37	0	0	0	0	0	0	0	19	0	0	0	0	0	8	0	0	0	0	0	0	0
ENSG00000253256.1	0	0	0	0	0	0	0	0	0	0	0	0	0	0	0	0	0	0	0	0	0	2	1	0	0	0	0	0	0	2	0	0	0	3	0	0	0	0	0	0	0	0	0	0	0	0	0	0	0
ENSG00000260844.2	0	0	0	0	0	0	0	0	0	0	0	0	0	0	0	0	0	0	0	0	0	0	0	0	0	0	0	0	0	0	0	0	0	0	0	0	0	0	0	0	0	0	0	0	0	0	0	0	0
ENSG00000279122.1	0	0	0	0	0	0	0	0	0	0	0	0	0	0	0	0	0	0	0	0	0	0	0	0	0	0	0	0	0	0	0	0	0	0	0	0	0	0	0	0	0	0	0	0	0	0	0	0	0
ENSG00000236799.1	0	0	0	0	0	0	0	0	0	0	6	0	0	0	0	0	0	8	0	0	0	0	0	0	0	0	0	0	5	0	3	0	0	4	0	0	0	0	0	0	0	1	12	0	0	0	0	0	0
ENSG00000164916.11	403	103	32	210	138	339	45	1629	194	46	276	16	619	271	437	364	70	32	23	28	50	951	0	37	412	144	365	67	84	33	4	180	8	231	83	28	0	526	247	1	288	226	340	255	391	133	42	1246	231
ENSG00000284662.1	0	0	0	0	0	0	0	0	0	0	0	0	0	0	0	0	0	0	0	0	0	0	0	0	0	0	0	0	0	1	0	0	0	0	0	0	0	0	0	0	1	0	0	0	0	0	0	0	0
ENSG00000252200.1	0	0	0	0	0	0	0	0	0	0	0	0	0	0	0	0	0	0	0	0	0	0	0	0	0	0	0	0	5	0	0	0	0	0	0	0	0	0	0	0	0	8	0	0	0	0	0	0	0
ENSG00000274528.1	0	0	0	0	0	0	14	0	0	0	0	0	0	0	13	0	0	0	0	0	0	2	0	0	0	0	0	0	5	0	0	0	0	2	0	0	0	15	0	32	11	3	4	0	4	0	0	0	0
ENSG00000170581.14	183	201	54	138	68	241	0	277	164	0	35	11	219	5	75	156	23	13	0	2	0	342	0	6	340	25	227	0	65	25	1	65	0	102	36	33	0	396	34	0	165	141	58	58	191	25	36	280	294
ENSG00000149196.16	17	12	7	17	1	14	0	86	0	42	0	0	86	52	26	1	0	8	0	3	0	94	0	0	43	0	51	3	11	15	0	1	0	28	20	0	0	61	0	0	3	26	42	9	28	38	2	19	26
ENSG00000266529.1	0	0	0	0	0	0	0	0	0	0	0	0	5	0	1	0	0	0	0	0	0	0	0	0	0	0	0	0	7	0	0	0	0	9	0	0	0	0	0	0	0	1	0	8	0	0	0	0	1
ENSG00000225189.1	0	0	0	0	0	0	0	0	0	0	0	0	0	0	0	0	0	0	0	0	0	0	0	0	0	0	0	0	0	0	0	0	0	0	0	0	0	0	0	0	0	0	0	0	0	0	0	0	0
ENSG00000211793.2	0	0	0	0	0	0	0	2	0	0	0	0	0	0	0	0	0	0	0	13	0	0	0	0	0	0	3	0	0	0	0	0	0	0	0	0	0	0	0	4	0	6	0	0	0	0	0	0	0
ENSG00000262172.1	4	2	0	1	10	5	0	16	18	0	0	1	8	6	1	10	0	13	4	0	0	29	0	0	3	1	7	0	0	0	0	0	0	3	3	0	0	1	0	0	1	8	5	2	6	0	0	21	0
ENSG00000118004.17	2	0	0	4	3	36	0	4	0	0	5	0	32	0	0	1	0	4	0	0	0	8	0	0	4	8	13	13	48	10	0	4	0	18	0	36	0	15	15	0	0	25	13	31	2	31	2	0	4
ENSG00000274367.1	0	0	0	0	0	0	0	0	4	0	2	0	0	0	0	0	0	0	0	5	0	5	0	0	2	0	4	0	0	0	0	3	0	4	0	0	0	0	3	0	0	13	0	0	0	19	0	0	0
ENSG00000254388.1	8	3	0	23	2	15	0	8	0	0	3	0	30	0	7	8	0	0	0	0	0	26	0	0	7	0	6	0	5	0	0	8	0	0	0	0	0	0	0	0	0	10	14	0	3	27	0	0	10
ENSG00000229559.2	0	1	0	0	0	0	0	7	0	0	0	0	0	0	0	0	0	2	0	0	0	0	0	0	6	0	0	0	16	0	11	0	0	6	0	0	0	0	0	0	0	17	0	0	0	0	0	0	4
ENSG00000252014.1	0	0	0	0	0	0	0	0	0	0	0	0	0	0	0	0	0	0	0	0	0	0	0	0	0	0	0	0	5	0	0	0	0	0	0	0	0	0	0	0	0	246	0	0	0	0	0	0	0
ENSG00000231058.1	0	0	0	0	0	0	0	14	0	0	0	0	0	0	0	0	5	1	0	5	0	0	0	0	0	0	0	0	18	0	0	0	0	9	36	0	0	0	0	0	16	18	0	0	0	0	0	0	0
ENSG00000166140.17	14	10	4	6	15	27	0	96	30	0	18	2	61	0	40	53	0	13	0	8	22	248	0	0	18	0	59	44	24	11	2	20	38	18	16	36	0	89	13	0	30	47	54	30	39	21	6	70	57
ENSG00000206559.8	0	0	0	0	0	0	0	25	0	19	7	0	0	0	29	0	0	6	0	15	1	1	0	0	0	16	6	0	25	2	0	0	7	32	0	0	0	17	0	0	77	49	8	0	0	5	0	0	0
ENSG00000234070.1	0	0	0	0	0	0	0	0	0	0	3	0	0	0	0	0	0	0	0	0	0	1	0	0	0	0	0	0	0	0	0	0	0	17	0	27	0	0	20	0	0	1	0	6	0	42	0	0	3
ENSG00000259136.1	0	0	0	0	0	0	0	0	0	0	0	0	0	0	0	0	0	0	0	0	0	0	0	0	0	0	0	0	0	0	14	0	0	5	0	0	0	0	0	0	0	4	0	14	0	0	0	0	0
ENSG00000201925.1	0	0	0	0	0	0	0	0	0	0	0	0	0	0	0	0	0	0	0	0	0	0	0	0	0	0	0	0	0	0	0	0	0	0	0	0	0	0	0	0	0	0	0	0	0	0	0	0	0
ENSG00000259900.5	0	0	0	0	0	0	0	0	0	0	0	0	0	0	0	0	0	0	0	0	0	0	0	0	0	0	0	0	0	0	0	0	0	0	0	0	0	0	0	0	0	0	0	0	0	0	0	0	0
ENSG00000224058.2	0	0	0	0	0	0	0	0	0	0	0	0	0	0	0	0	0	3	0	0	0	0	0	0	0	3	3	0	5	0	0	0	0	0	2	13	0	0	19	0	3	11	0	0	0	0	0	0	0
ENSG00000253870.1	0	0	0	0	0	0	0	0	0	0	0	0	0	0	0	0	0	0	0	1	0	0	0	0	0	0	0	0	0	0	0	0	0	0	0	0	0	0	0	0	0	4	0	0	0	0	0	0	0
ENSG00000239839.7	0	0	0	0	0	0	0	0	0	0	0	0	0	0	0	12	0	7	1	0	0	0	0	0	0	0	0	0	0	0	8	0	0	1	0	1	0	0	0	0	0	1	0	0	0	7	0	0	0
ENSG00000286352.1	0	0	0	5	0	0	0	0	0	0	0	0	0	0	0	0	0	0	0	0	0	0	0	0	0	0	0	44	0	0	0	0	0	5	0	0	0	0	0	0	0	2	0	0	0	0	0	0	0
ENSG00000233429.9	1	0	1	0	1	3	0	9	10	0	5	0	0	0	1	1	2	0	0	0	0	9	0	6	7	5	11	0	8	3	0	0	0	10	0	0	0	2	7	0	1	5	1	0	14	15	0	29	7
ENSG00000270954.1	0	0	0	0	0	0	0	0	0	0	0	0	0	0	0	0	0	2	0	0	0	4	0	0	0	0	0	0	0	0	0	0	0	0	0	0	0	0	0	0	0	28	0	0	0	3	0	0	0
ENSG00000203684.5	1	9	0	3	3	1	0	6	9	0	0	0	0	0	3	0	0	3	0	0	0	10	0	0	4	0	2	0	0	0	4	3	0	2	0	0	0	11	0	0	8	77	13	0	0	1	0	0	5
ENSG00000196387.9	43	33	13	19	9	29	19	103	7	0	0	0	129	7	35	20	40	25	0	0	0	99	0	0	55	9	48	4	30	2	5	6	0	74	7	12	0	143	1	0	74	43	31	5	26	23	8	117	27
ENSG00000223062.1	0	0	0	0	0	0	0	0	0	0	0	0	0	0	0	0	0	0	0	0	0	0	0	0	0	0	0	0	0	0	0	0	0	0	0	0	0	0	0	0	0	0	0	0	0	0	0	0	0
ENSG00000200637.1	0	0	0	0	0	0	0	10	0	0	0	3	0	7	0	0	0	0	0	0	0	0	0	0	0	0	6	0	8	4	0	0	0	0	0	0	0	2	0	0	0	2	0	0	0	0	0	0	0
ENSG00000286096.1	1	1	0	1	0	0	0	0	0	0	0	0	0	0	0	0	0	0	0	0	0	2	0	0	3	0	0	0	11	0	0	0	0	2	0	0	0	1	0	0	13	8	0	0	7	12	0	0	4
ENSG00000254431.1	8	0	0	3	0	37	0	13	0	0	0	0	3	1	14	6	0	12	0	0	0	5	0	0	5	0	3	0	6	2	4	0	0	14	10	0	0	4	0	0	0	16	2	0	4	0	0	0	3
ENSG00000226668.5	2	0	0	2	0	0	0	0	0	0	8	9	0	0	0	0	0	15	0	0	0	3	0	0	0	1	4	0	20	8	0	0	3	61	2	29	0	60	0	0	26	35	1	0	3	22	0	0	19
ENSG00000005436.14	6	14	15	23	44	18	0	62	7	0	48	0	71	0	26	24	48	15	26	9	0	93	0	6	40	0	60	16	57	0	4	20	3	82	36	11	0	79	0	0	33	219	29	28	45	33	6	95	44
ENSG00000268173.3	0	0	0	0	0	0	0	0	0	0	0	0	0	0	0	0	0	0	0	0	10	2	0	5	3	0	0	0	7	0	0	0	0	0	0	0	0	0	0	0	0	5	0	0	0	0	0	0	0
ENSG00000260907.1	0	0	0	0	0	0	0	0	0	0	0	0	0	0	0	0	0	0	0	0	0	0	0	0	0	0	1	0	6	0	0	0	0	1	0	0	0	0	0	0	0	66	0	0	0	0	0	0	0
ENSG00000206723.1	0	0	0	0	0	2	0	0	0	0	0	0	53	0	0	0	0	0	0	0	0	0	0	0	1	0	0	0	0	0	0	0	0	0	0	0	0	0	0	0	0	3	0	0	0	0	0	0	0
ENSG00000021762.20	34	30	5	16	13	68	34	146	55	18	27	7	72	17	119	39	11	44	4	15	0	29	18	3	51	6	145	3	80	50	44	1	0	108	12	29	0	135	15	10	48	121	50	23	52	56	14	39	81
ENSG00000229593.1	1	0	0	0	0	1	0	14	0	0	0	0	0	0	26	2	0	8	0	0	0	6	0	0	0	0	0	0	2	1	3	0	0	4	0	0	0	0	0	0	13	22	0	2	1	11	0	8	2
ENSG00000144891.17	0	0	0	0	0	0	0	7	3	0	7	0	1	0	12	0	0	46	0	16	0	0	0	0	0	1	0	0	71	5	0	0	29	21	0	0	0	11	0	0	0	27	5	1	0	39	7	0	0
ENSG00000260233.3	4	2	0	5	15	17	0	16	5	0	0	3	41	0	1	15	0	2	0	8	0	25	4	11	7	0	29	11	8	8	0	0	0	7	1	0	0	23	0	0	35	14	10	3	11	0	3	11	19
ENSG00000215146.5	6	1	2	2	0	30	0	6	9	0	1	3	9	0	0	6	11	36	0	4	0	9	4	12	1	12	38	10	29	40	7	0	2	40	0	26	0	26	0	34	47	100	0	0	1	14	1	0	8
ENSG00000137210.14	48	19	6	42	19	35	0	157	17	0	3	0	85	13	28	16	0	5	0	3	38	157	0	8	105	0	49	0	21	8	0	9	20	70	27	0	0	190	0	0	28	96	104	1	38	60	1	74	51
ENSG00000248145.2	0	0	0	0	0	0	0	0	0	0	0	0	0	0	0	0	0	1	0	0	0	0	0	0	0	0	0	0	24	11	8	0	0	22	0	0	0	0	0	0	14	19	9	0	0	0	0	0	0
ENSG00000231293.1	0	0	0	0	0	0	0	0	0	0	0	0	0	0	0	19	0	0	0	0	0	0	0	0	0	0	0	0	4	0	4	0	0	0	0	0	0	0	0	0	0	3	0	0	0	0	0	0	0
ENSG00000248567.1	0	0	0	0	0	0	0	0	0	0	0	0	0	0	0	0	0	12	0	0	16	0	0	0	0	0	7	1	16	0	0	0	0	0	0	0	0	0	0	0	0	3	0	0	0	0	0	0	0
ENSG00000205111.8	0	1	0	0	1	6	0	0	0	0	3	0	0	0	0	0	10	7	0	0	0	1	0	23	5	1	0	0	12	3	0	0	0	27	0	0	0	1	0	0	21	17	1	0	1	34	0	0	5
ENSG00000252352.1	0	0	0	0	0	0	0	0	0	0	0	0	0	0	0	0	0	0	0	0	0	0	0	0	0	0	1	0	0	0	0	0	0	8	0	0	0	0	0	0	0	1	0	0	0	0	0	0	0
ENSG00000139687.15	5	51	8	24	4	27	0	200	1	1	4	6	116	11	24	18	0	35	0	0	3	104	0	6	57	5	34	22	47	46	6	0	29	86	0	71	0	165	77	10	89	88	28	6	19	102	2	146	7
ENSG00000244662.1	0	0	0	0	0	0	0	0	0	0	0	0	0	0	0	0	0	0	0	0	0	0	0	0	0	2	0	0	0	0	0	0	0	6	0	0	0	0	0	0	0	1	0	5	0	18	0	0	0
ENSG00000225613.2	2	0	0	0	8	7	15	4	0	0	0	0	0	0	14	0	0	13	0	24	0	0	0	0	0	0	6	0	7	4	0	0	0	6	0	0	0	0	0	0	23	3	0	0	0	5	0	0	0
ENSG00000267354.1	0	0	0	0	0	0	0	2	2	0	0	0	0	0	0	0	0	0	0	0	0	1	1	2	2	0	5	0	0	0	5	0	0	1	15	0	0	0	0	0	0	15	0	0	0	9	0	0	11
ENSG00000233874.2	0	1	0	0	0	0	0	3	0	0	0	0	2	0	0	0	2	7	0	0	0	1	0	9	1	0	15	0	9	0	0	0	12	5	0	0	0	0	0	0	26	15	10	0	0	0	0	0	1
ENSG00000283230.1	0	0	0	0	0	0	0	0	0	0	0	0	0	0	6	0	0	0	0	0	0	0	0	0	0	0	0	0	0	0	0	0	0	2	0	0	0	0	0	0	0	0	0	0	0	0	0	0	0
ENSG00000244404.3	0	0	0	0	0	0	0	0	0	0	0	0	0	0	0	0	0	0	0	0	0	0	0	0	0	0	0	0	0	0	0	0	0	0	0	0	0	0	0	0	0	0	0	0	0	0	0	0	0
ENSG00000047188.16	18	48	12	15	15	33	0	88	17	17	13	5	159	10	68	48	25	120	30	3	0	162	9	13	120	15	126	67	93	31	5	19	27	84	16	68	0	294	34	0	243	214	79	38	58	22	4	108	74
ENSG00000010072.16	3	16	2	11	3	38	0	13	6	16	0	0	52	0	20	20	0	18	0	22	0	36	0	9	30	3	26	0	38	31	3	7	0	27	4	0	0	58	0	27	30	201	37	12	21	28	1	57	17
ENSG00000258698.1	0	0	0	0	0	0	0	3	0	0	0	0	0	0	0	0	0	0	0	0	0	1	0	0	0	0	0	0	0	10	0	0	0	6	0	0	0	0	0	0	0	4	0	0	0	0	0	0	0
ENSG00000270855.1	0	0	0	0	0	0	0	0	0	0	4	6	0	0	0	0	0	0	0	0	0	0	0	0	0	0	0	0	10	13	2	0	10	3	0	0	0	0	0	0	0	4	0	0	0	10	0	0	0
ENSG00000224370.1	0	0	0	0	0	0	0	4	0	0	0	0	0	0	0	0	0	8	0	0	0	0	0	0	0	0	0	0	0	0	0	0	0	8	0	0	0	0	0	0	0	0	0	0	0	0	0	0	0
ENSG00000267277.1	0	0	0	0	0	0	0	2	0	0	0	0	0	26	0	2	0	0	0	0	0	1	0	0	0	0	0	0	0	0	0	0	0	4	0	0	0	0	0	0	0	6	0	0	0	0	0	0	0
ENSG00000228532.4	1	1	0	0	0	0	0	0	0	0	0	0	1	0	0	0	0	0	0	0	0	0	0	0	6	0	0	0	5	0	0	0	0	16	0	0	0	0	0	0	0	8	0	0	0	3	0	0	0
ENSG00000102302.8	121	7	10	20	32	24	0	88	62	0	163	5	106	11	101	41	7	0	20	4	26	106	13	0	39	29	87	8	45	11	0	17	0	28	39	0	0	21	90	6	86	48	144	45	54	67	36	240	109
ENSG00000286752.1	0	1	0	0	0	1	0	0	0	0	0	3	0	0	0	1	0	2	0	0	0	1	0	5	1	0	8	8	35	8	0	0	0	15	0	0	0	9	0	0	62	26	0	0	0	16	1	0	1
ENSG00000166670.10	1	0	0	0	0	3	0	30	2	0	5	6	11	0	6	0	0	0	0	9	0	0	0	0	8	1	8	1	26	20	1	0	23	4	0	0	0	0	0	0	2	36	2	0	0	40	0	0	2
ENSG00000237961.4	0	0	0	0	0	0	0	16	0	0	0	0	5	0	0	0	0	0	0	0	0	0	0	0	0	6	3	0	4	22	0	0	0	16	0	0	0	0	0	1	4	6	0	0	0	18	0	0	0
ENSG00000229899.1	0	1	0	0	0	0	0	0	0	0	0	0	0	0	0	0	0	0	0	0	0	0	6	0	2	0	0	0	4	0	0	0	0	0	0	0	0	2	0	0	0	1	0	0	0	16	0	0	0
ENSG00000265559.2	0	2	0	0	0	6	0	1	0	0	0	0	1	0	0	5	12	0	0	0	0	10	0	0	1	0	8	0	0	0	0	0	0	0	0	0	0	1	0	0	0	10	0	0	4	0	0	0	0
ENSG00000254885.1	1	0	1	1	0	1	0	7	0	0	0	0	17	0	0	0	0	0	0	0	0	1	0	0	0	0	0	0	18	0	0	0	0	4	1	0	0	4	15	0	17	0	0	0	0	0	0	0	1
ENSG00000266473.1	0	0	0	1	0	0	0	0	4	0	5	0	2	26	2	0	0	0	0	0	0	17	0	1	0	9	0	0	0	0	0	6	0	6	2	0	0	9	0	2	0	0	9	1	2	0	6	23	13
ENSG00000248753.1	0	0	0	0	0	0	0	0	0	18	0	0	0	0	0	0	0	0	0	0	0	1	0	0	0	0	0	0	0	0	4	0	18	3	0	0	0	0	0	6	0	0	0	0	0	4	2	0	0
ENSG00000257043.1	0	1	0	0	0	0	0	0	0	0	0	0	0	0	0	0	0	10	0	0	0	0	0	0	0	0	5	22	0	0	0	0	0	0	0	0	0	0	0	0	0	15	4	0	7	4	0	0	0
ENSG00000241721.1	0	0	0	0	0	0	0	0	0	0	12	0	0	0	0	0	0	0	0	0	0	0	0	0	0	0	0	0	9	0	0	0	0	19	0	0	0	0	0	0	0	0	0	0	0	0	0	3	0
ENSG00000106304.15	0	0	0	0	0	0	0	0	0	9	0	0	0	0	5	0	0	27	14	0	0	0	0	5	0	0	13	26	19	7	0	0	14	33	10	0	0	0	0	27	8	32	0	0	0	33	0	0	0
ENSG00000241319.1	0	0	0	0	0	2	0	0	0	0	0	0	0	0	0	0	0	0	0	0	11	0	0	0	0	0	0	0	16	0	0	0	0	1	2	0	0	1	0	0	0	0	0	0	0	3	0	0	0
ENSG00000168216.13	42	15	2	49	2	6	44	152	1	25	9	0	190	0	31	19	18	84	10	0	4	202	21	0	83	0	80	143	58	42	22	0	31	98	13	26	0	310	0	0	109	137	28	11	33	103	1	134	18
ENSG00000022277.12	47	30	4	31	17	24	0	77	34	0	52	0	49	3	35	19	0	4	0	13	3	177	0	0	54	11	45	0	41	28	0	6	0	61	0	67	0	144	4	0	51	56	37	15	46	13	6	22	25
ENSG00000287767.1	0	2	0	0	0	0	0	7	0	0	12	0	0	0	0	0	11	1	0	0	0	0	0	0	0	0	2	0	9	0	0	0	0	13	0	0	0	6	0	0	1	15	0	0	0	32	0	0	0
ENSG00000279764.1	6	4	0	13	0	0	0	37	1	0	10	0	11	0	34	22	0	1	0	0	12	50	0	0	13	0	26	0	0	0	0	22	0	5	1	0	0	0	8	0	8	17	5	6	4	13	0	72	14
ENSG00000201075.2	0	0	0	0	0	0	0	0	0	0	0	0	0	0	0	0	0	0	0	0	0	0	0	0	0	0	0	0	0	0	0	0	0	0	0	29	0	0	0	0	0	0	0	0	0	0	0	0	0
ENSG00000225156.2	1	7	0	0	1	1	0	4	0	0	9	0	10	0	10	38	0	13	0	0	0	11	0	0	9	3	52	18	25	8	4	7	0	19	0	4	0	0	5	70	28	30	9	0	0	39	0	25	0
ENSG00000275126.1	7	9	0	38	19	56	0	6	1	0	0	0	54	0	2	31	0	5	0	0	0	87	0	0	66	0	119	0	3	0	0	0	0	75	0	0	0	7	0	0	7	8	11	5	20	0	11	90	24
ENSG00000240494.2	0	0	0	0	0	0	0	0	0	0	0	0	0	0	0	0	0	0	0	0	0	0	0	0	0	0	0	0	0	0	0	0	0	0	0	0	0	0	0	0	0	0	0	0	0	0	0	0	0
ENSG00000276916.1	1	1	3	2	0	7	0	19	1	0	0	0	11	0	0	4	0	0	7	0	0	7	0	0	8	0	6	0	0	0	0	1	0	13	0	0	0	0	0	0	0	10	9	0	0	14	0	1	2
ENSG00000237417.1	0	0	0	0	0	0	0	0	0	0	12	0	0	0	0	0	0	10	2	0	0	0	0	1	0	1	5	0	5	14	11	0	0	14	23	0	0	0	0	0	0	10	0	0	0	14	0	0	0
ENSG00000206766.1	0	0	0	5	0	0	0	10	0	0	0	0	0	0	0	0	0	0	0	0	0	0	0	0	0	0	0	0	0	13	0	0	0	4	0	0	0	0	0	0	0	0	0	0	0	0	0	0	0
ENSG00000269564.1	0	0	0	0	0	0	0	0	0	0	0	0	0	0	0	0	0	0	0	0	0	0	0	0	0	0	0	0	0	0	0	0	0	0	0	0	0	0	0	0	0	0	0	0	0	11	0	0	0
ENSG00000278266.1	11	1	0	0	0	1	0	180	0	21	0	0	2	0	23	0	0	4	18	1	0	85	0	0	0	2	4	0	13	0	4	0	0	9	0	0	0	1	0	0	19	16	0	0	6	11	0	0	0
ENSG00000240729.1	3	1	0	0	0	2	0	18	0	0	0	0	9	0	0	0	0	0	0	0	0	8	0	0	6	0	1	0	5	20	0	0	0	10	0	0	0	19	0	0	0	0	0	0	0	0	0	0	3
ENSG00000257948.2	37	0	0	0	0	0	0	0	0	0	8	0	3	0	5	0	0	37	1	0	0	3	0	0	0	0	0	0	8	17	0	0	13	34	0	0	0	0	0	54	27	46	9	0	0	0	0	0	0
ENSG00000285615.1	0	0	0	0	0	0	0	4	0	0	0	0	0	0	0	10	0	16	0	0	0	0	27	0	0	1	6	0	0	0	0	0	0	18	0	0	0	0	0	0	0	12	0	0	0	2	0	0	0
ENSG00000275714.1	12	2	1	36	11	43	0	2	3	3	1	0	38	0	42	27	0	0	0	0	10	104	0	0	16	1	31	0	0	0	0	5	0	35	12	0	0	1	0	0	7	5	68	0	7	0	4	113	16
ENSG00000284596.1	0	0	0	0	0	0	0	0	0	0	0	0	0	0	0	0	0	0	0	0	0	0	0	0	0	0	0	0	0	0	0	0	0	0	0	0	0	0	0	0	0	0	0	0	0	0	0	0	0
ENSG00000140830.9	3	3	1	28	7	11	0	58	7	0	0	3	40	20	36	22	0	17	0	0	0	59	0	0	13	0	14	0	27	2	3	0	6	25	0	0	0	45	14	5	55	15	13	1	6	19	5	29	11
ENSG00000207088.1	64	13	21	49	33	38	0	13	73	0	7	0	59	9	67	27	9	3	0	4	0	74	0	0	17	5	11	0	0	0	0	33	0	7	11	0	0	61	9	2	31	6	23	43	34	0	2	121	140
ENSG00000236764.4	0	0	0	0	0	0	0	0	0	0	0	0	0	0	0	0	0	5	0	0	0	0	0	0	0	0	0	0	7	0	0	0	0	3	0	0	0	0	0	12	35	0	0	0	0	0	0	0	0
ENSG00000267218.2	0	0	0	0	0	0	0	0	0	0	0	0	16	0	0	0	0	2	0	0	0	1	0	0	0	0	0	0	0	0	2	0	0	1	0	0	0	0	0	0	14	7	6	0	0	2	0	0	0
ENSG00000219074.1	0	0	0	0	0	0	0	0	0	0	0	0	0	0	0	0	0	0	0	0	0	0	0	0	0	0	0	0	7	0	0	0	21	4	0	0	0	0	0	0	0	15	0	0	0	6	0	0	0
ENSG00000248907.1	0	0	0	0	0	0	0	0	0	0	0	0	0	0	0	0	7	0	0	0	0	0	0	0	0	0	0	0	0	0	0	0	13	0	0	0	0	0	0	0	0	13	18	0	0	11	0	0	0
ENSG00000225924.2	0	0	0	0	7	0	0	2	0	0	0	0	0	0	0	0	0	4	0	24	0	0	0	0	0	0	0	0	7	6	0	0	0	34	3	0	0	0	0	0	0	9	0	22	0	10	0	0	0
ENSG00000199102.1	0	0	0	0	0	0	0	0	0	0	0	0	6	0	0	0	0	0	0	0	0	0	0	0	0	0	2	0	0	0	0	0	0	0	0	0	0	2	0	0	0	0	0	0	0	0	0	0	0
ENSG00000108651.10	43	25	1	33	11	22	0	10	27	0	20	0	78	4	57	45	0	42	7	5	18	161	1	12	76	0	59	57	53	15	3	25	26	67	9	36	0	150	0	25	130	76	15	29	53	27	1	34	28
ENSG00000248844.6	1	0	0	1	0	0	0	12	1	0	0	0	15	0	0	0	0	6	0	0	0	4	0	0	5	0	14	0	16	0	0	0	0	24	0	0	0	17	0	0	1	21	1	0	7	0	0	3	0
ENSG00000018408.14	9	41	11	49	4	33	35	211	60	16	5	3	107	0	5	41	0	12	10	0	0	52	12	1	43	4	33	0	9	15	0	4	34	94	19	21	0	242	0	0	103	86	5	6	24	79	3	32	82
ENSG00000278684.1	0	0	0	0	0	0	0	14	0	0	0	0	18	0	0	0	0	0	0	0	0	0	0	0	0	0	0	0	2	0	0	0	0	5	0	0	0	0	0	0	0	1	0	0	0	0	0	0	0
ENSG00000188439.3	0	0	0	0	0	0	0	0	0	13	0	0	0	0	0	0	0	6	0	0	0	0	0	0	0	0	0	0	0	8	0	0	0	10	0	0	0	0	0	0	0	0	0	0	0	7	0	0	0
ENSG00000215559.8	3	9	2	1	5	5	0	15	1	9	3	0	13	2	0	23	0	11	39	18	1	1	30	0	3	0	11	0	17	17	19	0	22	62	3	30	0	53	40	0	27	58	14	16	1	42	0	9	4
ENSG00000272234.1	0	0	0	0	0	0	0	0	0	0	0	0	0	0	0	0	0	0	0	0	0	0	0	0	0	0	0	0	0	0	0	0	0	0	0	0	0	0	0	0	0	0	0	0	0	0	0	0	0
ENSG00000258909.1	0	0	0	0	0	0	0	0	0	0	0	0	0	0	0	0	0	0	6	0	0	0	0	10	0	4	0	0	7	3	0	0	0	2	0	0	0	0	0	17	0	4	3	5	0	0	0	0	0
ENSG00000207775.1	0	0	0	0	0	0	0	0	0	0	0	0	0	0	0	0	7	0	16	4	0	0	0	0	0	0	0	0	0	0	0	0	0	0	0	0	0	0	0	0	0	1	0	0	0	0	0	0	0
ENSG00000236155.6	1	0	0	0	0	2	0	3	0	0	5	5	0	0	0	10	20	18	16	0	0	1	0	13	1	6	0	5	5	14	0	0	8	13	0	0	0	86	0	0	40	51	1	0	7	23	0	0	0
ENSG00000174353.17	9	5	0	2	6	10	0	7	4	0	6	0	23	1	9	0	0	5	0	1	1	21	0	0	8	0	4	0	6	0	0	0	0	9	0	0	0	17	0	0	2	6	13	8	9	0	0	18	3
ENSG00000252470.1	0	0	0	0	0	0	0	0	0	0	0	0	0	0	0	0	0	0	0	0	0	0	0	0	0	0	0	0	0	0	0	0	0	0	0	0	0	0	0	0	0	0	0	0	0	0	0	0	0
ENSG00000119559.16	102	19	2	24	52	29	0	117	67	0	40	3	131	20	187	116	15	3	0	4	0	296	0	0	88	24	71	24	26	0	3	15	0	69	42	0	0	112	0	0	174	46	103	112	92	11	14	169	79
ENSG00000143167.12	0	0	0	0	4	0	0	0	2	0	7	0	0	18	0	7	0	11	14	0	0	0	0	0	2	0	2	0	13	20	11	0	14	30	0	0	0	5	0	0	10	28	5	0	0	14	0	74	0
ENSG00000256166.1	0	0	0	0	0	0	0	0	0	0	0	0	0	0	0	0	0	0	0	0	0	0	0	0	0	0	0	0	0	0	0	0	0	0	0	0	0	0	0	0	0	0	0	0	0	0	0	0	0
ENSG00000152229.18	8	20	0	13	0	19	0	20	8	0	6	4	23	0	3	9	0	3	10	0	0	1	0	10	19	0	15	13	3	26	0	0	12	25	29	31	0	11	0	0	52	67	16	0	4	8	1	0	16
ENSG00000230747.1	0	1	0	0	4	0	0	0	1	0	0	0	0	0	0	0	0	0	0	0	0	3	0	0	5	0	0	0	6	0	0	0	0	0	0	0	0	3	0	0	18	0	0	0	0	0	1	0	0
ENSG00000140650.12	89	39	6	32	17	61	2	98	18	0	12	2	80	23	10	10	0	14	30	0	0	175	0	2	60	0	61	9	5	32	1	18	62	37	0	57	0	83	0	62	66	90	6	24	47	67	7	45	87
ENSG00000254350.1	0	0	0	0	0	0	0	7	0	0	0	0	0	0	0	0	0	0	0	0	11	0	0	0	0	0	0	0	0	1	0	0	0	1	0	0	0	0	0	16	15	6	0	0	0	0	0	0	0
ENSG00000211654.2	0	0	0	0	0	0	0	0	0	0	0	0	0	0	0	0	0	0	0	0	0	0	0	0	0	0	3	0	0	0	0	0	0	1	0	0	0	0	0	0	0	0	0	0	0	0	0	0	0
ENSG00000270304.1	0	0	0	0	0	0	0	0	0	0	0	0	24	0	3	0	2	0	0	0	0	0	0	0	1	0	0	0	1	11	0	0	0	7	0	0	0	0	0	0	31	1	0	0	0	13	0	0	0
ENSG00000268916.6	5	0	0	4	0	0	0	0	0	0	0	0	9	0	0	0	0	0	0	0	0	10	0	0	0	0	0	0	0	0	0	0	0	8	0	0	0	0	0	0	0	8	0	0	0	0	0	1	0
ENSG00000196620.10	0	0	0	0	0	0	0	0	0	0	2	0	0	0	0	0	0	1	4	0	0	0	0	0	0	0	0	0	7	3	0	0	0	11	0	16	0	0	0	0	0	3	0	0	0	0	0	0	1
ENSG00000215115.6	0	0	0	0	0	0	0	0	0	0	0	0	0	0	0	0	0	0	0	0	0	0	0	0	0	0	0	0	0	0	0	0	0	0	0	0	0	0	0	0	0	0	0	0	0	0	0	0	0
ENSG00000237024.1	0	0	0	0	0	0	0	1	0	0	0	0	0	0	0	0	0	0	0	0	0	1	0	0	0	0	0	27	0	9	0	0	0	9	0	0	0	0	0	0	0	1	0	0	0	0	0	0	0
ENSG00000222501.1	0	0	0	0	0	0	0	0	0	0	0	0	0	0	0	0	0	0	0	0	0	0	0	0	0	0	0	0	0	0	0	0	0	0	0	0	0	0	0	0	0	0	0	0	0	0	0	0	0
ENSG00000251943.1	0	0	0	0	0	0	0	0	0	0	0	2	0	0	0	0	0	0	0	23	0	0	0	0	0	0	0	0	0	0	0	0	0	0	0	0	0	0	0	0	0	0	0	0	0	0	0	0	0
ENSG00000233823.1	0	1	0	0	0	0	0	18	0	0	0	0	0	0	0	0	0	0	0	0	0	0	0	0	0	0	0	0	0	0	0	0	0	3	0	0	0	7	0	0	0	2	0	0	0	0	0	0	0
ENSG00000185567.7	39	63	16	30	16	92	68	227	38	0	14	1	120	117	44	35	17	84	20	3	45	42	41	0	55	7	681	52	66	29	5	37	17	99	36	83	0	97	11	30	141	143	55	37	42	80	1	54	116
ENSG00000128250.5	0	0	0	0	0	0	0	0	0	0	0	4	0	0	0	0	0	0	0	0	0	0	0	0	0	0	1	0	0	0	0	0	0	0	5	0	0	0	0	0	0	4	0	0	0	0	0	0	0
ENSG00000250986.1	1	0	0	2	0	3	0	5	1	0	0	0	17	18	5	11	0	21	0	0	0	3	0	0	1	0	23	0	38	22	2	0	5	13	10	0	0	0	0	0	11	27	7	0	0	8	0	69	0
ENSG00000222832.1	0	0	0	0	0	0	0	0	0	0	0	0	0	0	0	0	0	0	0	0	0	0	0	0	0	0	0	0	3	3	0	0	0	1	0	0	0	0	0	0	17	0	0	0	0	0	0	0	0
ENSG00000270673.1	6	0	0	0	0	1	0	4	0	0	0	0	0	0	0	12	0	0	0	0	0	16	0	0	0	0	2	0	0	0	0	0	9	4	0	0	0	0	0	0	32	0	0	11	0	1	0	0	3
ENSG00000215114.9	10	60	10	51	16	51	0	127	39	0	13	3	77	0	27	19	12	14	12	0	0	313	0	0	92	0	68	12	32	17	3	0	0	70	0	51	0	134	0	6	103	54	53	9	26	59	0	195	62
ENSG00000249052.1	0	0	0	1	0	0	0	4	0	0	0	0	0	0	0	3	0	4	0	0	0	0	0	0	0	0	0	0	16	0	0	0	0	0	0	0	0	0	0	0	11	12	0	0	0	24	0	0	0
ENSG00000133398.4	33	12	11	34	14	11	13	86	18	0	9	13	89	19	14	14	0	0	0	0	0	128	0	0	82	8	37	0	15	15	1	26	0	36	56	0	0	58	0	0	70	17	29	21	18	0	9	120	30
ENSG00000250764.1	7	4	0	0	1	0	0	8	3	0	0	0	7	0	2	9	0	10	0	19	0	4	0	0	8	4	6	0	8	8	0	0	0	11	2	0	0	14	0	0	42	17	14	1	0	34	1	16	12
ENSG00000230736.2	1	2	0	1	0	0	0	18	5	0	0	5	0	0	2	2	0	3	0	0	0	1	0	0	1	0	0	0	0	0	0	0	0	0	0	0	0	3	5	0	0	0	13	0	7	0	0	0	0
ENSG00000182048.11	3	0	0	0	0	3	0	1	14	6	7	1	11	0	5	11	0	26	0	8	0	0	2	22	0	0	4	0	13	5	2	0	26	19	0	22	0	0	0	0	43	84	1	0	4	19	0	0	6
ENSG00000272316.1	10	9	0	12	0	4	6	50	2	0	1	0	52	0	17	11	0	17	1	1	0	67	0	0	53	0	22	0	19	19	0	0	1	44	0	10	0	60	0	0	3	20	31	0	10	3	4	22	5
ENSG00000270011.7	0	0	0	0	2	0	0	15	0	0	0	0	7	0	4	0	0	0	0	0	0	6	12	0	4	0	5	0	0	0	0	7	0	8	0	0	0	3	0	0	2	13	1	0	2	23	0	11	2
ENSG00000260685.1	0	1	0	0	0	1	0	0	0	0	0	0	2	0	0	0	0	9	0	0	0	1	10	0	1	0	1	0	0	6	0	0	0	8	1	0	0	1	0	8	0	1	0	0	0	0	1	0	0
ENSG00000199801.1	0	0	0	0	0	0	0	0	0	0	0	0	0	0	0	0	0	13	0	0	0	0	0	0	0	0	0	0	0	3	0	0	0	0	0	0	0	0	0	0	0	0	0	0	0	0	0	0	0
ENSG00000199890.1	0	0	0	2	0	0	0	9	0	0	4	0	20	0	0	0	0	0	0	0	0	1	0	0	1	0	0	0	0	0	0	0	0	7	0	0	0	0	0	0	0	0	0	0	0	13	0	0	2
ENSG00000164323.14	16	51	17	71	4	33	0	258	13	0	13	0	118	69	39	14	0	46	5	55	13	86	2	0	75	1	50	0	36	67	4	5	29	68	8	8	0	164	2	0	142	56	44	0	52	64	9	53	32
ENSG00000177721.4	5	11	1	3	20	6	0	80	14	0	0	1	24	0	20	43	0	8	0	0	3	45	7	8	9	0	50	0	4	7	0	0	37	66	0	0	0	61	0	0	96	23	19	5	22	1	1	109	12
ENSG00000268723.1	0	0	0	0	0	0	0	0	0	13	0	0	0	0	0	0	0	0	0	0	0	0	0	0	0	0	0	0	0	0	3	0	0	0	0	0	0	3	0	0	0	9	0	5	0	15	0	0	0
ENSG00000243244.6	8	12	9	9	3	35	0	64	1	21	14	6	42	41	8	0	20	11	0	5	0	27	11	0	24	3	37	0	11	16	0	15	44	52	0	68	0	70	0	0	41	23	14	14	18	23	2	35	24
ENSG00000273214.1	0	0	0	0	0	0	0	3	0	0	5	0	0	0	3	0	0	0	0	0	0	0	0	0	0	0	0	0	4	5	0	0	0	1	0	0	0	0	4	0	9	6	0	0	0	0	0	0	0
ENSG00000250164.1	0	0	0	0	0	0	7	0	7	0	0	0	11	0	0	0	0	0	0	0	0	1	0	0	0	0	0	0	6	0	0	0	0	15	0	0	0	0	0	0	0	5	0	0	0	0	0	0	0
ENSG00000177932.7	2	15	5	3	7	6	0	56	7	0	16	1	23	5	62	12	15	33	0	0	0	32	0	0	167	5	46	8	12	16	1	0	0	84	0	24	0	110	6	26	61	71	89	16	19	65	2	57	30
ENSG00000106479.11	40	29	12	22	30	73	0	327	45	30	94	0	52	23	102	84	0	30	0	0	0	89	14	21	70	4	74	17	13	4	0	22	0	98	77	38	0	319	1	0	92	53	113	6	57	37	5	153	63
ENSG00000207579.1	0	0	0	0	0	0	0	0	0	0	0	0	0	0	0	0	0	0	0	0	0	0	0	0	0	0	0	0	0	0	0	0	0	0	0	0	0	0	0	0	0	0	0	0	0	0	0	0	0
ENSG00000212258.1	0	0	0	0	0	0	0	0	0	0	0	0	0	0	0	26	0	0	0	0	0	0	0	0	0	0	1	0	0	0	0	0	0	2	0	0	0	0	0	0	0	7	0	0	0	0	0	0	0
ENSG00000230627.1	0	0	0	0	6	0	0	0	0	34	5	0	0	0	0	0	0	0	0	0	0	0	0	0	2	0	0	0	0	0	0	0	0	4	0	0	0	0	0	0	26	3	0	0	0	0	0	0	0
ENSG00000236813.1	0	0	0	0	0	0	0	0	1	0	6	0	0	0	0	0	0	6	0	0	0	0	0	0	0	0	0	0	0	0	0	0	0	0	0	0	0	0	0	0	0	1	0	0	0	0	0	0	0
ENSG00000235034.7	0	0	0	0	1	0	0	5	0	23	3	0	0	0	0	3	0	18	0	0	0	0	13	4	1	0	0	0	19	0	0	2	0	3	0	0	0	8	0	0	17	24	7	30	1	0	0	0	7
ENSG00000231990.2	0	0	0	2	0	0	0	1	0	0	10	5	0	0	0	0	0	15	0	0	0	1	9	0	0	0	2	11	0	0	10	0	0	12	0	0	0	0	0	0	43	28	0	0	0	21	0	0	0
ENSG00000229708.1	0	0	0	0	0	0	0	0	0	0	4	0	0	0	0	0	0	0	0	0	0	0	0	0	0	0	0	0	0	0	0	0	0	0	0	0	0	0	0	0	0	0	0	0	0	7	0	0	0
ENSG00000182261.4	0	0	0	0	0	0	0	0	0	0	0	0	0	0	0	0	0	0	0	0	0	0	0	0	0	0	0	0	0	0	0	0	0	0	0	0	0	0	0	0	0	0	0	0	0	0	0	0	0
ENSG00000237347.2	2	0	0	0	0	0	0	2	0	0	0	0	7	9	4	0	0	0	0	0	0	7	0	0	2	0	1	0	4	11	0	0	0	2	0	0	0	1	0	0	0	9	9	0	4	14	0	16	14
ENSG00000167077.13	19	9	2	7	2	15	0	41	3	0	6	4	91	19	18	0	19	58	27	12	3	2	7	8	6	1	27	109	30	51	4	0	30	76	2	18	0	48	34	0	97	202	14	0	14	57	1	26	25
ENSG00000237628.2	0	2	0	0	0	0	0	5	0	0	0	0	0	0	0	0	0	0	0	0	0	7	0	0	1	0	5	0	0	0	0	0	5	0	0	0	0	6	0	0	21	0	0	0	0	34	0	0	0
ENSG00000285575.1	0	0	0	0	0	0	0	6	0	0	1	0	0	0	0	0	0	0	5	12	0	0	16	0	0	0	0	0	0	0	0	0	0	0	0	0	0	0	0	0	0	17	0	0	0	0	0	0	0
ENSG00000265699.1	0	0	0	0	0	0	0	0	0	0	0	0	0	0	0	0	0	0	0	0	0	0	0	0	0	0	0	10	0	0	0	0	0	0	0	0	0	0	0	0	0	1	0	0	0	0	0	0	0
ENSG00000276391.1	1	1	0	0	0	0	0	0	0	0	0	0	0	0	0	0	0	0	0	0	0	5	0	0	0	0	2	0	0	0	0	0	0	16	0	0	0	0	0	0	0	5	0	0	0	0	0	0	0
ENSG00000260690.1	0	0	0	0	0	0	0	0	0	0	0	0	0	0	0	0	0	0	0	0	0	0	0	14	0	0	0	0	0	0	0	0	0	7	0	0	0	0	0	0	0	8	0	0	8	0	0	0	0
ENSG00000162777.17	51	86	12	58	24	43	0	131	58	27	44	2	78	47	30	28	10	49	13	21	0	46	28	1	108	12	36	16	33	41	12	13	64	98	11	61	0	368	61	0	28	73	50	61	85	23	12	108	75
ENSG00000253915.1	3	0	1	2	6	0	0	0	0	0	0	0	4	0	0	0	0	0	0	0	0	3	0	0	0	0	13	0	0	0	0	0	0	1	0	0	0	1	0	0	0	7	0	0	6	0	0	0	5
ENSG00000239393.1	0	0	0	0	0	2	0	2	0	0	0	0	0	0	0	0	0	0	0	0	0	4	0	0	0	0	0	9	0	0	0	0	0	0	0	0	0	6	0	0	0	5	0	0	0	0	0	0	3
ENSG00000201852.1	0	0	0	0	0	0	0	5	0	0	0	0	0	0	0	0	0	3	0	0	0	0	0	0	0	0	0	0	3	0	0	0	0	11	0	0	0	0	0	0	1	3	0	0	0	0	0	0	0
ENSG00000262730.1	0	0	0	0	0	0	0	0	0	0	0	0	0	0	0	0	0	0	0	0	0	0	0	0	0	0	0	0	0	0	0	0	0	0	0	0	0	0	0	0	0	0	0	0	0	0	0	0	0
ENSG00000255560.1	0	0	0	0	0	0	0	0	0	0	0	0	0	0	0	0	0	0	25	0	0	0	0	0	0	0	0	0	10	0	0	0	0	4	0	0	0	0	0	0	0	14	0	0	0	3	0	0	0
ENSG00000236335.1	0	0	0	0	0	0	0	0	0	0	0	0	0	0	0	0	0	0	0	0	0	0	0	0	0	0	0	0	0	0	0	0	0	0	0	0	0	0	0	0	0	0	0	0	0	0	0	0	0
ENSG00000265644.1	0	0	0	0	0	0	0	0	0	0	9	0	0	0	0	0	0	0	0	0	0	0	0	0	0	0	0	0	9	0	0	0	0	0	0	30	0	0	0	0	46	3	0	0	0	0	0	0	0
ENSG00000132970.14	9	9	0	18	20	1	0	75	4	0	3	0	71	0	0	10	33	13	0	0	0	26	0	0	15	0	4	0	14	16	1	6	0	31	0	0	0	89	18	21	15	33	14	0	0	18	2	162	21
ENSG00000252812.1	0	0	0	0	0	0	0	0	0	0	0	0	0	0	0	0	0	0	0	0	0	1	0	0	0	0	0	0	0	0	0	0	0	6	0	0	0	0	0	0	0	9	0	0	0	0	0	0	0
ENSG00000249183.1	0	0	1	0	0	0	0	0	0	0	0	0	0	0	0	0	0	1	0	0	0	0	0	0	0	0	0	0	0	0	0	0	0	2	0	0	0	0	0	0	0	0	0	0	0	0	1	0	0
ENSG00000175928.6	25	5	12	4	48	3	42	109	16	31	5	5	68	22	118	26	6	1	0	0	0	14	0	24	2	0	94	14	41	19	18	4	0	36	16	0	0	31	8	0	84	89	136	89	26	51	3	232	48
ENSG00000260876.6	0	2	0	0	0	0	0	18	1	0	1	3	20	20	5	29	42	48	28	0	0	2	3	2	2	10	34	22	52	32	0	0	16	100	3	55	223	26	0	16	92	236	24	4	0	80	0	3	12
ENSG00000130159.14	60	19	0	32	26	22	0	40	29	0	59	5	84	0	43	29	60	18	0	9	12	179	22	0	64	7	50	11	1	33	13	10	0	28	24	0	0	70	34	63	26	31	44	50	54	22	22	156	37
ENSG00000218089.1	0	0	0	0	0	0	0	8	0	0	0	0	0	0	0	0	19	4	0	0	0	2	0	0	1	0	0	4	6	0	0	0	0	3	0	0	0	0	0	0	10	8	0	0	0	0	0	0	0
ENSG00000263697.1	0	0	0	0	0	0	0	0	0	0	0	0	0	0	0	0	0	0	0	0	0	0	0	0	0	0	0	0	0	0	0	0	0	0	0	0	0	0	0	0	0	0	0	0	0	0	0	0	0
ENSG00000285314.1	0	0	0	0	0	0	0	0	0	0	0	0	0	0	0	0	0	0	0	0	0	2	0	0	0	0	0	0	0	0	0	0	0	0	0	0	0	0	0	0	0	0	0	0	0	0	0	0	0
ENSG00000029725.17	45	77	7	111	31	112	23	265	34	0	79	2	136	6	53	50	10	9	14	8	45	100	3	17	132	15	156	0	38	36	0	16	0	94	14	36	0	240	0	0	70	71	171	43	40	14	3	253	64
ENSG00000149295.14	71	20	4	32	63	27	0	67	33	0	45	1	12	0	63	63	0	14	0	2	3	64	0	4	9	12	167	14	24	35	3	20	34	64	34	15	0	0	26	0	34	55	44	23	46	54	1	75	37
ENSG00000286806.1	1	0	0	0	0	0	0	0	0	0	0	0	0	21	0	11	0	3	0	0	0	0	0	0	0	0	5	0	0	2	0	0	0	10	0	22	0	1	0	0	0	2	0	0	0	0	0	0	0
ENSG00000241468.7	52	18	2	23	9	28	3	76	9	0	29	0	73	0	37	29	0	6	0	0	0	81	0	7	38	0	32	0	35	0	0	27	0	49	9	0	0	59	0	0	48	36	15	13	28	3	1	31	28
ENSG00000279569.1	4	0	0	3	2	3	0	16	5	0	1	0	0	0	0	0	0	2	0	0	0	2	0	0	3	0	2	0	0	0	0	1	0	0	0	0	0	2	0	0	0	5	0	0	2	2	0	0	2
ENSG00000216906.2	0	0	0	0	4	0	0	12	1	0	0	0	0	0	15	1	0	0	0	0	0	11	0	3	0	0	6	0	28	10	0	0	12	16	0	0	0	2	0	0	6	12	8	0	0	5	1	0	2
ENSG00000265781.1	0	0	0	0	0	0	0	0	0	0	0	4	0	0	0	0	0	5	0	0	0	0	0	0	0	0	3	36	18	0	1	0	0	3	0	0	0	0	0	0	0	18	0	0	0	6	0	0	0
ENSG00000251629.7	0	2	0	0	11	0	2	4	1	40	2	12	53	0	0	13	10	43	5	4	34	5	11	9	6	6	16	30	92	29	6	0	14	69	0	21	0	0	0	5	48	101	34	0	1	42	0	0	0
ENSG00000165494.11	99	115	21	104	94	96	0	504	136	5	34	7	392	130	69	219	0	50	24	0	12	529	24	21	322	18	182	88	31	54	12	36	8	218	88	4	0	563	41	19	168	121	169	87	248	27	23	438	146
ENSG00000103534.17	96	4	13	30	15	16	51	71	49	19	0	9	6	0	8	9	8	23	57	0	0	35	15	5	20	12	19	11	40	29	18	13	0	58	20	23	0	18	0	0	57	109	22	0	45	17	7	51	149
ENSG00000286899.1	1	0	1	3	0	1	0	17	0	0	0	9	13	0	17	0	0	2	0	0	0	9	0	0	17	0	8	0	5	9	0	0	12	10	0	23	0	1	0	0	20	22	7	1	1	37	0	20	2
ENSG00000110719.10	60	22	16	44	81	151	0	60	189	13	30	18	219	192	139	165	31	47	26	19	8	282	1	31	114	88	133	79	31	9	2	55	24	24	147	0	0	205	190	71	84	29	206	76	215	37	130	144	561
ENSG00000254006.5	0	0	2	0	0	0	0	0	0	0	0	0	0	11	0	19	0	15	0	11	11	0	0	0	1	0	0	0	0	4	0	0	0	7	8	0	0	0	0	0	0	9	2	0	0	12	0	0	1
ENSG00000089280.18	684	571	101	537	240	592	0	1845	611	5	191	10	1144	344	491	500	9	59	27	15	25	3276	9	46	1969	50	1388	33	76	17	2	144	8	1204	199	92	0	2055	131	28	1056	361	783	280	718	54	59	2846	660
ENSG00000163576.18	6	3	4	0	20	2	0	25	2	0	0	5	49	0	0	0	0	9	0	1	1	25	21	12	7	0	16	13	37	1	0	12	0	41	0	71	0	2	0	0	17	130	5	2	0	24	0	0	0
ENSG00000286923.1	0	0	0	0	0	0	0	2	0	0	0	0	0	0	5	0	0	5	0	18	0	1	0	0	1	0	2	0	8	0	3	0	25	6	0	0	0	0	0	0	42	6	0	12	0	0	0	0	0
ENSG00000260969.2	17	3	3	3	3	2	0	44	3	0	5	0	31	0	4	30	0	8	0	0	0	43	3	0	7	0	5	0	3	13	2	0	0	33	0	42	0	42	0	0	4	26	14	5	4	5	0	29	0
ENSG00000251171.1	4	1	13	6	0	4	0	27	5	0	3	0	33	0	1	0	0	2	0	0	0	4	0	0	1	6	18	0	0	22	0	8	0	8	0	0	0	36	0	0	12	7	1	0	13	10	0	0	4
ENSG00000185739.13	4	0	0	2	8	0	0	16	0	1	16	0	15	0	15	13	0	8	0	10	0	4	4	5	85	0	8	20	25	18	0	5	27	38	4	0	0	40	35	0	15	40	19	7	0	30	1	133	7
ENSG00000108559.12	18	11	4	38	31	51	0	100	14	0	17	9	76	0	4	12	0	20	0	0	0	90	33	0	40	9	46	0	12	9	13	3	0	71	15	82	0	115	15	41	50	34	42	37	36	0	4	21	56
ENSG00000276517.1	7	26	17	27	1	21	0	109	0	0	0	0	39	0	0	23	0	0	0	0	0	49	0	0	23	12	19	0	0	8	0	4	0	48	19	20	0	68	0	0	0	39	4	0	6	35	0	18	19
ENSG00000268575.1	1	3	0	12	7	6	0	27	7	0	7	4	17	0	3	0	0	5	0	5	0	24	0	0	11	0	9	0	8	12	0	0	0	2	10	0	0	31	0	0	12	2	8	0	12	9	0	21	10
ENSG00000269983.1	0	0	0	0	0	0	0	0	0	0	0	0	0	0	0	0	0	0	0	0	0	1	0	0	0	0	0	0	0	0	0	0	0	0	0	0	0	0	0	0	0	0	0	0	0	0	0	0	0
ENSG00000228355.1	0	0	0	0	0	0	0	0	0	0	0	0	0	0	0	0	0	0	0	0	0	0	0	0	0	0	0	0	0	0	0	0	0	0	0	0	0	0	0	0	0	2	0	0	0	2	0	0	0
ENSG00000267697.2	0	0	0	0	0	0	0	0	0	0	0	0	0	0	0	0	0	0	0	0	0	0	0	0	0	0	0	0	0	0	0	0	0	0	0	0	0	0	0	0	0	0	0	0	0	0	0	0	0
ENSG00000278783.1	0	0	0	0	0	0	0	2	0	0	0	0	0	0	0	0	0	0	0	0	0	1	0	0	1	0	4	0	0	0	0	0	0	0	0	0	0	1	5	0	0	2	0	0	0	0	0	0	0
ENSG00000258179.1	0	0	0	0	0	0	0	0	0	0	0	0	0	0	0	0	0	0	0	0	0	0	0	17	0	0	0	0	0	0	2	0	0	0	0	0	0	0	0	0	0	12	0	0	0	0	0	0	0
ENSG00000179841.8	19	33	1	26	5	14	0	102	14	0	0	0	138	15	45	38	0	10	17	0	5	92	0	10	45	1	76	47	41	17	5	0	89	76	8	0	0	109	0	12	5	45	51	38	16	51	0	77	7
ENSG00000104341.17	196	86	15	291	24	145	0	303	54	16	13	0	240	19	22	64	0	0	0	0	0	2584	15	0	198	60	146	0	10	14	0	15	0	170	17	1	0	68	0	0	49	173	247	27	311	27	27	208	277
ENSG00000258314.3	0	0	0	0	0	0	0	0	0	0	0	0	10	0	0	0	0	0	0	0	0	0	0	0	0	0	0	0	0	0	0	0	0	0	0	0	0	0	0	0	0	2	1	0	0	0	1	0	0
ENSG00000123933.17	63	68	25	124	69	64	0	1190	81	2	144	23	232	123	450	191	56	65	9	10	18	620	2	11	172	62	192	11	64	33	1	73	3	172	61	33	0	719	44	35	177	188	452	190	226	39	27	612	241
ENSG00000259513.1	0	12	0	1	0	1	0	19	0	0	0	0	0	0	0	0	0	7	0	0	0	16	31	0	6	0	0	0	0	0	0	0	0	0	0	0	0	1	0	0	50	0	5	0	0	0	0	9	0
ENSG00000228339.1	0	2	0	0	0	0	0	2	0	0	0	0	3	21	0	0	0	4	0	0	0	0	0	0	1	0	0	0	0	1	0	0	9	5	0	0	0	0	0	0	1	7	0	0	6	0	0	0	0
ENSG00000171403.10	0	0	0	0	0	0	0	0	0	0	0	2	0	70	0	0	0	5	0	13	17	0	0	0	0	0	0	0	31	14	1	0	0	7	0	0	0	0	1	0	26	37	2	0	0	8	0	0	0
ENSG00000172294.7	0	0	0	0	0	0	0	0	0	0	0	0	0	0	0	0	0	0	0	0	1	0	0	0	0	0	0	0	0	0	0	0	0	0	0	0	0	0	0	0	0	0	0	0	0	0	0	0	0
ENSG00000251834.1	0	1	0	1	0	1	0	0	0	0	0	0	1	0	0	2	0	0	0	0	0	0	0	0	1	0	0	0	6	0	0	0	0	0	0	0	0	0	0	0	0	1	0	0	1	0	0	0	1
ENSG00000196937.11	21	39	0	21	8	27	22	181	11	0	8	0	74	4	9	10	24	32	0	5	0	91	21	0	52	13	31	53	17	44	0	0	21	60	3	9	0	189	0	37	13	15	20	10	50	0	0	50	13
ENSG00000224631.4	2	10	4	6	2	67	0	24	4	0	0	0	52	0	14	0	10	2	0	0	0	43	0	0	20	0	2	0	7	8	0	18	0	15	0	30	0	47	0	0	19	0	12	0	10	5	2	18	6
ENSG00000177034.16	25	54	9	52	5	17	0	117	8	4	7	9	242	34	79	22	0	16	43	0	3	224	16	0	214	0	81	0	25	20	4	0	66	72	8	30	0	260	16	24	31	60	103	14	59	52	2	241	54
ENSG00000183580.10	15	35	7	14	10	20	0	52	23	25	69	8	16	57	28	67	20	47	56	1	6	26	0	0	50	12	40	0	47	6	1	13	0	45	6	0	0	35	67	0	84	13	66	14	41	6	4	347	28
ENSG00000105392.16	0	1	0	0	0	0	0	0	0	0	7	7	0	0	0	55	25	29	0	4	11	0	3	15	0	0	1	5	17	13	3	0	20	26	10	1	0	0	0	0	39	64	0	1	0	33	1	0	4
ENSG00000202517.1	0	0	0	0	0	0	0	0	0	0	5	0	0	0	0	0	0	0	0	0	0	2	0	0	0	0	6	0	0	0	0	0	0	0	0	0	0	0	0	0	0	4	0	0	4	0	0	0	0
ENSG00000207867.1	0	0	0	0	0	0	0	0	0	0	0	0	0	0	0	0	0	0	0	0	0	0	0	0	0	0	0	0	32	0	0	0	0	0	0	0	0	0	0	0	0	2	5	0	0	0	0	0	0
ENSG00000102900.13	24	22	5	41	21	60	0	97	17	32	12	3	73	37	77	49	0	45	0	5	22	126	19	5	53	6	71	44	47	23	8	13	85	193	31	70	0	241	1	31	107	108	20	41	67	36	1	153	46
ENSG00000259224.2	5	3	0	0	5	4	0	16	0	0	6	0	10	6	2	3	0	0	0	0	0	19	0	0	22	0	16	0	3	13	0	0	0	7	0	18	0	44	0	0	0	11	11	18	17	28	0	51	5
ENSG00000277566.1	6	4	0	2	0	4	0	0	0	0	0	0	0	6	5	0	0	0	0	0	0	13	0	0	7	0	3	0	7	2	3	0	0	2	0	0	0	30	0	0	0	5	4	0	3	0	0	10	3
ENSG00000251284.2	0	0	0	0	0	0	0	4	0	0	0	0	0	0	0	0	0	4	0	0	0	0	0	0	0	0	0	0	0	0	1	0	0	0	0	0	0	0	0	0	17	3	9	0	0	6	0	0	0
ENSG00000279352.1	0	0	0	0	0	0	0	0	0	0	0	0	0	0	8	4	0	1	0	0	0	1	0	0	2	1	0	0	3	8	0	0	11	0	0	19	0	0	0	0	0	9	0	0	0	0	0	0	0
ENSG00000137845.15	114	116	19	85	69	161	17	288	69	0	40	10	376	76	58	48	77	51	11	2	27	772	0	4	370	27	232	26	71	36	10	43	59	230	9	14	0	557	92	10	252	324	188	30	171	99	28	379	99
ENSG00000238884.1	0	0	0	0	0	0	0	0	0	0	0	0	0	0	0	0	0	0	0	0	0	0	0	0	0	0	0	0	0	0	0	0	0	0	0	0	0	0	0	0	0	1	0	0	0	0	0	6	0
ENSG00000227400.2	4	1	0	4	1	0	0	0	0	0	0	0	21	0	0	0	0	2	0	8	0	18	0	0	1	0	2	0	5	4	0	0	0	12	0	0	0	0	0	0	0	5	0	0	0	4	0	17	2
ENSG00000243319.7	1	5	1	1	3	0	0	153	9	0	12	6	34	10	8	31	22	10	0	2	0	14	0	0	21	6	0	0	42	20	0	0	1	33	0	0	0	15	57	20	52	14	0	6	2	35	0	73	0
ENSG00000107165.13	0	2	0	0	6	0	0	23	0	0	23	0	5	0	13	0	9	8	0	12	0	5	10	21	0	0	24	18	44	16	5	0	0	20	4	10	0	0	0	46	104	20	4	0	0	32	1	0	0
ENSG00000250813.1	0	0	0	0	0	0	0	0	0	0	0	1	0	0	0	0	0	0	0	0	0	0	0	0	0	0	11	0	5	0	0	0	0	0	0	0	0	0	0	0	0	1	5	0	0	0	0	0	0
ENSG00000240809.1	2	0	0	5	0	0	0	0	1	0	8	0	4	0	0	6	0	11	13	0	0	2	35	0	24	0	2	0	4	0	3	0	0	6	5	0	0	0	0	0	0	2	0	0	0	2	0	0	0
ENSG00000224169.1	0	0	0	0	0	0	0	0	0	0	0	0	0	0	0	0	0	0	0	0	0	0	0	0	0	0	0	0	0	0	0	0	0	0	0	0	0	0	0	0	0	0	0	0	0	0	0	0	0
ENSG00000260157.3	0	0	0	0	0	0	0	0	0	0	0	0	0	0	0	0	0	13	0	0	0	0	0	7	0	2	5	0	2	0	0	0	0	6	0	0	0	0	0	0	0	3	0	0	0	9	0	0	0
ENSG00000236409.2	0	3	0	2	0	1	0	2	0	0	0	2	2	0	0	3	0	5	0	0	0	0	0	0	3	0	0	0	15	8	8	0	0	0	0	0	0	1	0	0	27	194	0	0	0	19	0	4	5
ENSG00000255380.1	0	0	0	0	0	0	0	0	0	0	24	0	0	0	0	0	0	1	0	0	0	2	0	8	0	2	0	0	9	16	0	0	0	2	0	0	0	0	0	0	0	19	0	0	0	0	0	0	0
ENSG00000201301.1	0	0	0	0	0	0	0	7	0	0	0	0	0	0	0	0	0	0	0	0	0	0	0	0	0	0	0	39	0	0	0	0	0	0	0	0	0	0	0	0	0	0	0	0	0	0	0	0	0
ENSG00000273035.1	0	1	0	0	0	0	0	37	0	0	0	0	0	0	0	0	0	2	0	0	0	4	0	0	4	0	3	0	6	13	1	0	0	0	0	0	0	0	0	0	0	6	0	0	0	0	0	10	0
ENSG00000224901.1	0	3	0	0	0	3	0	7	0	0	1	0	13	0	2	0	0	2	0	0	0	0	0	0	1	0	1	0	4	7	0	0	0	0	0	0	0	2	0	0	0	0	0	0	0	32	2	55	1
ENSG00000254195.1	0	0	0	0	0	0	0	0	0	0	0	0	0	0	0	0	0	0	0	0	0	0	0	0	0	0	0	0	4	0	1	0	0	0	0	0	0	0	0	0	0	2	0	0	0	0	0	0	0
ENSG00000234406.1	0	0	0	0	0	0	0	3	0	0	0	7	0	0	0	0	0	6	0	0	0	0	0	0	0	0	0	0	0	0	0	0	0	1	0	0	0	0	0	0	0	18	0	0	0	8	0	0	0
ENSG00000234189.1	0	0	0	0	0	0	0	0	0	0	0	0	12	0	0	0	0	0	0	0	0	0	0	0	0	0	0	0	0	0	1	0	0	0	0	0	0	0	0	0	0	3	0	7	0	0	0	0	0
ENSG00000227685.1	0	0	0	0	0	0	0	12	0	0	0	0	0	30	0	0	20	3	0	0	0	1	0	0	0	0	0	0	0	0	0	0	0	0	0	39	0	0	0	0	0	1	0	0	0	0	0	0	0
ENSG00000225000.1	0	0	0	0	0	0	0	0	3	0	0	0	0	0	0	0	0	0	0	0	0	0	0	0	2	0	1	0	8	14	0	0	0	0	0	0	0	0	0	0	25	4	0	0	0	1	0	0	0
ENSG00000185753.13	26	36	0	37	9	25	0	29	30	0	9	1	73	22	28	10	0	1	56	0	2	144	0	8	31	0	90	5	44	7	4	8	0	46	0	34	0	96	0	0	5	126	27	8	40	14	2	71	22
ENSG00000273308.1	3	0	0	2	1	2	0	1	0	0	0	0	14	0	10	0	0	11	0	0	0	6	0	0	6	0	2	0	0	0	0	0	0	3	0	0	0	11	0	0	2	2	2	0	0	0	0	9	2
ENSG00000248599.2	0	0	19	0	0	0	0	8	3	0	0	5	1	0	0	0	0	0	0	0	12	2	21	0	0	5	1	0	20	29	2	0	0	26	5	0	0	0	0	0	11	48	0	1	0	24	0	3	8
ENSG00000120242.4	0	0	0	0	0	0	0	1	0	0	17	0	0	0	0	0	0	0	0	0	0	0	0	0	0	0	0	9	5	17	0	0	12	0	0	0	0	0	0	0	0	17	0	0	0	1	0	0	0
ENSG00000249545.1	0	12	1	0	0	0	0	6	0	0	0	0	4	0	0	0	0	0	0	0	0	0	0	0	0	7	6	0	6	0	4	0	0	5	0	29	0	0	0	0	0	4	12	0	0	0	0	0	0
ENSG00000240723.3	1	2	0	0	1	1	0	8	0	0	0	0	6	0	0	0	0	0	0	0	0	2	0	0	1	0	0	0	0	0	0	0	0	3	0	14	0	0	0	0	0	0	0	0	0	15	0	0	0
ENSG00000270087.5	3	0	0	0	0	0	0	4	0	0	0	0	0	0	0	0	0	17	0	0	0	0	0	0	2	0	0	10	11	0	0	0	0	14	0	0	0	9	0	14	0	0	0	0	0	19	0	0	0
ENSG00000223406.1	0	0	0	0	0	0	0	0	0	0	0	0	0	0	0	0	0	0	0	0	0	0	0	0	0	0	0	0	0	0	0	0	0	0	0	0	0	0	0	0	0	0	0	0	0	0	0	0	0
ENSG00000117262.19	3	8	0	18	3	32	0	18	4	0	0	0	57	7	19	22	0	4	2	0	6	48	0	0	33	2	39	0	40	11	0	0	34	43	0	12	0	30	21	13	41	66	32	9	28	4	3	30	23
ENSG00000276350.1	0	0	0	0	0	0	0	0	0	0	0	0	0	0	0	0	0	0	0	0	0	0	0	0	0	0	0	0	0	0	0	0	0	0	0	0	0	0	6	0	0	0	0	0	0	0	0	0	0
ENSG00000252537.1	0	0	0	0	0	0	0	0	0	0	0	0	0	0	0	0	0	0	0	0	0	0	0	0	0	0	0	0	0	0	0	0	0	0	0	0	0	0	0	0	0	4	0	0	3	0	0	0	0
ENSG00000239576.1	0	0	0	0	0	2	0	8	0	0	0	0	2	0	0	0	0	0	0	0	0	11	0	0	2	0	2	0	0	0	0	0	0	2	0	0	0	3	0	0	0	0	8	0	0	0	0	0	3
ENSG00000200591.1	0	3	0	0	0	0	0	11	0	0	0	0	0	0	0	0	0	0	0	0	0	5	0	0	11	0	0	0	4	0	0	0	0	2	0	0	0	6	0	0	0	4	0	0	20	0	0	0	0
ENSG00000214827.11	1	6	0	0	0	0	0	4	5	0	0	0	7	0	0	1	0	5	0	0	0	0	0	0	5	0	7	0	6	0	0	0	0	19	7	0	0	4	0	28	6	9	0	0	1	0	0	3	0
ENSG00000231700.3	0	0	0	0	0	0	0	1	0	0	0	0	1	0	0	0	0	12	0	10	0	0	0	0	0	0	0	0	0	0	0	0	0	15	0	0	0	0	0	0	0	12	0	0	0	0	0	0	3
ENSG00000207371.1	0	0	0	0	0	0	0	0	0	0	0	0	0	0	0	0	0	0	0	0	0	0	0	0	0	0	0	0	0	6	0	0	0	0	0	0	0	0	0	0	0	0	0	0	0	0	0	0	0
ENSG00000264058.2	0	0	0	0	0	0	0	0	0	0	0	0	0	0	0	0	0	0	0	0	0	0	0	0	0	0	0	0	0	0	0	0	0	0	0	0	0	0	0	0	0	0	0	0	0	0	0	0	0
ENSG00000258440.1	0	0	0	0	0	0	0	0	0	0	0	0	0	0	0	0	0	0	0	0	0	0	0	0	0	0	1	0	5	0	0	0	0	0	0	0	0	0	0	0	0	7	0	0	0	1	0	0	0
ENSG00000231814.3	0	0	0	0	0	0	0	0	0	0	0	8	0	0	6	0	0	13	0	0	0	0	0	0	0	0	0	16	32	17	4	0	21	23	0	0	0	0	0	0	0	17	0	0	0	9	0	0	0
ENSG00000201309.1	0	0	0	0	0	0	0	0	0	0	0	0	0	0	0	0	0	0	0	0	0	0	0	0	2	0	0	0	0	0	0	0	0	0	0	0	0	0	0	0	0	0	0	0	0	0	0	0	0
ENSG00000199782.1	0	0	0	0	0	0	0	1	0	0	0	0	0	0	0	0	0	0	0	0	0	0	0	0	0	0	0	0	0	0	0	0	0	1	0	0	0	6	0	0	0	15	0	0	0	0	0	0	0
ENSG00000176715.16	90	54	27	96	62	149	67	316	101	54	54	22	329	309	189	169	20	32	0	34	23	424	0	7	250	8	221	26	73	22	0	33	41	211	62	84	92	361	80	95	180	138	221	39	199	18	23	468	209
ENSG00000170160.17	2	0	0	0	0	0	0	12	0	3	2	0	48	0	7	37	0	43	50	6	41	0	28	18	2	20	23	67	28	34	23	0	28	39	0	67	0	11	0	2	52	57	5	0	0	56	0	0	0
ENSG00000286116.1	0	14	0	0	1	3	0	22	0	0	0	0	43	0	1	12	0	0	0	0	0	1	0	9	8	0	5	13	8	0	0	6	0	9	0	0	0	33	0	0	28	24	0	0	0	24	1	0	1
ENSG00000203413.3	0	0	0	0	0	0	0	0	0	0	0	0	0	0	0	0	0	13	0	0	0	1	0	12	0	0	6	0	5	7	0	0	0	0	0	0	0	0	0	14	0	5	6	0	0	0	0	0	0
ENSG00000186439.14	0	0	0	0	1	71	19	98	0	0	8	7	2	6	26	14	0	8	19	10	0	0	0	3	4	26	15	41	43	83	2	0	75	107	0	12	0	3	0	14	129	148	7	26	3	127	0	0	0
ENSG00000260460.1	0	1	0	0	0	0	0	0	0	0	0	0	0	0	0	0	0	7	0	0	0	0	0	0	0	0	4	0	17	0	0	0	6	17	0	27	0	3	0	0	0	2	0	0	0	3	0	0	0
ENSG00000079101.16	0	3	0	5	2	0	0	7	0	0	0	12	11	0	0	3	0	43	11	0	0	9	24	0	4	0	13	18	14	4	0	0	30	26	0	12	0	3	0	14	48	30	19	0	9	44	0	19	4
ENSG00000217165.1	4	0	0	11	0	3	0	43	0	38	4	0	82	0	13	21	0	4	0	0	8	51	5	0	20	0	44	0	24	1	0	0	8	32	4	0	0	34	0	0	22	215	23	7	7	6	0	91	11
ENSG00000065054.14	78	11	5	37	51	44	1	197	114	0	25	5	38	16	45	64	0	6	15	0	0	152	9	4	64	18	61	0	8	4	4	20	5	11	73	33	0	169	36	0	33	148	52	19	99	16	17	252	102
ENSG00000119900.9	28	92	33	61	10	40	0	167	18	0	6	1	144	10	39	34	0	36	1	18	0	144	9	0	132	28	239	0	8	31	0	5	10	31	18	93	0	190	3	0	71	176	38	28	39	22	3	55	21
ENSG00000114480.13	30	12	1	50	16	9	0	60	15	35	11	1	103	0	14	18	24	36	0	0	0	117	0	1	110	0	193	12	17	27	15	0	48	37	0	21	0	58	12	0	15	54	57	29	33	9	5	21	10
ENSG00000211728.2	0	0	0	0	1	0	0	0	0	0	0	0	0	3	0	0	0	0	0	0	0	0	0	0	0	0	0	0	0	0	0	0	0	2	0	0	0	0	0	0	0	0	0	0	0	0	0	0	0
ENSG00000065802.12	119	36	4	48	41	41	34	205	60	0	31	9	223	52	115	84	16	33	0	26	6	346	0	5	149	9	127	2	26	32	14	39	3	133	47	0	0	205	30	22	76	254	120	68	20	76	14	212	157
ENSG00000232600.3	0	0	0	0	0	1	0	2	4	0	1	0	0	0	6	4	0	0	0	0	0	9	0	0	0	4	1	0	8	0	2	3	0	2	0	0	0	7	16	0	11	2	0	8	2	0	2	10	3
ENSG00000204673.10	66	21	1	55	54	100	17	233	72	30	2	0	135	18	75	58	0	4	0	16	0	350	0	0	107	9	69	4	7	17	0	22	1	46	69	0	0	143	4	12	86	21	77	108	108	18	16	270	100
ENSG00000047936.10	0	16	3	19	5	0	48	160	21	0	39	2	14	64	6	22	6	6	27	0	0	0	23	0	50	0	5	41	94	57	23	0	132	66	7	0	0	0	0	48	72	112	29	0	26	66	0	0	16
ENSG00000169249.12	3	11	0	6	4	8	0	15	5	0	56	0	0	0	4	0	30	18	0	22	0	29	0	0	12	0	18	1	29	10	0	0	0	27	5	0	0	33	1	0	22	16	5	0	4	39	0	27	6
ENSG00000225205.5	1	8	1	10	0	11	0	4	4	0	0	1	5	0	0	2	0	23	0	0	0	24	0	6	23	2	2	0	7	27	0	0	0	9	8	0	0	20	0	59	13	26	0	0	4	1	1	0	4
ENSG00000278900.1	0	0	1	1	0	0	0	0	0	0	0	0	6	0	0	1	0	0	0	0	0	7	0	0	16	0	2	0	3	0	0	0	0	9	0	22	0	11	0	0	0	6	0	0	0	0	0	0	0
ENSG00000265052.2	9	0	0	2	0	3	0	0	8	0	0	0	5	0	7	2	0	0	0	18	0	1	0	0	1	3	0	0	0	0	0	0	0	0	0	0	0	0	0	0	28	3	1	0	3	18	0	10	12
ENSG00000279149.1	0	10	0	9	0	5	0	4	0	0	0	5	0	0	0	0	0	17	10	0	0	3	1	0	5	0	5	0	14	12	6	0	0	23	0	0	0	9	0	13	20	15	3	0	0	25	1	0	3
ENSG00000203965.13	16	9	2	6	2	5	0	64	0	4	3	0	60	0	7	9	12	22	27	0	0	33	0	32	31	4	39	12	23	23	0	0	0	66	11	45	0	79	0	7	26	67	16	2	9	38	0	99	2
ENSG00000241520.1	0	0	0	0	0	0	0	0	0	0	0	0	15	0	5	0	0	0	0	0	0	0	0	0	3	0	0	0	6	0	0	0	0	15	0	0	0	3	0	0	0	0	3	2	0	10	0	0	0
ENSG00000282599.1	0	0	0	0	0	0	0	0	0	0	0	0	0	0	0	0	0	0	0	0	0	0	0	0	0	0	0	0	0	0	0	0	0	0	0	23	0	0	0	0	0	0	0	0	0	0	0	0	0
ENSG00000235917.1	1	3	0	0	0	7	0	5	0	0	5	0	3	0	4	0	0	0	0	0	15	3	0	0	1	0	3	0	7	0	0	0	0	23	0	0	0	9	0	0	0	0	0	0	0	9	0	0	0
ENSG00000199349.1	0	2	0	0	0	0	0	0	0	0	0	0	0	0	0	0	0	0	0	0	0	1	0	0	0	0	6	0	3	0	0	0	0	0	0	1	0	0	0	0	0	1	12	0	0	0	0	0	0
ENSG00000249839.1	3	2	0	0	0	3	0	10	4	0	0	0	1	0	3	0	0	0	1	0	0	12	0	0	2	0	0	0	15	5	0	4	0	15	1	0	0	3	0	0	0	6	1	8	4	0	0	0	2
ENSG00000225473.1	0	3	0	1	0	0	0	2	0	0	4	0	0	0	0	4	0	2	0	0	0	4	0	0	0	0	1	0	3	0	0	0	0	4	6	0	0	24	0	0	0	12	12	0	1	32	0	0	3
ENSG00000263584.1	2	1	0	2	0	0	0	0	1	0	0	0	15	0	0	0	0	0	0	0	0	15	0	0	1	5	0	0	0	0	0	0	0	0	0	0	0	2	0	0	0	0	0	0	0	0	0	0	2
ENSG00000091732.16	12	5	4	17	14	25	0	36	18	0	6	1	44	0	43	31	0	13	0	0	9	41	17	0	17	4	11	0	16	40	2	4	15	38	0	10	0	26	0	0	40	45	10	2	35	34	1	10	24
ENSG00000155636.15	5	18	0	10	5	12	0	30	4	0	2	11	55	2	19	65	19	42	42	22	0	46	0	0	14	3	24	5	10	7	0	18	43	31	3	0	0	62	0	0	24	57	22	10	26	14	2	15	7
ENSG00000225362.9	0	0	0	0	2	0	0	6	0	0	0	0	10	0	0	1	0	6	0	0	0	0	0	2	0	3	4	0	16	3	0	0	21	23	0	29	0	0	0	0	14	21	0	0	3	0	0	0	3
ENSG00000244071.1	0	2	0	0	0	0	0	1	0	0	0	0	0	0	0	0	0	3	0	0	0	0	2	0	1	0	0	0	1	15	0	0	0	9	0	0	0	0	0	0	0	2	0	0	0	14	1	0	0
ENSG00000267695.1	0	0	0	0	0	0	0	0	0	0	0	0	0	0	0	0	0	0	0	0	0	0	0	0	0	0	0	0	0	0	0	0	0	0	0	0	0	0	0	0	0	0	0	0	0	0	0	0	0
ENSG00000276012.1	0	3	0	0	0	0	0	7	0	0	0	0	0	0	0	0	0	0	0	0	0	3	0	0	1	0	0	0	0	0	0	0	0	2	0	0	0	0	0	0	0	0	0	0	0	0	0	0	0
ENSG00000270277.1	0	0	0	0	0	0	0	14	0	0	0	0	0	0	0	0	0	0	4	0	0	9	0	0	5	0	2	0	0	0	0	0	0	5	0	0	0	8	0	0	0	2	0	0	3	0	0	0	1
ENSG00000264278.1	2	1	0	5	9	0	0	15	3	0	63	0	0	10	20	49	0	0	0	0	0	14	0	0	11	6	2	0	0	9	0	8	26	21	0	0	0	18	28	0	0	4	43	6	21	8	0	46	2
ENSG00000130997.16	8	9	0	9	1	3	0	22	0	0	12	9	7	0	0	16	0	11	6	0	0	4	0	0	10	0	25	0	11	17	4	0	0	13	10	0	0	13	0	0	6	52	0	3	10	24	0	0	22
ENSG00000251049.2	0	0	0	0	0	0	0	6	0	0	0	0	0	0	0	0	0	17	0	0	0	0	0	5	0	8	1	0	2	5	0	0	0	0	16	0	0	0	0	0	48	9	0	0	0	1	0	0	7
ENSG00000243359.3	0	0	0	0	0	0	0	0	0	0	0	3	0	0	0	0	0	0	0	0	0	0	0	0	0	0	4	0	1	0	0	0	0	1	0	0	0	0	0	0	0	0	9	0	0	0	0	18	0
ENSG00000167371.21	5	4	12	14	13	6	0	156	80	0	25	0	5	6	70	55	0	8	0	9	0	64	0	0	23	8	9	0	0	0	0	7	0	22	2	0	0	34	4	1	10	9	48	18	25	3	2	183	43
ENSG00000072958.8	84	36	14	52	40	40	0	112	22	53	40	9	120	16	125	124	34	40	2	35	1	210	10	7	62	10	79	3	102	55	23	53	84	118	32	1	0	101	9	8	117	137	76	22	28	65	4	220	90
ENSG00000224514.3	0	0	0	0	0	0	0	0	0	0	0	0	0	0	0	0	0	0	0	0	46	0	0	0	0	0	0	0	11	0	0	0	0	12	0	0	0	0	0	0	0	17	0	0	0	16	0	13	0
ENSG00000287093.1	0	0	0	0	0	0	0	0	0	0	0	0	0	0	0	0	0	0	0	0	0	1	0	0	0	0	4	0	9	0	0	0	0	5	0	0	0	6	0	0	29	3	0	0	2	15	0	0	7
ENSG00000230448.5	0	0	0	12	0	0	27	4	0	25	1	0	0	0	2	0	0	3	0	0	11	4	0	0	0	0	16	39	13	23	0	0	16	14	0	0	0	1	0	2	48	205	5	5	0	12	1	0	0
ENSG00000147761.8	0	0	0	0	0	0	0	0	0	0	0	0	0	0	0	0	0	0	0	1	0	0	0	0	0	0	0	0	0	0	0	0	0	0	0	0	0	0	0	0	0	0	0	0	0	0	0	0	0
ENSG00000226813.3	0	0	0	0	0	0	0	9	0	0	0	0	0	0	0	0	11	0	0	0	49	0	0	0	0	0	2	0	17	0	0	0	0	2	0	0	0	0	0	0	22	9	9	0	0	28	0	0	0
ENSG00000168056.16	224	152	22	197	106	247	0	922	382	9	168	5	310	455	95	302	76	83	3	34	43	543	0	8	192	222	209	15	23	32	6	109	42	190	168	146	0	898	188	13	184	130	771	336	397	44	128	759	653
ENSG00000279747.1	0	0	0	0	0	0	0	0	0	0	0	0	0	0	0	0	0	0	0	0	0	0	0	0	0	0	0	0	0	0	0	0	0	0	0	0	0	0	0	0	0	0	0	0	0	0	0	0	0
ENSG00000224691.1	0	1	0	0	0	0	0	0	0	0	0	0	0	0	0	7	0	0	0	10	25	0	0	0	0	0	0	0	9	0	0	0	0	0	0	13	0	0	0	0	0	7	0	0	0	1	0	0	0
ENSG00000264546.1	8	7	0	1	3	16	0	30	1	0	0	0	16	0	1	0	0	0	0	0	0	29	13	0	18	0	15	0	0	0	0	4	0	9	0	0	0	35	0	0	2	24	8	2	4	0	0	17	0
ENSG00000248544.2	6	5	2	1	2	0	0	0	6	12	0	0	19	0	1	45	0	17	0	0	23	9	0	0	2	0	7	0	13	0	0	0	0	11	0	0	0	26	0	0	16	18	11	6	1	15	0	15	9
ENSG00000165102.15	88	210	11	95	44	129	0	599	70	32	27	7	215	55	80	125	0	45	8	28	10	243	19	36	198	8	193	56	79	52	17	64	23	126	38	38	0	471	90	39	161	112	119	84	179	110	7	600	216
ENSG00000201231.1	0	2	0	0	0	0	0	1	0	0	0	0	5	0	0	0	0	0	0	0	0	2	0	0	3	0	1	0	11	0	0	0	0	1	0	0	0	0	0	0	0	4	0	0	0	0	0	0	0
ENSG00000069535.14	3	10	11	31	4	1	0	126	4	0	3	0	127	0	0	35	0	0	0	0	0	18	0	14	5	4	43	0	52	11	0	2	7	29	0	0	0	17	0	1	46	31	9	0	15	28	0	0	2
ENSG00000201812.1	2	0	0	0	0	2	0	1	3	0	1	0	0	0	9	3	0	0	0	0	0	8	0	0	2	0	0	0	0	0	0	2	0	5	0	0	0	0	0	0	0	3	4	18	1	0	0	21	5
ENSG00000234675.1	0	1	0	3	0	0	0	79	0	0	0	0	0	0	0	0	0	0	0	0	0	0	0	0	2	0	0	0	1	0	0	0	0	5	0	0	0	14	0	0	0	10	0	0	0	0	0	0	1
ENSG00000233843.1	0	0	0	0	0	0	0	0	0	0	0	0	12	0	0	11	0	0	0	0	0	0	0	0	0	0	0	0	0	4	0	0	0	0	0	0	0	0	0	0	0	0	0	0	0	0	0	0	0
ENSG00000144730.18	21	10	6	24	2	2	99	57	4	0	7	0	39	14	30	56	10	14	0	0	48	82	23	0	18	3	33	2	43	33	5	12	0	106	28	1	0	15	13	15	31	105	98	3	10	29	4	87	14
ENSG00000266989.1	0	0	0	0	0	0	0	0	0	0	0	0	0	0	0	0	0	0	0	0	0	0	0	0	0	0	0	0	0	0	1	0	0	5	0	0	0	0	0	0	0	2	0	0	0	0	0	0	0
ENSG00000179059.10	0	0	0	0	0	21	0	0	0	23	0	4	0	0	3	0	0	14	2	9	0	0	0	0	0	0	3	0	30	1	1	0	0	12	0	0	0	7	0	40	17	16	0	0	0	1	1	0	0
ENSG00000259591.2	1	5	0	4	0	1	0	104	0	0	3	0	7	0	0	0	0	0	0	0	0	74	0	0	5	0	14	0	18	9	0	0	0	9	0	0	0	75	0	0	30	24	27	2	9	0	0	51	6
ENSG00000234895.1	0	0	0	0	0	0	0	2	0	0	0	1	0	0	0	0	0	0	0	0	0	0	0	0	0	0	0	0	0	9	0	0	14	6	0	60	0	0	0	0	0	25	0	0	0	0	0	0	0
ENSG00000264573.2	0	0	0	1	0	5	0	6	1	0	0	0	7	0	0	0	0	0	0	0	0	3	0	0	0	0	0	0	0	0	0	0	0	0	0	0	0	0	0	0	0	0	0	5	0	0	0	0	0
ENSG00000286434.1	0	1	0	0	0	0	0	0	0	0	0	0	2	0	2	0	0	2	0	0	0	7	0	0	2	0	0	0	6	0	0	0	0	0	0	0	0	3	0	0	0	4	3	0	0	11	0	0	1
ENSG00000196323.14	86	120	42	196	44	212	0	441	76	19	14	1	564	0	60	83	28	39	0	22	70	484	8	0	485	20	222	0	67	55	4	7	33	228	13	6	0	352	0	0	217	282	199	48	79	50	11	410	131
ENSG00000201876.1	0	0	0	1	0	0	0	0	0	0	0	0	0	0	0	0	0	0	0	0	0	1	0	0	0	0	0	0	0	0	0	0	0	0	0	0	0	0	0	0	15	0	0	0	0	0	0	0	0
ENSG00000268204.1	2	0	0	1	1	0	0	11	0	0	0	0	15	0	4	0	0	0	0	0	0	35	0	0	0	0	22	0	3	3	0	4	0	2	0	11	0	9	0	10	0	6	2	0	0	11	3	6	0
ENSG00000164078.13	81	15	4	37	1	12	0	47	37	43	22	4	52	31	211	102	40	6	2	25	0	108	4	3	79	4	277	54	28	12	0	21	0	41	71	76	0	19	46	0	87	34	89	34	99	15	0	175	52
ENSG00000250056.7	24	2	1	17	0	9	24	12	1	34	21	0	23	43	30	26	18	7	9	14	0	42	0	0	29	18	24	11	21	34	3	2	0	14	29	6	0	12	43	9	10	54	12	5	3	29	0	63	0
ENSG00000286554.1	0	0	0	0	0	0	0	0	0	0	6	0	0	0	0	0	0	0	7	0	0	0	20	0	0	0	0	0	0	0	0	0	0	15	0	0	0	0	0	0	0	11	0	0	0	12	0	0	0
ENSG00000267624.1	0	0	0	0	0	0	0	0	0	0	0	0	0	0	0	0	0	0	1	0	17	0	0	0	0	0	0	0	8	0	0	0	0	10	0	0	0	0	0	0	0	0	0	0	0	0	0	0	0
ENSG00000107140.16	135	23	4	29	30	60	0	44	79	0	33	102	60	18	53	95	0	28	0	0	0	216	4	11	40	12	126	0	0	6	0	12	0	36	40	0	0	102	31	0	80	31	88	59	65	10	23	103	116
ENSG00000226159.2	0	3	0	0	0	0	0	10	0	0	0	8	18	0	0	25	0	0	0	0	0	0	0	0	1	4	0	10	20	4	11	0	11	24	0	41	0	0	0	0	36	22	3	8	0	3	0	0	0
ENSG00000145879.11	0	0	0	0	0	0	0	3	2	0	0	0	0	0	0	11	0	0	0	0	0	1	0	0	2	0	1	0	0	11	0	0	0	13	0	0	0	15	0	0	0	103	1	0	0	17	0	0	0
ENSG00000232081.1	3	2	0	2	0	0	0	15	3	0	0	0	4	0	0	0	0	6	0	0	0	16	0	0	1	3	1	0	0	0	0	2	0	8	0	16	0	0	6	23	13	11	6	0	2	0	1	0	2
ENSG00000225036.1	0	0	0	0	0	0	0	0	0	0	0	0	0	0	0	0	0	2	0	0	9	0	0	0	0	0	1	0	0	14	0	0	0	1	0	0	0	0	0	0	12	14	0	0	0	0	0	0	0
ENSG00000275496.4	0	0	0	0	0	0	0	7	0	0	0	0	0	0	0	0	0	0	0	0	0	3	0	0	3	0	0	0	0	0	0	0	0	0	0	0	0	0	0	0	0	0	0	0	0	0	0	0	0
ENSG00000251578.1	0	0	0	0	0	0	0	0	0	0	0	0	0	0	0	0	0	0	0	0	0	0	0	0	0	0	0	0	0	1	0	0	0	0	0	0	0	0	0	0	0	0	0	0	0	0	0	0	0
ENSG00000189350.12	5	7	9	2	2	9	0	38	19	0	1	3	3	60	67	6	1	71	31	8	0	7	50	27	3	15	16	79	104	99	17	30	89	210	56	12	0	1	8	23	79	313	21	34	6	56	3	0	21
ENSG00000215506.5	0	0	0	0	0	0	0	2	0	0	7	0	0	0	0	0	0	8	0	0	0	0	11	0	0	0	0	0	0	10	0	0	0	0	22	19	0	0	0	0	0	17	0	0	0	0	2	0	2
ENSG00000229384.2	0	0	0	0	0	0	0	5	0	0	0	0	0	0	0	0	0	0	0	0	0	0	0	0	0	0	4	0	0	0	0	0	0	0	0	0	0	0	0	0	0	5	0	0	0	0	0	0	0
ENSG00000186522.15	2	34	5	25	26	13	0	126	25	0	5	7	87	8	10	19	19	16	9	34	0	98	7	0	36	4	30	12	12	24	28	10	0	117	36	31	0	151	0	1	95	44	43	44	25	51	0	72	41
ENSG00000155307.18	2	41	0	5	2	4	0	15	1	9	0	0	10	0	0	25	2	8	0	0	13	14	0	0	36	0	29	25	47	32	7	0	22	50	0	0	0	35	0	0	33	102	3	9	9	25	0	0	10
ENSG00000254889.1	0	0	0	0	0	0	0	0	0	0	0	0	0	0	0	0	0	0	0	0	0	0	0	0	0	0	0	0	0	0	0	0	0	4	0	0	0	0	0	0	0	0	0	0	0	0	0	0	0
ENSG00000221614.1	0	0	0	0	1	0	0	7	0	0	0	0	6	0	0	0	0	0	0	0	0	0	0	0	2	0	0	0	0	0	0	0	0	0	0	0	0	0	0	0	27	0	0	0	0	13	0	0	0
ENSG00000201709.1	0	0	0	0	0	0	0	0	0	0	0	0	0	0	0	0	0	0	0	0	0	0	0	0	0	0	0	0	0	0	0	0	0	6	0	0	0	0	0	0	0	0	0	0	0	0	0	0	0
ENSG00000229979.1	0	0	0	0	0	0	0	0	0	0	0	0	7	0	0	0	0	0	0	0	0	0	0	0	0	0	0	0	3	0	0	9	0	15	0	0	0	0	0	0	0	5	0	0	0	0	0	0	6
ENSG00000236981.1	0	0	0	0	0	0	0	0	0	73	6	2	0	0	0	0	0	0	0	0	0	0	0	0	0	0	0	0	0	8	2	0	0	14	0	42	0	0	0	0	0	9	0	0	0	1	0	0	0
ENSG00000224504.2	0	0	0	0	0	0	0	0	0	0	0	0	0	10	0	0	0	13	0	0	0	0	0	0	0	0	0	0	13	0	0	0	0	5	0	0	0	0	0	5	36	23	0	0	5	14	0	0	0
ENSG00000221459.1	1	1	0	12	0	0	0	0	0	0	0	0	0	0	6	0	0	0	0	0	0	0	0	0	0	0	2	0	0	5	0	1	0	0	0	0	0	0	0	0	0	0	0	0	0	0	0	11	0
ENSG00000167858.13	4	1	15	0	0	0	0	5	0	0	7	15	0	0	0	0	0	2	1	1	0	1	12	0	6	1	3	11	16	17	0	0	46	17	0	14	0	0	0	12	32	28	6	0	5	13	0	0	16
ENSG00000257411.2	0	0	0	0	0	0	0	0	0	0	0	0	0	0	0	0	0	0	0	0	0	0	0	0	0	0	0	0	0	0	0	0	0	0	0	0	0	0	0	0	0	0	0	0	0	0	0	0	0
ENSG00000264735.1	2	0	0	0	0	0	0	3	0	0	0	0	0	0	0	0	0	0	0	0	0	0	0	0	0	0	0	0	0	0	0	0	0	5	0	0	0	0	0	0	17	14	0	0	0	0	0	0	0
ENSG00000176289.4	0	1	0	0	0	8	0	1	0	0	0	0	8	0	0	0	0	0	0	0	0	3	0	0	3	1	0	0	1	0	0	0	0	0	0	0	0	2	26	0	0	0	0	0	0	0	0	0	1
ENSG00000197437.4	0	0	0	0	0	0	0	51	0	0	0	4	0	0	0	0	11	0	0	0	0	0	0	12	0	0	1	0	24	0	0	0	0	8	0	0	1	3	6	0	9	13	8	14	0	25	0	0	0
ENSG00000250455.1	0	0	0	0	0	1	0	1	0	0	0	0	0	0	0	0	0	0	0	0	0	0	0	0	0	0	0	0	3	3	0	0	0	0	0	0	0	0	0	0	0	3	0	0	0	10	0	0	0
ENSG00000225253.1	0	0	0	0	0	0	0	0	0	0	0	0	0	0	0	0	0	0	0	0	0	0	0	0	0	0	0	0	4	0	0	0	0	0	0	0	0	0	0	0	0	1	0	0	0	0	0	0	0
ENSG00000207393.1	0	0	0	0	0	0	0	7	0	0	0	0	0	0	0	0	0	0	0	0	0	0	0	0	0	0	0	0	0	0	0	0	14	0	0	0	0	0	0	0	0	0	0	0	0	0	0	0	3
ENSG00000238785.1	0	0	0	0	0	0	0	0	0	0	0	0	0	0	0	0	0	0	0	0	0	0	0	0	0	0	0	0	0	0	0	0	0	0	0	0	0	0	0	0	0	4	0	0	0	0	0	0	0
ENSG00000214031.2	0	0	0	0	0	0	0	0	0	0	0	0	0	0	0	0	0	0	0	6	0	0	0	0	0	0	6	0	11	0	0	0	0	0	0	0	0	0	0	0	0	11	2	0	0	10	0	0	0
ENSG00000174886.13	58	23	9	38	52	40	0	112	48	38	104	7	68	16	242	95	0	2	0	15	0	220	11	0	71	12	67	8	5	23	0	22	19	42	23	0	0	67	15	3	48	30	59	67	43	3	5	191	106
ENSG00000239142.1	0	0	0	0	0	0	0	0	0	0	0	0	0	0	0	0	0	3	0	0	0	0	0	0	0	0	0	0	0	4	0	0	0	9	0	0	0	0	0	0	0	4	0	0	0	0	0	0	0
ENSG00000132837.15	1	0	3	0	7	0	23	0	0	8	11	5	7	0	8	18	11	36	26	34	9	6	19	5	4	0	33	0	51	18	0	0	57	37	12	55	0	40	0	14	18	86	8	12	4	104	0	30	13
ENSG00000265980.1	2	0	0	0	0	1	0	0	0	0	0	0	0	0	0	0	0	13	0	0	0	0	0	0	0	0	0	0	5	0	0	0	0	0	0	0	0	0	0	0	13	12	0	0	0	17	0	0	0
ENSG00000225027.2	1	0	0	0	0	0	0	0	0	0	0	0	0	0	0	0	0	1	0	0	0	0	0	0	0	0	0	0	0	0	0	0	0	0	0	0	0	0	0	0	0	0	0	0	0	0	0	0	6
ENSG00000267368.1	0	0	0	0	0	0	0	2	0	0	0	0	0	0	0	0	0	0	0	0	0	0	0	0	0	0	0	0	0	0	0	0	0	0	0	0	0	0	0	0	0	0	0	0	0	0	0	0	0
ENSG00000071967.12	6	162	34	31	2	62	0	343	9	0	6	4	222	22	34	6	16	20	0	9	0	73	4	24	50	0	37	24	23	36	0	0	5	42	10	52	0	1579	0	0	53	45	12	5	60	8	5	91	22
ENSG00000131778.19	10	3	7	14	2	9	0	25	21	21	0	0	5	0	5	0	0	0	0	0	0	10	9	0	7	0	16	0	12	5	0	0	0	15	3	0	0	37	0	0	0	15	13	4	8	16	0	4	20
ENSG00000280623.1	3	0	0	0	0	1	0	4	0	0	11	0	0	0	4	12	0	19	0	0	0	0	0	0	0	0	6	1	22	15	1	0	0	26	0	0	0	2	0	0	13	30	20	0	2	71	2	0	0
ENSG00000287687.1	0	0	0	0	0	0	0	0	0	0	0	0	0	0	5	0	0	2	0	10	0	1	0	0	0	0	0	0	4	0	0	0	23	8	0	0	0	0	0	0	0	9	0	0	0	0	0	0	0
ENSG00000276807.1	4	0	0	0	1	0	0	0	0	0	0	0	0	0	0	20	0	0	0	0	0	0	0	0	0	0	0	0	0	2	3	0	16	17	0	0	0	0	0	0	6	13	14	0	0	0	0	0	0
ENSG00000253756.1	4	0	0	0	0	11	0	0	0	0	0	0	0	0	0	0	0	0	0	0	0	10	0	0	0	0	0	20	0	0	0	0	0	10	0	0	0	0	0	0	0	0	0	3	0	0	0	0	1
ENSG00000237836.6	0	0	0	0	0	1	0	2	0	0	13	0	0	0	0	0	0	0	0	0	0	2	0	0	2	0	7	0	2	0	0	11	0	0	0	0	0	8	0	0	7	0	1	0	0	3	0	2	1
ENSG00000228027.1	0	0	7	0	0	0	0	18	0	0	0	0	0	0	0	0	0	0	0	0	0	0	0	0	0	0	10	0	11	0	0	0	0	10	0	0	0	0	0	0	0	7	0	0	0	0	0	0	0
ENSG00000256709.2	0	0	0	0	0	0	9	0	0	0	0	0	0	0	0	0	0	0	0	0	0	0	0	0	0	0	0	0	0	0	0	0	0	11	0	0	0	0	0	0	0	1	0	0	0	0	0	0	0
ENSG00000257415.1	4	0	0	0	0	0	0	0	0	0	0	1	0	0	0	13	0	16	0	0	0	0	0	0	1	0	0	20	1	14	0	0	0	10	24	0	0	0	0	0	0	16	0	0	0	15	0	5	0
ENSG00000127995.17	23	75	26	40	20	10	13	195	59	0	145	11	101	0	126	53	0	39	0	6	60	355	0	6	143	22	271	7	45	44	4	7	23	146	14	38	0	121	11	18	56	157	121	23	99	44	7	641	29
ENSG00000134595.8	0	0	0	0	0	0	0	0	0	0	0	0	0	0	0	0	0	0	0	0	0	0	0	0	0	0	0	0	12	0	0	0	0	18	0	0	0	0	0	0	0	10	0	0	0	0	0	0	1
ENSG00000239392.2	0	0	0	0	0	0	0	0	2	0	0	3	8	0	0	0	0	0	0	12	0	0	0	17	0	0	0	0	11	7	0	0	18	1	29	0	0	0	0	0	0	4	0	0	0	0	0	0	0
ENSG00000237503.2	0	0	0	0	0	0	0	0	0	0	0	0	0	0	0	0	0	0	0	0	0	0	0	0	0	0	0	0	0	0	0	3	0	0	0	0	0	0	0	0	0	3	0	0	0	0	0	0	0
ENSG00000255516.1	0	0	0	0	0	0	0	0	0	0	0	0	0	0	7	0	0	0	0	0	0	0	0	0	0	0	0	0	8	0	0	0	0	0	0	0	0	3	0	0	0	11	0	0	0	13	0	0	0
ENSG00000227206.1	0	0	0	0	0	0	0	0	0	0	0	0	0	0	0	0	0	4	0	0	0	0	0	0	0	0	0	0	0	0	0	0	0	0	0	0	0	0	0	0	0	0	0	0	0	0	0	0	0
ENSG00000129460.16	27	13	0	12	9	17	0	28	11	0	21	5	78	0	62	17	0	2	5	18	0	76	5	12	51	1	61	0	50	21	4	5	0	53	20	0	0	67	0	15	104	39	19	18	21	9	1	59	7
ENSG00000186335.9	0	0	0	0	0	0	0	0	0	0	0	2	3	0	8	39	0	16	0	0	0	0	10	0	1	0	4	0	8	2	0	0	0	13	0	94	0	0	0	2	25	45	27	0	0	12	0	0	0
ENSG00000250326.2	0	1	0	5	1	2	0	37	0	0	3	0	12	0	10	0	0	15	0	12	0	3	0	0	1	0	13	0	17	0	0	0	0	7	0	0	0	14	0	0	22	33	3	0	3	44	1	33	4
ENSG00000275908.1	0	2	0	0	0	0	0	0	0	0	0	0	0	0	0	0	0	0	0	0	0	1	0	0	3	2	0	0	0	0	0	0	0	4	0	0	0	0	0	0	24	0	8	0	0	23	0	14	0
ENSG00000281912.1	1	2	0	3	2	1	0	3	11	0	10	2	1	0	0	11	0	9	0	0	0	10	0	6	4	0	5	0	4	0	0	0	0	12	0	0	0	4	0	0	0	16	0	0	0	12	0	32	0
ENSG00000255655.1	0	0	0	0	0	0	0	0	0	8	0	0	0	0	0	0	0	0	0	0	0	0	0	0	0	0	0	0	0	0	0	0	0	0	0	0	0	0	0	0	0	4	0	0	0	0	0	0	0
ENSG00000149591.17	85	120	38	22	15	175	0	211	83	0	59	0	134	61	33	66	0	12	0	0	0	125	0	59	81	19	176	0	5	0	0	29	0	38	32	19	0	119	0	0	48	44	63	44	90	61	8	119	92
ENSG00000278867.1	3	3	0	9	1	6	0	31	5	0	3	0	11	0	7	6	0	4	0	0	0	9	0	0	6	0	14	0	0	2	0	7	0	14	0	0	0	8	0	26	10	7	0	5	15	0	0	0	4
ENSG00000260048.2	3	0	0	0	0	0	0	0	0	0	0	0	0	0	0	0	0	0	0	0	0	0	0	0	0	0	0	0	0	0	0	0	0	6	0	0	0	0	0	0	0	0	0	0	0	0	0	0	0
ENSG00000199601.1	0	0	0	0	0	0	0	0	0	0	0	0	0	0	0	0	0	0	0	0	0	0	0	0	0	0	0	0	0	0	0	0	0	12	0	0	0	0	0	0	0	1	0	0	0	0	0	0	0
ENSG00000250472.1	0	0	0	0	0	0	0	0	0	0	0	0	0	0	0	0	0	0	0	0	0	2	2	0	4	0	7	0	0	0	0	0	0	14	0	0	0	0	0	0	0	5	9	2	0	17	0	7	0
ENSG00000159199.14	13	8	5	37	4	27	0	9	1	0	6	0	67	0	20	13	0	0	9	2	0	120	0	7	35	12	23	0	24	0	0	7	0	30	3	0	0	37	1	0	12	22	12	6	14	1	1	27	18
ENSG00000261052.5	1	0	0	0	0	0	0	0	0	0	6	2	3	0	0	11	0	1	0	0	0	6	0	3	5	0	1	0	0	2	0	8	0	0	0	0	0	0	0	0	2	4	2	0	0	0	0	0	3
ENSG00000101951.17	0	0	0	0	0	0	0	0	0	0	0	0	0	0	1	2	0	2	0	0	0	0	0	0	0	0	2	0	17	0	0	0	0	14	12	0	0	0	0	0	41	17	0	0	6	28	0	0	0
ENSG00000230759.1	0	0	0	0	0	0	0	0	0	0	0	2	0	0	0	0	0	5	0	0	0	0	0	0	0	0	2	0	6	0	0	0	0	0	0	0	0	0	0	0	0	9	0	8	0	8	0	0	0
ENSG00000285604.1	0	0	0	0	0	0	0	0	0	0	0	0	0	0	0	0	0	11	0	0	0	0	0	0	0	0	0	0	7	0	0	5	0	8	18	9	0	0	0	0	0	14	2	0	0	16	0	0	0
ENSG00000273448.1	0	8	1	2	1	7	0	55	3	0	1	0	30	0	7	3	0	0	1	0	0	13	0	0	29	0	4	0	5	0	0	0	0	27	6	0	0	38	0	0	35	11	5	7	8	0	1	22	1
ENSG00000176654.12	0	0	0	0	0	0	0	9	0	0	0	0	0	0	0	0	0	0	0	0	4	0	0	0	0	0	1	19	4	0	0	0	0	8	0	14	0	0	0	0	11	20	6	0	0	0	0	0	0
ENSG00000218483.1	0	0	0	0	0	0	0	0	0	0	0	0	0	0	0	0	0	0	0	0	0	0	0	0	1	0	0	0	0	1	0	0	0	1	0	0	0	0	0	0	0	13	0	0	0	0	0	0	0
ENSG00000199880.1	0	0	0	0	0	0	0	0	0	0	0	0	0	0	0	0	0	0	0	0	0	0	0	0	0	0	2	0	0	0	0	0	0	0	0	0	0	0	0	0	0	2	0	0	0	0	0	0	0
ENSG00000221381.1	0	0	0	0	0	0	0	0	0	0	0	0	0	0	0	0	0	0	0	0	0	0	0	0	0	0	0	0	0	0	0	0	0	0	0	0	0	0	0	0	0	0	0	0	0	0	0	0	0
ENSG00000228986.1	0	0	0	1	0	1	0	0	0	0	0	0	11	0	1	0	0	0	0	0	0	4	0	0	0	0	3	0	0	0	0	0	0	3	0	0	0	10	0	0	0	8	0	0	4	0	0	0	0
ENSG00000206816.1	0	0	0	0	0	2	0	1	0	0	0	1	4	0	0	0	0	0	0	0	0	1	0	0	2	0	0	0	0	0	0	0	0	6	0	0	0	0	0	0	0	0	0	0	0	0	0	5	0
ENSG00000103742.12	4	1	0	3	3	2	38	144	3	3	24	0	17	46	8	17	5	20	1	12	0	22	0	9	11	0	24	18	26	40	5	0	5	56	8	0	0	125	30	0	106	65	14	4	6	47	0	17	8
ENSG00000255057.1	0	0	0	0	0	0	0	0	0	0	0	0	0	0	0	0	0	0	0	13	0	0	0	0	0	0	4	0	14	0	0	0	24	22	0	0	0	0	0	0	0	10	0	0	0	0	0	0	0
ENSG00000014123.10	12	16	10	43	7	29	0	130	2	18	0	0	120	2	7	15	13	0	0	0	4	121	0	4	78	1	65	12	29	18	4	0	12	66	0	52	0	116	0	0	102	58	26	1	20	16	1	111	12
ENSG00000260278.1	0	1	0	1	0	4	0	0	0	0	0	0	2	3	1	0	0	11	0	0	0	6	0	0	3	0	10	8	17	0	0	0	88	7	0	0	0	0	0	0	21	8	0	0	0	12	2	0	0
ENSG00000270343.1	0	0	0	0	1	0	0	0	1	0	17	0	0	0	0	10	0	0	0	0	0	0	0	0	0	0	11	0	6	0	0	0	0	7	0	0	0	1	0	0	0	3	5	0	0	0	0	0	0
ENSG00000119280.16	65	67	27	89	20	143	48	216	59	28	13	0	245	3	105	30	0	20	0	0	1	213	0	4	133	12	90	13	24	12	6	16	21	175	10	0	0	180	41	24	111	58	123	8	108	0	6	83	144
ENSG00000253747.1	0	0	0	0	0	0	0	0	0	0	0	0	0	0	0	0	0	0	0	0	0	0	0	0	0	0	0	0	0	0	0	0	0	0	0	0	0	0	0	0	0	0	0	0	0	0	0	0	0
ENSG00000268833.1	2	0	0	0	0	0	12	1	5	30	0	0	0	0	0	0	0	1	0	0	0	0	0	0	1	2	10	0	10	0	0	4	0	5	0	0	0	0	10	0	0	0	7	0	2	0	0	0	4
ENSG00000228959.1	0	0	0	0	0	0	0	0	0	0	0	0	0	0	0	0	0	2	0	0	0	0	0	0	0	0	0	0	0	0	9	0	0	7	0	0	0	0	0	0	0	5	0	0	0	7	0	0	0
ENSG00000113356.12	2	12	4	21	3	5	0	37	6	25	0	0	27	0	5	0	10	10	0	0	0	44	8	18	21	1	5	0	36	15	0	0	0	19	0	2	0	15	0	0	31	47	10	23	2	7	0	0	0
ENSG00000100722.20	71	47	16	102	44	63	39	314	47	14	46	11	296	2	79	107	17	10	5	20	0	424	24	34	133	9	235	40	99	61	0	11	43	105	19	21	0	282	46	48	160	370	157	60	105	85	13	420	38
ENSG00000265660.1	0	0	0	0	0	0	0	0	0	0	0	0	0	0	0	0	0	0	0	0	0	0	0	0	0	0	0	0	0	0	0	0	0	0	0	0	0	0	0	0	0	0	0	0	2	0	0	0	0
ENSG00000069667.16	45	131	19	89	39	68	0	1072	41	86	16	9	389	28	25	56	19	23	20	8	1	769	8	0	256	9	278	28	114	110	4	27	15	111	33	40	0	733	16	63	182	363	102	25	132	59	1	256	37
ENSG00000274507.1	0	1	0	0	0	1	0	0	0	0	0	0	7	6	0	0	0	0	0	0	0	3	0	0	0	0	0	0	8	6	0	0	0	4	0	0	0	0	0	0	0	0	4	0	0	0	0	0	0
ENSG00000264574.1	0	0	0	0	0	0	0	0	0	0	0	0	0	0	0	0	0	0	0	0	0	0	0	0	0	0	0	0	0	0	0	0	0	0	0	0	0	0	0	0	0	0	0	0	0	0	0	0	0
ENSG00000207271.1	0	0	0	0	0	0	0	0	0	0	0	0	13	0	0	0	0	0	0	0	0	0	0	0	0	0	0	0	2	6	0	0	0	1	0	0	0	0	0	0	0	0	0	0	0	0	0	0	0
ENSG00000270276.2	0	0	0	1	0	2	0	0	1	0	0	0	0	0	16	1	0	0	0	0	0	8	0	0	0	0	6	0	0	0	0	0	0	0	0	0	0	0	0	0	0	1	1	0	1	0	0	1	2
ENSG00000177414.13	0	0	0	0	0	0	0	0	0	0	0	0	0	24	11	0	0	8	0	0	20	0	0	9	0	2	0	0	8	31	3	0	11	44	13	35	0	2	0	0	37	33	0	0	0	26	2	6	14
ENSG00000230202.1	9	6	2	14	0	10	0	1	0	0	0	0	3	0	37	0	0	6	0	0	0	9	11	0	3	0	12	0	12	0	0	14	0	2	0	0	44	11	0	0	0	1	1	1	1	0	6	0	2
ENSG00000245750.9	66	42	9	77	40	9	0	188	7	118	24	15	225	21	23	65	46	113	52	38	21	438	8	36	97	14	29	8	123	51	18	11	54	169	21	20	0	75	0	97	123	209	31	37	80	98	1	85	104
ENSG00000212319.1	0	0	0	0	0	0	0	0	0	0	0	0	0	0	0	0	0	0	0	0	0	0	0	0	0	0	0	0	0	0	0	0	0	7	0	50	0	0	0	0	1	0	0	0	0	0	0	0	0
ENSG00000172613.8	28	10	0	19	26	60	0	61	112	20	37	7	96	53	86	127	27	16	0	0	2	102	0	0	62	1	21	0	9	21	2	31	0	54	88	76	0	122	28	1	28	35	114	42	52	40	26	114	115
ENSG00000278200.1	0	0	0	0	0	0	0	0	2	0	10	0	0	0	8	0	0	1	0	0	0	0	0	0	0	0	0	0	3	0	0	0	0	5	0	0	0	3	0	0	17	6	5	0	0	0	0	4	1
ENSG00000276087.2	0	1	0	1	0	0	0	7	0	0	0	0	0	0	0	60	0	0	1	0	0	0	0	0	3	0	1	0	26	0	0	0	0	3	0	0	0	0	0	0	0	9	7	0	0	0	0	0	0
ENSG00000126218.12	0	0	0	1	9	1	0	18	0	0	0	0	0	85	2	0	0	2	27	0	25	7	0	0	3	0	6	0	5	0	0	0	0	30	8	0	0	9	0	49	0	17	0	0	0	52	0	0	0
ENSG00000101115.13	37	7	4	19	1	14	0	29	0	47	5	2	59	31	1	12	15	3	0	2	9	13	12	15	2	3	99	66	23	8	0	9	0	66	0	45	0	103	0	18	82	58	5	12	23	51	3	4	8
ENSG00000138892.11	6	0	0	0	0	0	0	10	0	0	1	0	20	0	14	4	0	16	0	0	0	11	0	0	7	0	0	0	57	24	0	0	27	39	6	22	0	0	0	14	0	53	22	0	31	10	0	0	4
ENSG00000167157.11	3	0	1	0	5	8	0	7	0	0	0	0	12	42	0	0	0	5	0	7	0	3	0	0	3	4	3	0	6	3	0	12	0	28	9	0	0	7	0	0	0	1	2	0	0	0	0	0	3
ENSG00000233242.3	4	1	0	0	0	0	0	2	0	0	4	0	24	0	0	0	0	7	0	0	0	4	0	0	0	0	4	0	8	15	0	0	0	22	0	0	0	0	0	0	25	27	0	4	0	8	0	0	4
ENSG00000128342.5	21	28	4	12	12	9	0	100	81	0	11	0	5	26	41	46	0	3	16	12	0	218	0	15	62	22	25	11	11	0	5	6	0	36	10	0	0	43	0	0	12	12	6	15	2	0	4	47	9
ENSG00000259732.1	0	2	0	0	0	11	0	0	0	0	0	0	0	0	0	0	2	0	0	0	0	4	0	0	6	0	5	0	0	6	0	0	0	2	0	0	0	3	0	0	0	1	0	0	14	20	0	0	5
ENSG00000254903.1	0	0	0	0	0	0	0	0	0	0	0	0	0	0	0	0	0	0	0	0	0	0	0	0	0	0	0	0	0	0	0	0	0	0	0	0	0	0	0	0	0	0	0	0	0	20	0	0	0
ENSG00000243232.6	11	1	0	28	5	0	0	50	3	0	9	1	6	0	43	60	15	3	23	7	0	40	14	0	4	15	44	0	12	0	0	9	0	22	4	8	0	26	0	0	38	25	15	43	13	0	0	65	11
ENSG00000279666.1	0	0	0	0	0	0	0	0	0	0	12	0	0	0	0	0	0	3	0	0	0	0	0	12	0	0	2	0	13	1	0	0	0	4	30	0	0	1	0	0	0	17	0	0	0	17	0	0	3
ENSG00000277215.2	37	3	0	0	0	0	0	7	0	0	1	0	0	0	0	5	0	20	0	0	4	2	0	3	0	2	9	5	20	0	0	0	0	35	6	0	0	4	0	6	22	150	19	0	3	27	0	0	3
ENSG00000279283.1	83	28	28	18	44	32	0	136	70	0	29	0	70	0	93	42	0	9	0	0	0	232	0	4	129	5	66	0	5	0	0	31	0	74	18	49	0	52	40	9	63	14	64	56	55	12	2	173	90
ENSG00000252185.1	0	0	0	0	0	0	0	0	0	0	0	0	0	0	0	0	0	0	0	0	0	0	0	0	2	0	0	0	0	0	0	0	0	0	0	0	0	0	0	0	0	0	0	0	0	0	0	0	0
ENSG00000207789.1	1	0	0	0	0	0	0	0	0	0	0	0	0	0	0	0	0	0	0	0	0	0	0	0	0	0	0	0	0	0	0	0	0	2	0	0	0	0	0	0	0	0	0	0	0	0	0	0	2
ENSG00000234041.1	0	0	0	0	0	1	0	17	0	0	0	0	0	0	2	0	0	0	0	0	0	0	0	0	0	0	0	0	0	0	0	0	0	4	0	0	0	0	0	0	0	8	3	0	0	0	0	0	2
ENSG00000205649.8	0	0	0	0	6	0	0	6	0	0	0	7	0	0	0	0	0	14	0	0	28	0	0	0	1	0	0	0	36	11	0	0	0	0	0	0	0	0	0	0	0	25	0	0	0	18	0	0	0
ENSG00000021355.13	70	29	2	26	11	20	0	153	35	0	2	0	46	6	13	0	0	0	0	10	0	79	0	0	46	2	52	3	10	6	0	14	54	18	28	0	0	91	13	0	8	26	33	3	28	0	10	172	79
ENSG00000249492.2	3	6	9	4	0	1	0	7	0	0	3	0	32	0	0	6	0	9	0	0	5	20	0	4	16	0	8	0	0	1	2	0	0	13	0	0	0	25	0	0	8	27	2	16	3	6	0	37	10
ENSG00000170425.3	21	2	2	8	1	6	0	18	3	0	4	0	7	0	0	8	11	16	0	0	22	10	0	12	10	7	17	0	7	0	0	0	0	20	2	0	0	17	0	0	4	20	9	0	10	6	0	5	5
ENSG00000229862.5	0	0	0	0	0	0	0	1	0	0	0	0	0	0	0	0	0	0	0	0	0	0	0	0	0	0	6	0	0	0	0	0	18	9	0	0	0	2	0	0	0	8	0	0	0	0	0	0	0
ENSG00000271958.1	0	0	0	0	1	0	0	7	0	0	0	0	0	0	0	0	0	0	0	0	0	1	0	0	5	0	0	0	0	0	0	0	0	10	0	0	0	1	0	0	0	7	4	0	0	0	0	0	0
ENSG00000279077.1	19	2	2	12	10	1	0	24	6	21	11	2	6	2	0	25	0	4	0	8	0	20	0	16	23	4	2	4	31	1	3	6	0	25	0	0	0	49	0	0	22	7	0	2	10	0	0	21	7
ENSG00000270661.1	0	8	0	1	0	3	0	58	1	0	0	0	15	0	6	0	0	0	0	0	0	6	0	0	5	0	14	0	9	3	0	0	0	10	0	33	0	12	0	0	3	20	0	4	8	20	0	0	1
ENSG00000264172.1	0	0	0	0	0	0	0	0	0	0	0	0	0	0	0	0	11	12	0	0	0	0	0	0	0	10	0	0	0	0	3	2	0	3	0	0	0	0	0	0	0	17	2	0	0	0	0	11	0
ENSG00000260335.1	0	0	0	0	0	0	0	3	0	0	2	0	0	0	7	0	0	0	7	0	0	6	0	0	1	0	0	0	0	0	0	0	0	3	0	0	0	1	0	0	0	3	0	0	3	0	0	0	0
ENSG00000166579.15	72	76	14	105	65	85	0	247	65	29	29	3	144	77	65	60	0	28	4	0	7	270	3	0	158	6	146	11	63	35	5	11	27	73	37	54	0	287	18	38	154	86	219	35	171	59	12	107	128
ENSG00000226824.7	4	9	3	16	17	22	0	112	28	0	14	0	52	56	33	53	0	9	0	3	1	16	0	0	34	0	32	0	2	11	0	10	0	45	17	0	0	38	15	0	67	18	29	4	45	3	1	120	32
ENSG00000254832.1	0	0	0	0	0	0	0	0	0	0	0	0	0	0	0	4	0	4	0	0	0	0	0	0	0	0	0	0	0	3	0	0	0	1	0	0	0	0	0	0	0	12	0	0	0	0	0	0	7
ENSG00000261561.1	0	0	0	0	0	0	0	0	0	0	0	0	0	0	0	0	0	0	0	0	0	0	0	0	0	0	0	0	0	0	0	0	0	0	0	0	0	0	0	0	0	0	0	0	0	0	0	0	0
ENSG00000149636.15	47	22	1	38	31	18	0	37	26	0	19	5	120	6	56	45	0	26	0	27	0	192	18	0	50	8	56	0	14	2	0	14	0	76	0	0	0	40	4	0	41	52	65	50	24	31	6	79	20
ENSG00000212206.1	0	0	0	0	0	0	0	0	0	0	0	0	0	0	0	0	0	0	0	0	0	0	0	0	0	0	0	0	0	0	0	0	0	0	0	0	0	0	0	0	0	0	3	0	0	0	0	0	0
ENSG00000207631.1	0	1	0	1	1	0	0	1	0	0	2	0	0	0	20	0	0	3	0	0	0	9	0	0	0	0	0	0	0	0	0	2	0	0	0	0	0	0	0	0	0	1	0	1	0	0	0	0	1
ENSG00000258227.7	1	6	1	1	0	31	0	33	0	0	7	1	4	0	8	2	0	23	0	1	0	8	0	3	8	3	6	0	16	0	0	0	17	30	0	14	0	9	0	0	39	48	6	1	19	44	1	0	3
ENSG00000143590.14	2	8	0	4	1	15	0	9	4	0	0	0	7	0	81	0	0	5	0	10	0	0	0	0	3	0	8	0	0	0	0	2	0	18	0	0	0	0	17	0	0	11	17	0	1	10	2	76	6
ENSG00000237023.1	0	0	0	0	0	0	0	8	0	0	0	0	0	0	0	0	0	5	0	0	0	0	0	0	0	0	0	0	0	7	0	0	0	0	8	0	0	0	0	0	2	0	0	0	0	0	0	0	0
ENSG00000271888.1	3	0	0	0	0	1	0	0	0	0	0	0	0	0	0	37	0	0	0	0	0	2	0	0	1	0	0	0	0	0	0	2	0	4	0	0	0	0	0	0	60	38	0	3	0	0	0	0	0
ENSG00000245937.8	10	58	18	57	9	62	0	211	30	30	17	24	166	30	16	21	53	43	23	10	39	39	5	0	71	3	80	46	76	92	0	7	16	159	1	91	0	268	0	0	75	144	57	31	45	131	3	55	28
ENSG00000126262.4	0	2	0	1	0	1	0	13	0	0	0	2	0	0	0	5	0	18	8	0	0	1	3	10	1	11	1	0	12	11	0	0	0	11	0	0	0	0	0	4	0	20	6	4	7	45	0	19	0
ENSG00000188277.10	19	18	2	10	11	24	0	81	32	0	25	2	32	2	59	48	0	6	0	0	0	181	0	0	25	0	27	0	3	6	2	9	0	5	0	51	0	62	12	0	0	27	32	7	10	11	3	13	33
ENSG00000254784.1	0	0	0	0	0	0	0	2	0	0	0	0	0	0	0	26	0	0	0	0	0	0	0	0	0	0	0	0	23	0	0	0	0	4	0	0	0	0	0	0	33	22	0	3	0	0	0	0	0
ENSG00000249881.1	0	1	0	0	0	0	0	0	0	0	0	0	0	0	0	0	0	11	0	0	0	0	0	0	0	0	0	0	0	15	6	0	0	7	0	0	0	0	0	0	30	11	0	0	0	0	0	0	0
ENSG00000140365.16	82	6	0	14	20	26	13	61	68	0	53	21	85	7	137	47	10	4	21	0	0	316	13	0	55	8	54	53	35	30	0	0	18	45	6	4	0	77	31	10	37	58	63	17	29	17	6	131	65
ENSG00000276894.1	0	0	0	0	0	0	0	0	0	0	0	0	0	0	0	0	0	5	0	0	0	0	0	0	0	0	0	0	0	0	0	0	0	0	0	0	0	0	0	0	0	3	0	0	0	0	0	0	0
ENSG00000221287.1	1	0	0	1	0	0	0	1	0	0	0	0	0	0	0	0	0	0	19	0	0	0	0	0	0	0	0	0	0	0	0	0	0	0	0	0	0	0	0	0	0	9	0	0	0	0	0	20	0
ENSG00000168135.4	1	0	0	0	0	1	0	0	5	0	14	0	3	0	62	0	0	19	0	12	30	0	31	0	1	5	0	0	6	3	24	0	0	12	0	27	0	0	0	0	29	25	2	0	0	0	1	60	0
ENSG00000219361.1	6	0	0	0	0	0	0	2	0	0	0	0	16	0	0	0	0	0	0	0	0	2	0	0	0	0	0	0	0	2	0	0	0	0	0	0	0	0	0	0	13	0	0	0	1	0	0	0	0
ENSG00000202119.1	0	0	0	3	0	2	0	0	2	0	0	0	9	0	0	0	0	0	0	0	0	2	0	0	1	0	0	0	0	0	0	0	0	1	0	0	0	0	0	0	0	0	0	0	0	0	0	0	0
ENSG00000266599.1	3	2	0	1	1	6	0	8	0	0	0	0	0	0	0	0	0	6	0	0	0	8	0	0	0	0	0	0	0	0	0	0	0	4	0	0	0	6	0	0	11	1	5	0	0	0	0	15	1
ENSG00000278106.1	3	0	0	0	0	0	0	0	0	0	0	0	7	20	0	27	0	7	0	0	0	0	0	0	0	0	0	0	0	0	0	0	0	0	0	10	0	0	0	0	4	5	0	0	0	7	0	0	8
ENSG00000198914.4	1	56	2	0	18	102	0	42	10	1	2	0	5	1	1	45	11	1	0	0	0	0	0	9	0	2	16	0	6	13	1	26	10	5	0	1	0	11	0	0	19	24	44	22	17	19	0	0	0
ENSG00000284985.1	0	0	0	0	0	0	0	10	0	0	0	0	0	0	0	0	0	0	0	0	0	0	0	0	1	0	0	0	5	0	0	0	4	0	0	0	0	0	0	0	0	111	0	0	0	10	0	0	0
ENSG00000126562.17	1	3	1	2	6	21	0	8	40	0	7	1	45	5	18	24	13	6	8	6	11	5	0	11	3	3	5	12	37	7	5	0	9	35	0	0	0	6	21	0	43	40	2	12	6	41	2	42	17
ENSG00000182257.8	8	12	4	5	14	50	0	49	12	0	11	0	15	0	95	44	0	0	0	0	13	78	0	0	30	14	28	0	35	3	0	3	0	35	1	20	0	53	56	0	53	21	43	11	28	23	5	124	31
ENSG00000229717.3	0	1	0	0	0	0	0	1	3	0	1	0	0	0	0	0	0	0	0	2	0	1	3	0	0	0	3	0	5	2	0	0	0	4	0	0	0	0	0	0	8	32	0	0	0	27	0	0	0
ENSG00000115648.14	80	4	28	14	13	11	0	767	66	5	61	32	67	74	18	29	29	43	14	0	25	78	26	0	63	23	99	0	69	40	4	31	48	81	87	154	77	264	68	1	127	71	25	6	131	36	3	122	404
ENSG00000265110.1	0	0	2	0	0	0	0	0	1	0	0	0	5	0	0	0	0	0	4	0	0	1	0	0	0	0	0	0	0	0	0	0	0	0	0	1	0	0	0	27	0	0	3	0	0	5	0	0	0
ENSG00000227115.8	1	6	0	0	0	0	29	14	0	0	11	0	8	0	2	38	2	47	9	0	12	0	9	14	1	10	47	20	53	76	21	0	9	96	0	35	0	4	0	60	27	173	20	0	9	106	0	0	1
ENSG00000233211.2	0	0	0	0	0	0	0	0	0	0	0	0	0	0	0	0	0	0	0	0	17	0	0	0	0	0	0	0	0	0	0	0	0	0	0	0	0	0	0	0	0	3	0	0	0	0	0	0	0
ENSG00000225918.1	0	0	0	0	0	0	0	0	0	0	0	0	0	0	13	0	0	0	0	10	0	0	0	0	0	0	0	0	0	0	10	0	0	11	0	0	0	0	0	0	0	8	0	0	0	0	0	0	0
ENSG00000163032.12	0	2	0	0	0	7	0	4	0	0	6	0	12	53	1	0	0	3	0	0	0	9	0	3	0	0	10	4	16	11	6	0	31	20	0	9	0	18	0	16	0	6	0	0	2	10	1	5	7
ENSG00000200211.1	0	0	0	0	0	0	0	0	0	0	0	0	0	0	0	0	0	0	0	0	0	0	0	0	0	0	0	0	0	0	0	0	0	6	0	0	0	0	0	0	0	0	0	0	0	0	0	0	0
ENSG00000219039.2	0	0	0	0	10	1	0	0	0	0	0	0	0	0	0	0	0	0	0	0	0	0	0	0	0	0	0	0	0	0	0	0	0	5	0	0	0	0	0	0	0	9	10	0	0	0	0	0	1
ENSG00000137161.17	152	36	10	73	42	96	0	54	74	0	38	25	145	18	58	57	8	2	0	0	0	162	20	5	51	27	47	9	21	13	2	31	0	45	20	0	0	129	1	3	35	5	113	72	120	19	9	88	116
ENSG00000111716.13	5	0	3	9	0	13	0	21	2	8	0	6	16	0	0	0	0	0	1	0	0	19	0	0	21	0	11	0	0	6	0	0	0	19	13	0	0	25	0	0	50	17	22	1	4	24	0	0	2
ENSG00000187984.13	1	3	0	4	2	1	23	8	3	3	0	0	9	0	0	0	21	20	0	0	0	10	0	0	2	0	5	0	0	14	0	0	0	3	0	1	0	1	0	0	73	1	14	0	0	0	0	15	0
ENSG00000287596.1	0	0	0	0	0	0	0	0	0	0	0	0	0	0	0	0	0	6	0	0	0	0	0	0	0	0	0	0	0	0	0	0	0	2	0	0	0	0	0	0	0	1	0	0	0	0	0	0	2
ENSG00000235078.1	2	2	0	0	1	0	0	2	0	0	2	0	0	0	0	0	0	4	0	0	0	0	0	11	7	0	0	0	9	0	0	0	0	6	0	0	0	3	0	0	0	4	7	0	1	9	0	0	4
ENSG00000228277.1	0	0	7	0	0	0	0	0	0	0	3	0	0	0	0	0	0	0	0	0	0	0	0	0	0	0	0	0	12	0	0	0	0	8	0	0	0	0	0	0	22	0	1	0	0	0	0	0	0
ENSG00000271677.1	0	0	0	0	0	0	0	0	0	0	0	0	0	0	0	22	0	11	0	0	0	0	0	0	0	0	0	0	8	6	0	0	0	0	0	0	0	0	0	0	0	1	0	0	0	0	0	0	0
ENSG00000280614.1	93	1	0	0	1	44	0	0	80	0	721	6	0	0	8	1	5	0	0	3	2	1824	0	0	5	83	1055	101	0	0	5	1	1	1637	1	2	0	78	555	0	43	1	1064	717	304	1	6587	1278	398
ENSG00000226040.3	0	0	0	0	0	0	0	4	0	0	0	0	0	0	0	0	0	12	2	0	0	0	0	0	0	0	2	0	9	0	0	0	0	5	0	0	0	0	0	0	15	19	0	6	0	45	0	0	0
ENSG00000221055.1	0	0	0	0	0	0	0	0	0	0	0	0	0	0	0	0	0	0	0	0	0	0	0	0	0	0	0	0	0	0	0	0	0	0	0	0	0	0	0	0	0	0	0	0	0	0	0	0	0
ENSG00000202537.1	0	0	0	0	0	0	0	0	0	0	0	0	0	0	0	0	0	0	0	0	0	0	0	0	0	0	0	0	0	0	0	0	0	0	0	0	0	0	0	0	0	12	0	0	0	0	0	0	0
ENSG00000143198.13	30	38	8	38	5	62	0	196	23	51	22	11	130	0	42	12	0	26	0	12	0	128	16	0	65	1	85	12	64	15	23	5	3	87	0	15	0	293	7	0	94	70	38	7	111	43	5	67	108
ENSG00000270381.1	0	0	0	0	0	2	0	0	0	0	0	0	0	0	0	0	0	0	0	0	0	1	0	0	0	0	1	0	0	0	0	0	0	2	0	0	0	0	0	0	0	2	1	0	0	0	0	3	0
ENSG00000223750.1	0	0	0	0	0	0	0	0	0	0	0	0	0	16	0	0	0	5	0	0	0	0	0	8	0	0	15	0	8	13	0	3	0	21	0	0	0	3	0	0	33	19	0	0	0	7	0	0	1
ENSG00000172250.16	9	3	0	1	0	2	0	11	0	0	0	0	8	0	0	0	0	17	0	0	0	9	0	0	1	0	0	0	0	0	0	0	0	6	1	0	0	0	38	0	1	1	0	0	0	2	0	0	11
ENSG00000212242.1	0	1	0	0	0	0	0	11	0	0	0	0	0	0	0	0	0	0	0	0	0	1	0	0	0	0	0	0	0	0	0	0	0	0	0	0	0	0	0	0	0	5	0	0	0	0	0	0	0
ENSG00000244153.1	2	8	0	0	0	6	0	0	0	0	5	0	0	0	0	9	0	0	0	0	0	4	13	0	1	0	19	0	12	6	0	0	0	1	0	0	0	5	0	0	31	18	0	0	0	10	0	0	4
ENSG00000136068.14	225	135	33	299	120	323	2	371	198	78	166	17	646	48	586	197	0	85	23	16	27	1773	0	81	585	30	830	40	90	80	2	210	0	208	163	30	0	2310	81	9	127	200	233	85	446	101	19	605	396
ENSG00000165169.11	11	22	10	31	2	13	0	100	0	0	0	0	87	0	7	0	0	0	0	0	0	122	0	0	89	0	65	0	26	9	23	2	0	40	0	0	0	44	0	41	46	22	44	8	9	21	0	89	10
ENSG00000212464.1	1	8	3	7	0	10	0	38	0	6	0	0	18	0	20	3	0	0	0	0	0	102	0	0	21	0	26	0	0	0	0	0	0	73	0	1	0	37	19	16	10	1	13	2	22	0	0	46	12
ENSG00000244329.1	0	0	0	0	0	0	0	0	0	0	0	0	0	0	0	0	0	6	0	0	7	0	0	0	0	0	0	0	5	0	0	0	0	0	0	0	0	0	0	0	0	0	0	0	0	0	0	0	0
ENSG00000263206.1	0	1	0	0	0	0	0	0	0	0	0	0	0	1	0	0	0	0	0	0	0	0	0	0	0	0	0	0	0	0	0	0	0	2	0	0	0	0	0	0	0	0	0	0	0	0	0	0	0
ENSG00000260162.2	0	0	0	0	0	0	0	0	0	0	0	0	0	0	0	0	0	0	0	0	0	0	0	0	0	0	0	0	0	0	0	0	0	0	0	0	0	0	0	0	0	0	0	0	0	0	0	0	0
ENSG00000239672.7	6	9	2	48	1	76	0	26	8	0	0	0	48	0	18	49	0	5	0	0	0	32	0	0	75	5	28	0	25	25	3	0	0	52	0	0	0	10	0	0	46	0	5	0	28	9	0	16	15
ENSG00000230661.1	3	1	0	4	7	1	0	2	1	0	2	0	0	0	0	61	0	0	0	0	0	1	0	14	4	0	1	0	7	0	0	0	0	19	0	0	0	6	0	0	0	5	4	0	3	0	0	3	1
ENSG00000270856.1	0	0	0	0	0	0	0	0	0	0	0	0	0	0	0	0	21	3	0	0	0	0	0	0	0	0	3	0	0	0	0	0	0	2	0	0	0	0	0	0	0	0	0	19	0	0	0	0	0
ENSG00000214892.4	0	0	0	0	0	0	0	0	0	0	0	0	0	0	0	0	0	0	0	0	0	0	0	0	0	0	0	0	0	3	0	0	0	0	0	0	0	0	0	0	0	0	0	0	0	0	0	0	0
ENSG00000229950.1	1	0	0	0	8	0	0	4	10	0	0	0	0	0	28	0	0	0	0	0	0	20	0	0	0	0	27	0	19	0	0	0	0	6	0	0	0	3	0	0	9	2	4	4	3	0	1	7	9
ENSG00000275006.1	0	0	0	0	0	0	0	0	0	0	0	0	0	0	1	0	0	0	0	0	0	0	0	0	0	0	0	0	0	0	0	0	0	0	0	0	0	0	0	0	0	0	0	0	0	0	0	0	0
ENSG00000255753.1	3	2	0	0	0	7	0	0	3	0	0	0	2	0	2	36	0	7	0	0	0	9	0	0	2	0	0	0	8	0	0	0	0	11	2	0	0	0	0	0	0	6	4	1	0	0	0	0	2
ENSG00000287824.1	0	0	0	0	0	0	0	2	0	22	0	0	0	0	0	0	0	0	0	0	0	0	0	0	0	0	0	0	0	0	0	0	0	11	0	0	0	0	0	0	37	10	0	0	0	15	0	0	0
ENSG00000241782.1	0	1	1	0	0	0	0	6	0	0	0	0	0	0	0	0	0	0	0	0	0	2	0	0	2	1	3	0	0	0	0	0	0	18	0	0	0	1	0	0	0	3	3	0	1	1	0	0	1
ENSG00000104833.12	0	0	0	4	0	0	0	0	1	0	23	0	6	0	1	1	0	2	0	0	0	0	0	0	0	0	0	0	35	2	1	0	1	22	0	20	0	2	0	0	23	11	6	0	1	9	0	0	3
ENSG00000248245.1	1	2	0	0	0	0	0	8	2	0	6	0	28	0	8	0	0	5	0	0	0	0	0	8	0	10	6	19	9	6	0	0	0	12	0	17	0	0	0	0	9	6	0	0	0	22	0	0	6
ENSG00000288031.1	0	2	0	0	0	1	0	26	2	0	0	0	11	0	0	0	0	0	0	0	0	3	0	0	4	0	8	0	0	0	0	0	0	8	0	0	0	15	0	0	0	6	0	0	4	0	0	0	0
ENSG00000259132.1	0	0	0	0	0	0	0	0	0	0	0	0	0	0	0	0	0	0	0	0	0	0	0	0	0	0	0	0	0	0	0	0	0	0	0	0	0	0	0	0	0	0	0	0	0	0	0	0	0
ENSG00000270301.1	0	0	0	0	0	0	0	0	0	0	0	0	0	0	0	0	0	0	0	0	0	0	0	0	0	0	0	0	0	0	0	0	0	0	0	0	0	0	0	0	0	0	0	0	0	0	0	0	0
ENSG00000071553.17	163	51	2	118	19	123	17	409	52	12	39	3	349	10	53	58	0	9	0	0	3	479	0	13	103	11	184	0	20	0	6	7	26	38	81	29	0	241	15	66	61	65	141	38	205	13	25	333	150
ENSG00000236234.1	0	0	0	0	0	0	0	0	0	0	0	0	0	0	0	0	0	0	0	0	0	0	0	0	0	0	0	0	0	0	0	0	0	0	0	0	0	0	0	0	0	0	0	0	0	0	0	0	0
ENSG00000088280.19	24	5	5	14	6	25	0	66	90	4	13	2	38	52	97	14	0	43	35	16	6	12	25	0	13	3	62	0	11	34	3	4	0	111	43	10	0	118	34	0	52	65	53	40	22	38	1	23	78
ENSG00000287243.2	6	24	0	6	0	0	0	24	0	0	30	4	2	0	7	29	0	33	0	0	0	46	0	6	5	0	20	0	52	15	11	0	20	33	11	43	0	6	0	0	0	76	4	7	49	63	0	34	5
ENSG00000184083.12	30	19	10	28	13	13	0	202	35	25	52	24	88	28	67	44	0	1	0	0	7	172	12	5	83	3	198	22	38	40	5	4	7	66	61	5	0	109	20	0	63	83	48	6	81	58	4	200	92
ENSG00000148834.13	18	12	0	16	12	46	0	25	6	25	17	4	51	8	13	0	0	3	0	0	0	98	0	0	11	0	6	0	2	15	0	8	0	35	20	0	0	38	0	31	65	28	26	7	24	0	1	27	28
ENSG00000029639.11	8	3	0	1	12	16	0	66	9	4	0	1	9	0	2	6	0	2	0	0	0	31	0	0	11	3	18	0	20	2	0	7	4	34	0	13	0	33	15	35	64	29	1	3	13	19	6	23	10
ENSG00000212855.5	0	0	0	0	0	0	0	0	0	0	0	0	0	0	0	0	0	0	0	0	0	0	0	2	0	0	0	0	0	0	0	0	0	0	0	0	0	0	0	0	0	0	0	0	0	0	0	0	0
ENSG00000214374.2	0	0	0	0	0	0	0	0	0	0	0	0	0	0	0	0	0	0	0	0	0	0	0	0	0	0	0	0	0	0	0	0	0	7	0	0	0	0	0	0	23	1	10	0	0	0	0	0	0
ENSG00000141642.9	4	7	3	6	2	4	0	16	4	0	1	0	30	0	3	8	0	21	19	0	0	6	0	0	12	1	17	0	22	10	0	5	0	37	18	0	0	61	11	0	57	34	14	0	5	16	0	18	7
ENSG00000232419.1	0	0	0	0	0	0	0	0	0	0	0	0	0	0	0	0	0	0	0	0	0	0	0	0	0	0	0	0	0	0	0	0	0	0	0	0	0	0	0	0	0	0	0	0	0	0	0	0	0
ENSG00000268116.1	0	0	0	0	0	0	0	0	0	0	0	0	0	0	0	0	0	0	0	0	0	0	0	0	0	0	0	0	0	0	0	0	0	0	0	0	0	0	0	0	0	0	0	0	0	0	0	0	0
ENSG00000287789.1	0	5	0	5	8	2	0	89	6	0	0	0	0	0	0	0	0	0	0	0	0	4	0	0	5	0	5	0	3	5	0	0	7	47	0	10	0	67	0	0	1	51	6	7	3	33	0	40	2
ENSG00000282501.1	0	0	0	0	0	0	0	0	0	19	0	0	0	0	0	0	0	6	0	0	0	0	0	0	0	0	1	0	0	15	0	0	0	20	0	0	0	0	0	0	49	26	0	0	5	1	0	0	0
ENSG00000272010.1	0	1	0	0	0	0	0	0	0	0	0	0	0	0	0	0	0	14	0	0	0	2	0	0	0	0	8	0	1	2	0	0	0	0	0	0	0	2	0	0	0	0	0	0	0	0	0	0	0
ENSG00000207113.1	1	4	0	0	0	0	0	2	0	0	0	0	0	0	0	0	0	0	0	0	0	0	0	0	0	0	0	0	0	0	0	0	0	0	0	0	0	0	0	0	0	7	2	0	0	1	0	0	0
ENSG00000155330.10	15	13	4	32	1	28	27	27	19	0	5	5	134	0	13	2	0	47	0	8	13	41	1	0	23	7	50	23	15	25	1	3	0	60	0	53	0	38	5	0	59	69	58	4	28	22	0	60	19
ENSG00000284428.1	27	29	12	44	16	15	0	162	24	0	10	0	134	0	59	57	0	21	0	0	0	156	0	0	70	0	67	0	33	31	0	13	7	45	9	0	0	105	17	10	17	75	35	19	73	15	2	68	18
ENSG00000202242.1	0	0	0	0	0	0	0	0	0	0	0	0	0	0	0	0	0	0	0	0	0	0	0	0	0	0	0	0	0	0	0	0	0	0	0	0	0	0	0	0	0	3	0	0	0	0	0	0	0
ENSG00000231956.1	0	0	0	2	0	0	0	0	0	0	0	0	0	0	0	0	0	0	0	0	14	0	0	0	0	0	0	0	13	0	3	0	0	4	0	0	0	0	0	0	1	10	0	0	0	0	0	0	0
ENSG00000261748.1	0	0	0	0	0	0	0	0	0	0	0	0	0	0	0	0	0	0	0	0	0	0	0	0	0	0	0	0	0	0	0	0	0	0	0	0	0	0	0	0	0	0	0	0	0	0	0	0	0
ENSG00000235880.1	0	2	0	0	0	0	0	9	0	0	0	3	3	0	0	0	0	8	0	0	0	0	0	0	2	0	1	0	0	0	0	0	0	0	0	0	0	4	0	0	0	5	0	0	0	0	0	0	2
ENSG00000253614.1	0	0	0	0	0	0	0	0	0	0	0	0	0	0	0	0	0	0	0	0	0	0	0	0	0	0	0	0	0	0	0	0	0	0	0	0	0	0	0	0	0	0	0	0	0	0	0	0	0
ENSG00000280371.1	0	0	0	0	0	0	0	0	0	0	0	0	0	0	0	11	0	4	0	0	0	0	0	0	0	0	2	0	22	5	0	0	0	1	0	0	0	0	0	11	0	6	0	0	0	0	0	0	0
ENSG00000263734.1	0	0	0	0	0	0	0	0	0	0	0	0	0	0	0	0	0	0	0	7	0	0	0	0	0	0	0	0	0	0	0	0	0	0	0	0	0	0	0	0	0	0	0	0	0	0	0	0	0
ENSG00000173610.12	0	0	0	13	0	0	0	0	0	0	4	0	20	0	0	4	0	12	0	0	0	0	0	0	0	0	99	20	36	1	0	0	10	21	0	8	0	0	0	0	61	10	2	0	0	56	0	0	0
ENSG00000162385.11	21	7	4	18	0	12	0	9	12	0	2	0	48	0	22	20	0	0	0	7	0	62	0	0	31	1	24	0	13	5	4	0	29	27	2	0	0	27	3	0	16	12	11	5	14	5	2	107	7
ENSG00000267749.1	1	5	0	8	1	4	0	3	0	0	10	5	4	11	2	27	7	5	5	0	0	0	0	0	8	0	0	0	17	1	0	9	0	4	8	0	0	37	0	0	0	19	15	3	20	1	0	0	10
ENSG00000163958.14	0	0	0	0	0	0	0	2	0	0	0	0	6	0	7	0	0	0	0	0	0	0	38	0	1	10	3	0	28	0	3	0	0	10	3	21	0	0	0	22	7	18	17	0	0	43	0	0	0
ENSG00000241546.1	2	1	0	6	0	0	0	7	10	0	0	0	0	0	2	0	0	17	0	0	0	20	0	0	10	0	10	0	0	0	0	4	0	1	0	0	0	8	0	0	6	1	23	0	1	0	2	8	9
ENSG00000251380.3	0	0	0	0	0	0	0	0	0	0	0	0	0	0	0	0	0	0	0	0	0	0	0	0	0	0	0	0	0	0	0	0	0	0	0	0	0	0	0	0	0	0	0	0	0	0	0	0	0
ENSG00000242371.1	4	3	0	2	2	2	0	0	1	0	0	0	30	0	0	0	0	0	1	0	0	0	0	0	1	0	0	0	0	3	11	0	0	0	0	0	0	27	0	0	0	0	0	0	0	0	0	0	4
ENSG00000264196.1	0	0	0	0	0	0	0	0	0	0	0	0	0	0	0	0	0	0	0	0	0	0	0	0	0	0	0	0	0	0	0	0	0	0	0	0	0	0	0	0	0	0	0	0	0	0	0	0	0
ENSG00000261292.2	0	0	0	0	0	0	49	19	0	0	1	0	0	0	0	0	20	19	0	0	0	2	0	0	0	0	4	0	17	0	7	0	0	10	10	0	0	4	0	2	50	167	0	0	0	16	0	0	0
ENSG00000118260.15	72	121	29	102	34	148	0	392	17	0	11	8	426	14	101	76	25	22	0	16	4	319	14	12	276	7	265	37	55	50	2	14	19	305	19	136	0	405	46	0	108	124	101	15	108	83	13	456	88
ENSG00000272789.1	0	0	0	3	1	1	0	35	1	0	0	0	0	0	0	0	0	0	0	0	0	1	0	0	4	0	0	0	18	0	0	0	0	0	9	0	0	8	0	0	27	17	5	0	0	0	0	0	3
ENSG00000215034.4	0	0	0	0	0	0	0	0	0	0	0	0	0	0	0	0	0	0	0	0	0	0	0	0	0	0	0	0	0	0	0	0	0	0	0	0	0	0	0	0	0	0	0	0	0	0	0	0	0
ENSG00000176887.7	26	223	38	85	193	98	0	30	59	0	176	8	168	0	551	1424	15	10	3	40	0	423	23	9	18	2	435	0	70	32	8	82	8	600	18	0	0	8	145	0	510	120	602	533	268	15	34	1377	30
ENSG00000079482.13	10	19	9	3	4	12	0	86	16	1	2	0	17	13	52	13	0	18	0	1	0	6	20	0	34	9	98	0	49	6	17	6	0	99	5	28	0	148	0	31	44	105	25	14	52	19	0	22	20
ENSG00000286651.2	3	0	0	0	0	0	49	34	11	0	0	0	0	0	1	0	0	4	0	0	0	3	0	0	2	0	10	0	0	0	0	0	0	6	0	0	0	3	0	0	43	11	16	0	0	1	0	0	11
ENSG00000113845.10	59	13	3	73	13	20	0	77	20	0	14	1	78	62	16	19	0	0	0	0	0	216	0	0	87	3	65	0	22	16	7	6	0	52	8	0	0	133	1	0	67	30	44	18	44	24	3	82	44
ENSG00000253823.1	0	0	0	1	0	0	0	0	0	0	0	0	0	0	0	0	11	0	0	0	0	0	0	0	0	0	0	0	0	0	0	0	0	0	0	0	0	1	0	0	0	3	0	0	0	0	0	0	0
ENSG00000237512.6	1	2	0	2	6	0	0	20	14	0	0	0	3	0	0	28	7	0	0	1	0	17	0	0	18	0	6	0	3	0	0	0	0	3	0	0	0	2	23	0	8	7	7	14	8	0	0	47	16
ENSG00000254802.1	1	1	0	2	0	0	0	0	0	0	8	0	0	0	26	0	0	0	0	0	0	5	0	0	2	0	1	0	0	0	0	0	0	6	0	0	0	7	0	0	0	1	3	0	3	0	0	34	0
ENSG00000162849.16	31	12	0	0	19	40	0	243	11	0	53	17	60	43	100	15	0	4	0	15	24	55	0	0	33	22	15	0	0	9	0	6	0	10	2	0	0	19	3	9	64	27	38	7	28	6	7	35	53
ENSG00000166394.15	5	4	13	10	1	27	0	41	11	15	0	5	2	0	5	0	8	73	55	0	22	6	27	3	6	0	16	22	42	5	3	0	0	40	0	0	0	34	0	84	29	192	8	5	5	20	0	13	16
ENSG00000280554.1	0	0	0	0	0	0	0	0	0	0	0	0	0	0	0	0	0	0	0	0	0	0	0	0	0	0	0	0	0	0	0	0	0	0	0	0	0	0	0	0	0	0	0	0	0	0	0	0	0
ENSG00000109906.14	9	42	5	96	30	3	30	170	67	44	31	0	294	318	304	100	31	67	54	12	9	57	0	5	59	3	29	0	83	32	0	22	34	93	0	60	0	613	20	53	48	164	52	20	173	47	1	197	19
ENSG00000231879.1	0	0	0	0	0	0	0	0	0	0	0	0	0	0	0	0	0	7	0	0	0	0	0	0	0	0	5	3	4	0	0	0	0	0	0	0	0	0	0	0	20	0	0	0	0	0	0	0	0
ENSG00000267152.1	0	0	0	0	0	3	0	11	1	0	0	0	0	0	0	0	0	0	0	0	0	2	0	0	0	0	0	0	10	0	0	0	0	0	0	0	0	0	0	0	0	3	0	0	0	0	0	0	0
ENSG00000278730.1	21	23	9	27	17	40	0	129	23	0	3	0	132	6	23	13	0	11	0	0	0	101	0	8	55	0	28	0	0	0	4	13	0	18	8	0	0	118	2	30	19	10	31	2	28	7	2	38	24
ENSG00000288083.1	0	0	0	0	0	0	0	0	0	0	0	0	0	0	0	0	0	2	0	0	0	0	17	4	0	0	0	0	4	0	0	0	0	2	0	0	0	0	0	0	0	1	0	0	0	0	0	0	0
ENSG00000256098.1	0	1	0	0	0	0	0	0	0	0	0	0	0	0	0	0	0	0	0	0	0	0	0	0	4	0	0	0	0	9	2	0	0	0	0	0	0	0	0	0	9	1	0	0	1	5	0	20	1
ENSG00000240486.2	0	0	0	0	0	0	0	0	0	0	0	0	0	0	0	0	0	0	0	0	0	0	0	0	0	0	0	0	2	0	0	0	0	0	0	0	0	0	0	0	19	0	0	0	0	0	0	0	0
ENSG00000236164.1	0	0	0	0	0	0	0	0	0	20	0	6	0	0	0	0	0	0	0	0	0	0	0	0	0	0	7	16	0	0	3	0	0	13	0	0	0	0	0	0	0	0	0	0	0	0	0	0	0
ENSG00000188554.14	71	118	20	196	50	98	0	417	12	2	7	7	313	18	77	110	0	18	0	5	68	592	10	1	126	0	109	4	40	26	2	19	6	116	15	18	0	390	49	47	126	195	81	17	105	14	12	140	125
ENSG00000256399.1	8	8	0	12	2	4	0	13	0	0	0	2	34	0	2	18	0	1	0	0	0	71	0	14	19	0	23	0	15	1	0	0	0	6	11	0	0	33	17	0	3	20	8	1	16	11	0	11	6
ENSG00000281825.1	0	0	0	0	0	0	0	0	0	0	0	0	0	0	0	0	0	0	0	0	0	0	0	0	0	0	0	0	0	14	0	0	0	0	0	0	0	2	0	0	0	1	0	0	0	0	0	0	0
ENSG00000229526.2	0	0	0	0	0	0	0	0	0	0	0	0	0	0	0	0	0	0	0	0	0	0	13	0	0	0	0	0	3	2	0	0	0	4	5	0	0	0	0	0	0	9	15	0	0	0	0	0	2
ENSG00000256262.1	0	2	0	2	0	0	0	2	8	0	0	0	1	0	0	0	0	0	0	0	0	0	0	0	2	0	0	0	0	0	0	0	0	0	0	0	0	4	0	0	0	0	0	0	4	0	0	0	0
ENSG00000149527.18	1	0	1	0	0	0	0	13	18	0	35	0	0	48	42	7	0	10	0	0	0	1	1	0	2	0	14	0	2	0	1	3	0	4	0	1	0	2	0	0	7	3	4	4	0	5	0	4	2
ENSG00000280393.1	0	0	0	0	0	0	0	0	0	0	0	0	0	0	0	0	0	0	0	0	0	0	0	0	0	0	0	0	3	0	0	5	0	7	0	0	0	0	0	24	0	0	0	0	0	0	0	0	0
ENSG00000249799.1	0	0	0	1	0	0	0	0	0	0	0	0	0	0	0	0	0	0	0	0	0	2	0	0	0	0	0	0	0	4	0	0	0	5	0	22	0	1	0	0	0	3	5	0	0	0	0	0	1
ENSG00000068796.16	49	63	10	41	17	30	0	122	35	32	27	4	132	36	108	32	23	37	1	0	7	208	5	1	116	4	109	0	26	16	15	12	0	101	21	58	0	157	7	0	92	170	56	17	63	26	4	162	56
ENSG00000011243.18	83	24	12	59	53	33	0	162	65	35	241	8	99	111	246	135	0	56	0	0	14	366	21	6	104	9	139	0	8	9	1	72	10	98	52	8	0	172	61	0	131	62	94	73	82	35	27	196	83
ENSG00000199894.1	0	0	0	0	0	0	0	0	0	0	0	0	0	0	0	0	0	0	0	0	0	0	0	0	0	0	0	0	0	0	0	0	0	0	0	0	0	0	0	0	0	3	0	0	0	0	0	0	0
ENSG00000264016.3	0	0	0	1	0	0	0	7	0	10	0	0	0	0	0	0	0	0	0	0	0	0	0	0	0	0	0	0	0	0	0	0	0	9	0	0	0	9	0	0	0	7	0	0	1	0	0	0	0
ENSG00000231439.4	0	0	0	0	0	1	0	0	0	0	1	0	0	0	0	0	0	0	0	0	6	2	0	29	1	0	0	0	8	2	1	0	0	13	0	0	0	0	0	0	22	11	0	0	2	5	0	0	5
ENSG00000286505.1	9	0	0	0	0	2	0	7	3	19	0	0	0	0	0	0	0	9	0	0	0	5	0	0	0	0	3	12	5	0	0	6	0	1	0	0	0	0	0	0	18	17	0	0	0	19	1	0	0
ENSG00000254061.1	0	1	0	2	1	0	0	3	0	0	8	0	0	0	13	9	0	0	0	0	0	0	0	0	2	4	2	0	0	0	0	0	0	6	5	0	0	12	0	0	10	0	0	0	3	0	0	0	4
ENSG00000252606.1	0	0	0	0	0	0	0	0	0	0	0	0	0	0	0	0	0	0	0	13	0	0	0	0	0	0	0	0	0	0	0	0	0	0	0	0	0	0	0	0	0	0	0	0	0	0	0	0	0
ENSG00000223776.5	3	2	0	2	0	3	0	0	0	0	0	8	9	0	0	0	0	0	0	0	0	3	0	14	3	0	0	0	0	0	0	0	0	1	0	0	0	2	0	0	0	3	0	0	1	0	4	0	6
ENSG00000253604.1	1	0	0	0	0	0	0	0	5	0	0	0	0	0	0	0	0	0	0	0	0	0	0	0	1	0	0	0	0	0	0	0	0	1	0	0	0	0	0	0	0	8	1	2	0	0	0	0	4
ENSG00000263955.2	0	0	0	0	1	0	0	0	0	0	0	0	0	0	0	0	0	11	0	0	8	1	0	0	2	0	0	0	7	0	0	0	0	0	0	57	0	3	0	0	0	7	0	0	0	7	0	0	0
ENSG00000238195.1	0	0	0	0	0	0	0	0	0	0	0	1	0	0	20	0	0	0	0	0	0	0	0	0	0	0	0	0	7	0	0	1	0	0	0	0	0	0	23	0	0	12	0	0	0	0	0	0	0
ENSG00000264330.1	0	0	0	0	0	0	0	0	0	0	0	0	2	0	0	0	0	0	0	0	0	0	0	0	0	0	0	0	0	0	0	0	0	0	0	43	0	0	0	0	0	0	0	0	0	0	0	0	0
ENSG00000201443.1	0	0	0	0	0	0	0	0	0	0	0	0	0	0	0	0	0	0	0	0	0	0	0	0	0	0	0	0	0	0	0	0	0	0	0	0	0	0	0	0	0	0	0	0	0	0	0	0	0
ENSG00000257718.1	0	1	0	0	0	4	8	0	0	0	0	0	0	0	0	0	0	5	0	0	0	0	0	0	0	0	2	0	2	15	0	0	0	3	0	0	0	0	0	0	26	5	0	0	0	6	0	0	2
ENSG00000233115.4	0	0	0	0	1	0	0	0	1	0	0	0	0	0	0	0	0	7	0	0	0	1	0	12	3	0	1	0	0	0	0	0	0	6	0	0	0	0	0	0	0	7	0	5	0	0	0	0	3
ENSG00000153933.10	11	48	19	55	16	39	0	203	19	41	50	7	140	57	26	32	0	57	0	15	41	131	10	0	164	15	44	0	79	48	5	9	0	188	5	24	0	146	47	15	84	59	52	56	38	59	8	145	32
ENSG00000249875.1	0	0	0	0	0	0	0	7	0	0	0	0	0	0	0	0	0	0	0	0	0	0	0	0	0	3	0	0	0	8	0	0	0	6	0	0	0	0	0	0	26	0	0	0	4	7	0	37	0
ENSG00000163618.18	47	81	12	31	55	30	0	289	15	40	202	6	107	55	116	267	0	46	5	22	16	160	1	13	186	21	587	41	137	56	18	50	11	101	63	121	0	98	83	2	164	140	179	111	81	93	1	478	34
ENSG00000265768.1	0	0	0	0	0	0	0	0	0	0	0	0	0	0	0	0	0	0	0	0	0	0	0	0	0	0	0	0	0	0	0	0	0	0	0	0	0	0	0	0	0	0	0	0	0	0	0	0	0
ENSG00000237517.9	19	3	2	3	8	1	0	42	13	0	11	2	56	30	78	13	0	10	0	7	0	64	1	0	8	9	57	0	9	11	0	10	3	32	0	0	0	0	2	0	42	62	31	8	35	29	0	62	9
ENSG00000228607.2	0	0	0	0	0	0	0	0	0	0	0	0	0	0	0	0	0	0	0	0	0	0	0	0	0	0	0	0	0	0	8	0	18	0	0	0	0	0	0	0	11	3	0	0	0	1	0	0	0
ENSG00000085415.16	53	60	8	108	28	86	0	196	77	17	14	4	258	15	81	37	0	60	6	5	28	260	16	32	355	20	107	4	44	45	1	7	58	192	28	8	0	81	3	0	42	126	79	10	82	27	7	304	64
ENSG00000259087.5	0	0	0	0	0	0	0	0	0	0	0	0	0	0	0	0	0	0	7	0	0	3	18	0	4	0	0	0	11	0	0	0	21	0	21	0	0	0	0	0	0	11	3	0	1	9	0	0	5
ENSG00000270923.1	0	0	0	0	0	0	0	7	0	0	0	0	0	0	10	0	0	0	0	0	0	0	0	0	5	0	0	0	8	0	0	0	0	20	0	0	0	0	23	0	0	7	7	0	1	0	0	0	0
ENSG00000215771.2	0	0	0	1	0	3	0	0	1	0	0	0	0	0	0	0	0	7	0	0	0	1	0	0	0	0	2	0	0	0	0	0	0	0	0	0	0	0	0	0	27	10	2	0	0	0	0	0	0
ENSG00000226064.1	0	0	0	0	0	0	0	0	0	0	0	0	0	0	0	0	0	0	0	0	0	0	0	0	0	0	0	38	0	10	0	0	5	5	6	0	0	0	0	0	0	3	0	0	0	9	0	0	0
ENSG00000119314.15	194	260	65	345	48	120	0	440	66	33	17	1	1019	59	172	114	0	48	7	11	23	1660	9	15	558	14	290	11	40	53	0	29	16	278	21	2	0	491	61	0	185	270	171	101	185	79	30	554	266
ENSG00000231419.6	4	1	0	0	9	0	0	11	0	0	7	0	0	17	6	13	0	28	0	10	20	0	0	0	0	0	3	0	43	27	0	3	19	47	10	0	0	2	0	0	8	58	7	8	3	89	1	0	0
ENSG00000241723.1	9	1	0	0	3	3	0	18	7	0	0	0	5	0	0	0	0	0	0	0	11	15	0	0	7	0	7	0	0	5	0	0	0	7	0	0	0	2	0	0	0	23	3	6	0	0	0	10	1
ENSG00000226043.2	0	0	0	0	0	0	0	0	0	0	0	2	0	24	0	0	0	0	0	0	0	0	0	0	3	2	4	0	8	7	0	0	0	16	0	18	0	0	0	0	0	29	0	0	0	0	0	0	0
ENSG00000198221.10	2	1	0	2	3	1	43	20	21	0	14	0	2	20	0	0	0	5	0	0	0	6	0	0	8	0	2	0	24	9	0	10	5	21	0	24	0	13	0	45	13	27	7	13	16	21	7	43	10
ENSG00000252746.1	0	0	0	0	0	0	0	0	0	0	0	0	0	0	0	0	0	0	0	0	0	0	0	5	0	0	4	0	0	0	0	0	0	6	0	0	0	0	0	0	0	0	0	0	0	0	0	0	0
ENSG00000249516.1	0	0	0	0	0	0	0	4	4	0	0	0	0	0	0	0	0	5	0	0	0	0	0	0	0	0	0	0	7	1	0	0	0	9	0	0	0	0	0	0	8	2	0	0	0	0	0	2	0
ENSG00000156006.5	0	0	0	0	0	0	0	0	0	19	0	0	0	0	13	0	20	0	0	0	0	0	0	13	0	0	0	0	0	0	0	0	18	5	3	0	0	0	0	0	8	6	2	0	0	5	0	0	0
ENSG00000261581.1	0	0	0	0	0	0	0	0	0	0	0	0	0	0	0	0	0	0	0	0	0	0	0	0	0	0	0	0	0	0	0	0	0	0	0	0	0	0	0	0	0	0	0	0	0	0	0	0	0
ENSG00000254363.6	0	7	2	1	4	20	5	216	3	26	5	0	39	11	0	0	36	6	0	0	5	2	0	0	7	0	56	8	24	15	0	0	0	13	10	18	0	84	0	15	81	37	10	2	13	25	0	12	15
ENSG00000232316.2	0	0	0	0	0	0	0	0	0	0	0	0	0	0	0	0	0	5	0	0	0	0	0	0	0	8	0	0	0	0	0	0	0	15	0	0	0	0	0	0	0	10	0	0	0	0	0	0	0
ENSG00000166333.13	9	19	0	11	4	8	0	47	5	0	0	3	7	9	5	2	0	16	0	0	0	23	0	1	17	8	4	0	20	0	0	0	0	0	0	17	0	36	0	0	0	12	15	11	6	0	1	18	11
ENSG00000164823.11	35	21	2	20	2	26	0	81	18	21	29	0	69	0	52	13	0	21	0	22	29	95	20	9	43	11	61	4	37	27	10	2	9	44	3	22	0	58	43	0	43	22	34	25	71	9	8	57	39
ENSG00000234230.1	0	0	0	2	0	0	0	0	3	0	0	0	0	0	0	0	0	0	0	0	0	6	0	0	0	0	6	0	10	0	0	0	0	4	1	0	0	1	0	0	37	2	0	0	1	9	0	41	2
ENSG00000278589.1	0	0	0	0	0	0	0	0	0	0	0	0	0	0	0	0	0	14	0	0	0	0	0	0	0	0	13	0	12	12	0	0	8	25	0	0	0	0	0	0	0	12	0	0	0	0	0	0	0
ENSG00000050405.13	56	101	13	78	24	92	12	285	28	30	7	6	190	6	4	42	1	18	37	5	0	200	19	27	138	14	147	0	20	65	1	10	7	109	1	0	0	177	27	0	20	64	49	0	57	13	4	214	49
ENSG00000284399.1	0	0	0	0	0	0	0	0	0	0	0	0	0	0	0	0	0	0	0	0	0	0	0	0	0	0	0	0	0	0	0	0	0	0	0	0	0	0	0	0	0	0	0	0	0	0	0	0	0
ENSG00000200732.1	1	0	0	1	0	0	0	0	0	0	0	0	0	0	0	0	0	0	0	0	0	0	0	0	1	0	9	0	0	0	0	0	0	0	0	0	0	7	0	0	0	0	0	0	0	0	0	0	2
ENSG00000212330.1	0	0	0	0	0	0	0	0	0	0	0	0	0	0	0	0	0	0	0	0	0	0	0	0	0	0	0	0	0	0	0	0	0	0	0	0	0	0	0	0	0	0	0	0	0	0	0	0	0
ENSG00000104312.8	41	25	1	8	3	41	0	30	9	0	0	0	23	0	6	2	1	9	0	0	3	35	0	15	4	0	30	2	11	0	4	10	0	42	4	0	0	17	0	0	4	23	13	0	14	63	7	0	25
ENSG00000224718.1	3	0	0	0	0	0	0	0	0	0	0	0	2	0	0	0	0	0	0	0	0	0	28	0	0	0	0	0	2	0	0	0	0	19	3	34	0	0	0	6	0	13	0	0	0	35	0	0	0
ENSG00000279608.1	17	8	2	8	11	12	0	30	5	0	0	0	49	0	6	5	0	4	0	0	7	24	0	0	19	0	31	7	24	16	0	6	0	22	0	0	0	105	0	0	20	49	11	1	16	18	0	42	9
ENSG00000131876.17	44	24	2	24	9	55	0	77	19	139	12	3	44	0	13	2	12	11	0	0	0	220	0	3	75	6	41	34	10	3	4	0	17	30	4	0	0	80	5	0	5	45	36	2	32	20	6	23	39
ENSG00000226631.1	0	0	0	0	0	0	0	0	0	0	5	0	0	0	0	0	0	0	0	0	0	0	0	0	0	3	0	0	6	6	0	0	0	15	0	0	0	0	0	0	0	4	4	0	0	13	0	0	0
ENSG00000115844.11	5	8	1	91	3	0	0	0	0	0	0	0	59	0	0	117	0	0	0	0	0	1059	0	1	2	0	3	0	3	2	0	0	16	6	0	0	0	0	0	0	7	23	178	319	0	6	2	0	0
ENSG00000201143.1	0	0	0	0	0	0	0	0	0	0	0	0	0	0	0	0	0	0	0	0	0	0	0	0	0	0	0	0	0	0	0	0	0	0	0	0	0	0	0	0	0	0	0	0	0	0	0	0	0
ENSG00000236606.1	0	0	0	0	7	0	0	3	0	0	0	0	0	0	0	0	0	4	2	0	0	0	0	0	0	0	0	0	0	14	0	0	0	4	0	0	0	0	0	0	0	3	8	0	0	0	0	0	0
ENSG00000184258.7	0	0	0	0	0	0	0	0	0	0	0	0	0	0	0	0	0	0	0	0	0	0	0	0	0	0	0	0	0	0	0	0	0	0	0	0	0	0	0	0	0	0	0	0	0	0	0	0	0
ENSG00000254366.7	0	0	0	0	0	0	0	5	0	0	0	0	0	0	0	0	7	6	10	0	0	0	0	0	2	0	19	0	53	18	0	0	0	27	0	47	0	0	0	0	36	33	0	4	0	3	0	0	3
ENSG00000207267.1	0	0	2	0	0	0	0	4	0	0	0	0	0	0	0	0	0	0	0	0	0	0	0	0	0	0	0	0	0	13	0	0	0	0	0	0	0	3	0	0	0	0	0	0	0	0	0	0	0
ENSG00000276703.1	0	0	0	0	0	0	0	0	0	0	0	5	10	0	0	11	0	0	0	0	0	0	0	0	0	0	0	0	0	0	0	0	7	1	0	0	0	0	0	0	0	0	0	0	0	0	0	0	0
ENSG00000022556.16	0	0	0	0	0	0	0	0	0	0	0	0	0	0	0	0	0	0	0	0	0	0	0	0	0	0	0	0	0	0	0	0	0	0	0	0	0	1	0	0	0	0	0	0	0	0	0	0	0
ENSG00000259588.1	2	2	0	0	0	0	0	0	0	0	0	0	23	11	0	44	0	0	0	0	0	94	0	0	6	0	6	0	0	6	0	0	0	1	0	0	0	0	0	0	0	3	3	0	0	0	0	52	2
ENSG00000280015.1	0	0	0	5	0	0	0	0	0	0	0	0	0	0	0	0	0	0	0	0	0	0	6	0	0	4	0	0	0	2	5	0	0	16	0	0	0	0	0	0	18	96	1	0	0	11	0	0	0
ENSG00000180116.15	1	3	0	0	0	2	0	0	0	0	6	0	0	0	0	54	0	13	0	26	0	7	0	23	16	7	25	10	32	21	0	0	14	43	0	32	0	6	0	23	76	45	3	12	8	31	0	0	6
ENSG00000128805.14	1	19	2	2	9	77	0	39	36	30	7	2	14	0	29	55	0	78	0	6	13	16	0	0	31	15	62	8	35	6	0	3	0	61	35	53	0	71	7	13	40	202	33	3	27	60	2	30	63
ENSG00000196531.11	141	178	25	219	51	323	0	198	76	21	5	9	297	100	71	63	0	38	0	8	0	365	6	5	317	16	163	8	30	11	0	19	28	107	9	27	0	250	17	0	117	66	51	27	97	29	12	176	112
ENSG00000236039.3	0	0	2	0	11	0	0	145	12	0	4	14	0	86	20	60	0	29	0	0	0	0	0	0	30	2	12	23	21	0	0	0	0	31	0	66	0	0	0	0	40	32	0	0	83	27	0	0	1
ENSG00000230913.1	0	0	0	0	0	0	0	0	0	0	0	0	0	0	0	0	0	5	0	0	0	0	0	0	0	0	0	2	0	12	0	0	0	3	0	0	0	0	0	0	21	4	0	0	0	7	0	0	0
ENSG00000167657.14	129	24	4	66	153	49	0	83	75	53	208	10	94	57	118	126	19	28	0	21	27	348	0	17	165	92	151	25	22	17	0	109	0	49	60	0	0	117	94	2	161	45	195	239	184	79	59	587	102
ENSG00000283990.1	0	0	0	0	0	0	0	0	0	0	0	0	0	0	0	0	0	0	0	0	0	0	0	0	0	0	0	0	0	0	0	0	0	0	0	0	0	0	0	0	0	0	0	0	0	0	0	0	0
ENSG00000095951.17	149	97	21	102	37	196	27	318	92	25	9	1	225	11	78	59	2	36	36	14	0	213	0	0	114	6	107	39	63	28	16	13	47	117	24	1	0	244	0	46	77	99	82	8	81	49	9	322	102
ENSG00000286441.1	0	0	0	0	0	0	0	0	0	0	2	0	0	0	0	0	18	12	0	0	0	0	2	0	0	0	0	0	0	0	5	0	0	17	0	23	0	0	0	0	0	9	0	0	0	2	0	0	0
ENSG00000273973.1	0	2	0	0	0	0	0	8	0	0	0	0	17	0	0	0	0	0	0	0	0	8	0	0	0	0	0	0	13	0	4	0	0	5	0	0	0	0	0	0	0	4	3	0	1	2	2	0	1
ENSG00000197933.13	6	2	2	3	3	5	0	0	2	0	2	0	7	0	4	32	0	3	0	0	0	27	0	0	10	4	8	0	0	10	3	4	0	16	2	0	0	26	0	0	21	176	2	9	7	3	0	14	0
ENSG00000137757.11	0	1	0	0	0	0	0	15	0	0	3	0	1	0	0	0	0	6	0	12	0	0	0	0	0	6	4	28	13	20	4	2	0	21	0	50	0	0	0	0	21	23	2	0	2	18	0	0	0
ENSG00000263952.5	0	3	0	0	1	0	0	20	0	0	0	0	0	0	8	0	0	0	0	0	0	3	0	0	0	0	0	0	8	2	0	0	0	17	2	0	0	1	0	0	29	8	0	0	8	11	0	0	0
ENSG00000205765.9	14	34	26	67	14	15	0	107	5	0	7	5	408	7	27	26	33	24	17	21	5	223	0	11	130	17	67	36	18	19	0	18	5	166	0	36	0	190	9	0	81	66	64	21	30	44	8	475	131
ENSG00000225477.3	1	3	0	5	0	0	0	0	0	0	0	0	0	0	3	4	0	0	0	0	0	16	0	0	10	0	0	0	0	0	0	0	0	0	0	0	0	0	0	0	0	5	10	0	0	0	0	0	0
ENSG00000143333.7	79	71	14	23	62	52	0	145	42	35	98	0	49	86	331	46	16	3	0	0	1	202	0	0	94	0	156	0	13	13	1	1	23	35	38	1	0	352	43	60	33	31	99	8	48	2	3	188	63
ENSG00000178882.15	4	9	0	3	6	8	0	26	1	18	7	0	27	22	6	26	0	22	0	12	0	10	0	0	4	0	21	13	31	14	0	2	0	5	0	0	0	2	0	0	0	25	25	40	3	7	7	9	3
ENSG00000131711.15	797	2147	135	614	749	135	11	2288	303	52	349	23	864	20	1215	741	12	89	38	19	14	3435	0	17	805	74	407	40	36	52	13	168	51	436	234	41	0	141	197	3	583	379	1152	338	320	91	1	2527	340
ENSG00000286176.2	0	0	0	0	2	2	0	1	0	0	5	5	0	0	0	0	0	50	2	0	17	1	24	1	6	0	13	0	5	19	0	0	0	11	0	0	0	0	0	0	11	13	4	1	0	10	0	0	1
ENSG00000113073.15	4	1	0	3	3	2	0	13	0	0	6	5	17	0	6	5	0	15	0	0	0	2	0	0	4	5	8	0	15	30	0	0	54	28	3	0	0	23	0	0	77	27	12	3	3	25	0	0	13
ENSG00000288047.1	0	0	0	0	0	0	0	0	0	0	3	0	0	0	0	0	0	0	0	0	0	0	0	0	0	0	0	27	18	0	0	0	6	4	0	0	0	0	0	3	0	12	21	0	0	0	0	0	0
ENSG00000180178.11	0	1	0	0	2	5	0	187	0	0	3	0	0	0	0	0	0	10	33	2	16	13	3	0	3	0	0	0	9	12	0	10	33	13	0	27	0	0	0	0	11	41	11	0	12	38	0	7	0
ENSG00000229886.1	2	1	0	3	0	0	0	14	1	0	0	12	0	0	0	0	0	0	0	0	0	0	0	0	1	0	1	0	0	8	0	0	0	4	0	0	0	6	0	0	0	1	8	0	6	0	0	0	1
ENSG00000189367.15	0	13	3	4	0	0	0	46	3	0	0	0	8	0	0	6	0	15	0	0	0	40	0	0	4	0	7	0	0	15	0	0	22	7	0	0	0	2	0	0	0	4	0	0	1	0	0	23	0
ENSG00000236176.2	0	0	0	0	0	0	0	0	0	0	0	0	2	0	0	0	0	0	0	0	0	0	0	0	0	0	0	0	4	0	0	0	0	5	0	0	0	0	0	0	30	3	0	0	0	1	0	0	0
ENSG00000165471.6	0	0	0	0	0	0	0	2	0	0	3	0	0	0	23	1	16	70	0	0	0	0	0	1	0	7	1	23	10	7	0	0	0	11	0	0	0	0	0	0	3	22	0	0	0	10	0	0	0
ENSG00000281560.1	0	0	0	0	6	0	0	21	0	0	6	0	4	0	0	0	23	9	0	2	0	0	0	0	0	0	4	0	8	14	0	0	2	15	0	0	0	0	0	0	0	28	0	0	0	0	0	0	0
ENSG00000112414.15	34	11	4	20	2	43	124	677	23	20	0	4	13	22	18	4	0	11	17	3	0	3	0	14	18	10	18	19	105	88	3	0	37	87	0	66	0	15	34	31	107	83	17	6	23	91	0	0	6
ENSG00000217228.1	0	0	0	0	0	0	0	0	0	0	0	0	0	0	0	0	0	7	8	0	0	0	0	0	0	0	0	0	11	4	0	0	0	6	0	0	0	46	0	0	0	7	6	0	0	8	0	0	0
ENSG00000267453.7	0	0	0	0	0	0	0	0	0	11	11	0	3	0	0	59	0	0	0	0	12	0	0	0	1	0	0	0	3	0	3	0	0	5	0	0	0	0	0	0	15	7	0	0	0	14	0	0	0
ENSG00000242278.1	0	0	0	0	0	0	0	0	0	0	16	0	0	0	0	5	0	0	12	0	0	0	0	12	0	0	0	0	0	0	0	0	0	14	0	14	0	0	0	0	0	9	0	0	0	0	0	0	0
ENSG00000155090.15	67	58	15	51	31	28	0	106	98	0	12	0	127	0	82	19	0	4	0	2	0	255	0	0	104	36	94	0	21	18	6	3	0	50	42	0	0	127	0	0	33	24	37	30	50	6	1	132	28
ENSG00000225943.1	0	0	0	0	0	0	0	13	0	0	4	0	0	0	0	0	0	3	0	0	0	0	0	0	0	0	0	0	0	2	0	0	5	7	0	0	0	0	0	13	0	3	9	0	5	0	0	0	0
ENSG00000138823.13	46	0	0	0	0	0	1	9	6	0	3	5	9	0	4	1	0	23	16	0	0	6	3	7	0	0	19	0	12	25	0	0	17	18	38	44	0	0	0	16	42	52	5	0	0	41	2	13	0
ENSG00000205863.10	0	0	0	0	0	0	0	0	0	0	0	0	0	0	0	0	0	0	0	0	0	1	0	0	0	0	0	0	16	0	0	0	0	0	0	0	0	7	0	0	0	10	5	0	0	2	0	23	1
ENSG00000132640.15	94	51	17	118	75	78	9	400	46	31	21	13	564	19	221	186	0	43	0	5	1	1192	0	0	289	6	65	43	19	37	0	29	32	124	34	55	0	196	22	12	132	93	171	97	126	35	29	585	83
ENSG00000241889.1	3	0	0	0	0	0	0	0	0	0	0	0	0	0	11	0	0	2	0	0	0	7	0	0	0	0	4	0	0	13	0	0	0	3	0	0	0	2	0	0	0	5	0	0	5	0	0	0	0
ENSG00000285681.2	0	0	0	0	0	0	49	0	0	0	0	1	0	0	0	6	0	4	0	0	0	2	0	0	0	13	9	0	11	18	0	0	1	38	0	11	0	0	0	0	10	23	0	0	0	2	0	0	0
ENSG00000147955.17	71	31	8	130	13	94	0	80	18	0	15	2	210	20	75	34	0	18	0	0	1	157	0	0	43	5	71	0	2	0	4	44	0	39	27	12	0	74	17	0	70	36	15	42	54	11	19	164	30
ENSG00000226708.1	0	0	0	0	0	0	0	0	0	0	0	0	0	0	0	0	0	0	0	0	0	0	0	0	0	0	0	11	4	0	0	0	0	0	0	0	0	0	0	0	12	7	0	0	0	0	0	0	0
ENSG00000055732.13	63	17	14	51	8	16	18	18	12	11	10	7	260	0	43	3	0	78	0	0	0	133	12	2	139	10	102	0	35	36	17	3	56	44	0	0	0	27	13	73	2	80	59	19	11	14	0	113	46
ENSG00000287014.1	0	0	0	0	0	0	0	0	0	0	0	0	0	0	0	0	0	26	0	0	0	0	0	0	2	0	0	0	9	16	0	0	0	5	0	0	0	0	0	0	12	21	6	0	0	17	0	0	0
ENSG00000268225.2	0	6	0	0	0	2	0	15	0	38	7	0	13	1	2	0	0	0	0	0	0	10	0	0	1	0	5	14	5	0	0	4	0	3	0	0	0	13	0	0	0	22	0	0	0	0	0	0	0
ENSG00000230825.2	0	0	0	1	0	0	0	30	0	0	2	4	11	0	0	23	0	15	39	0	0	2	0	0	0	0	12	0	9	3	0	0	10	12	10	18	0	3	0	0	0	57	0	0	2	38	0	3	4
ENSG00000267204.1	0	0	0	0	0	0	0	0	0	0	0	0	0	0	0	0	0	0	0	0	0	0	0	0	0	0	0	0	0	0	0	0	0	0	0	0	0	0	0	0	0	8	0	0	0	0	0	0	0
ENSG00000227012.3	0	0	0	0	0	0	0	9	0	0	0	0	9	0	0	0	0	0	8	0	7	0	0	0	0	0	2	0	2	5	0	0	0	16	0	0	0	0	0	0	17	12	0	0	0	0	0	0	0
ENSG00000278540.5	15	1	0	10	0	5	0	11	2	0	0	0	3	1	3	0	0	12	0	0	0	51	0	0	9	0	18	0	0	0	0	0	0	9	12	0	0	20	0	0	1	19	8	6	7	26	1	6	25
ENSG00000177261.8	0	0	0	0	0	0	0	6	0	0	0	0	0	0	0	0	0	4	0	0	0	1	0	0	0	0	0	0	9	0	0	0	0	3	11	0	0	0	0	0	2	4	2	0	0	4	0	0	0
ENSG00000226081.2	0	0	0	0	0	0	0	1	0	0	0	0	0	0	0	0	0	0	0	0	0	0	0	0	0	0	2	0	0	20	2	0	0	15	0	0	0	0	0	0	0	8	0	8	0	0	0	0	2
ENSG00000261924.1	3	2	0	10	7	3	0	26	18	0	14	6	63	0	53	8	0	23	0	0	13	19	2	6	19	21	22	0	7	14	6	8	0	19	3	0	0	5	0	0	26	167	5	34	108	37	3	18	14
ENSG00000222160.1	0	0	0	0	0	0	0	0	0	0	0	0	0	0	0	0	0	0	0	0	0	0	0	0	0	0	0	0	0	0	0	0	0	0	0	0	0	0	0	0	0	0	0	0	0	0	0	0	0
ENSG00000204699.4	0	0	0	0	0	0	0	0	0	0	0	0	0	0	1	0	0	0	0	0	0	0	0	0	0	0	0	0	0	0	0	0	0	0	0	0	0	1	0	0	0	0	0	0	0	0	0	0	0
ENSG00000252864.1	0	0	0	3	0	0	0	0	0	0	0	0	1	0	2	0	0	0	0	0	0	6	0	0	1	0	0	0	0	0	0	0	0	0	0	0	0	8	0	0	0	0	0	0	3	0	0	15	0
ENSG00000156218.13	3	26	13	11	2	6	35	47	6	21	13	0	9	0	25	31	18	29	5	0	38	14	18	0	15	10	15	34	80	33	24	3	0	77	0	39	0	68	50	22	157	458	15	20	6	36	0	67	7
ENSG00000232713.2	1	3	0	3	1	0	0	7	0	0	0	0	8	0	0	6	0	4	0	0	0	6	0	0	0	0	0	0	0	0	0	0	0	11	0	0	0	7	0	0	15	0	2	0	2	0	0	0	0
ENSG00000232197.3	0	0	0	0	0	0	0	0	0	0	0	0	0	0	10	0	0	3	0	0	0	0	0	0	0	0	0	0	1	0	3	0	0	6	0	0	0	0	0	0	0	14	5	0	0	0	0	0	0
ENSG00000258517.1	0	0	0	0	2	0	0	3	0	0	0	0	0	0	3	0	0	0	0	0	0	0	0	0	0	0	0	0	13	0	0	0	0	2	1	0	0	0	0	0	0	4	0	15	0	2	0	0	0
ENSG00000258891.1	14	9	1	8	10	9	0	58	15	13	2	4	50	0	7	36	0	7	0	5	0	54	0	38	44	0	88	10	16	5	0	7	0	22	13	23	0	25	4	0	71	38	21	13	58	1	1	110	17
ENSG00000228667.1	0	2	0	0	0	0	0	4	0	0	9	0	0	0	6	0	0	2	0	0	0	0	0	0	1	0	4	0	0	0	0	0	0	0	0	0	0	1	0	0	0	1	0	0	0	12	0	0	1
ENSG00000236846.1	0	0	0	0	0	0	0	0	0	0	0	0	0	0	0	0	26	17	5	0	0	0	0	0	0	0	0	0	18	0	15	0	0	1	0	0	0	2	0	0	15	9	1	0	0	14	0	0	0
ENSG00000261740.6	0	0	0	0	0	0	0	0	0	53	0	0	0	0	0	0	0	0	0	0	0	1	0	0	0	8	0	0	0	0	0	0	0	1	0	0	0	0	0	0	0	6	0	0	0	0	0	0	0
ENSG00000265763.4	30	10	0	9	7	0	0	0	15	0	0	1	102	22	48	0	0	34	0	0	0	9	0	11	12	0	7	0	0	0	0	4	1	6	25	0	0	0	10	0	3	13	17	3	1	34	0	18	4
ENSG00000172468.13	0	0	0	0	0	0	0	0	0	0	0	0	0	0	0	0	0	0	0	0	0	0	0	0	0	0	0	0	0	0	0	0	0	0	0	0	0	0	0	0	0	0	0	0	0	0	0	0	0
ENSG00000260545.1	1	0	0	0	0	1	0	2	0	0	0	0	5	0	0	0	0	5	0	19	0	2	0	0	2	0	0	0	0	0	0	0	0	1	0	0	0	0	0	0	0	8	0	0	3	0	0	0	0
ENSG00000157060.16	0	0	0	0	0	0	0	0	0	0	0	0	17	0	0	18	12	9	0	0	0	0	12	0	1	0	5	0	38	27	0	0	0	22	13	0	0	0	12	16	12	35	0	1	0	28	0	0	2
ENSG00000263513.5	0	0	0	6	0	0	0	0	0	0	0	0	0	0	0	0	6	0	0	0	0	1	0	0	3	0	0	0	0	0	0	0	0	3	0	0	0	0	0	0	1	6	0	0	0	0	0	0	0
ENSG00000236303.4	7	0	0	0	2	4	0	31	16	0	0	0	0	0	0	0	60	26	0	15	9	3	0	0	4	0	9	0	13	29	0	0	0	22	0	19	0	0	0	21	12	36	16	0	4	29	0	13	33
ENSG00000224620.2	0	0	0	0	0	0	0	0	0	0	0	0	0	0	0	0	0	0	0	0	0	0	0	0	0	0	0	0	0	0	0	0	0	0	0	0	0	0	0	0	0	0	0	0	0	0	0	0	0
ENSG00000261704.2	0	0	0	0	0	0	0	0	0	0	0	0	0	0	0	0	0	2	0	0	0	0	0	0	0	0	0	0	0	0	0	0	0	8	0	26	0	0	0	0	0	0	0	0	0	0	0	0	0
ENSG00000222698.1	0	0	0	0	0	0	0	0	0	16	0	0	0	0	0	0	0	0	0	0	0	0	0	0	0	0	0	0	7	0	0	0	0	0	0	0	0	0	0	0	0	0	0	0	0	7	0	0	0
ENSG00000261490.1	2	13	8	2	0	6	0	20	5	0	0	5	4	0	18	13	0	8	0	0	0	10	4	8	14	0	2	19	18	9	0	0	9	24	0	0	0	55	0	0	35	40	27	0	12	40	0	1	9
ENSG00000231504.1	0	0	0	0	0	0	0	0	121	0	4	0	12	0	0	0	0	6	0	0	0	0	0	0	0	0	0	0	4	8	0	0	19	4	0	0	0	0	0	0	9	2	0	3	0	3	0	0	0
ENSG00000086666.19	76	69	5	32	24	56	0	283	41	0	8	0	155	9	52	13	0	33	0	0	0	541	0	3	152	2	101	19	20	25	5	11	2	106	0	78	0	346	5	0	83	65	17	8	80	48	1	208	73
ENSG00000204217.15	227	291	40	260	112	166	0	992	183	29	71	10	757	53	130	99	51	49	0	31	4	762	1	17	288	63	253	0	119	23	0	74	27	217	21	46	0	513	22	93	250	147	163	99	163	39	20	867	144
ENSG00000184032.3	0	0	0	0	0	0	0	0	0	0	0	0	0	0	0	0	0	3	0	0	0	0	0	0	0	0	0	0	10	15	0	0	0	4	0	0	0	0	0	0	0	0	0	0	0	13	0	0	0
ENSG00000178896.9	7	1	0	19	4	13	0	16	10	0	0	2	0	0	15	60	0	0	0	0	0	39	0	0	30	0	17	0	5	19	0	0	0	11	6	17	0	12	0	0	17	14	27	3	3	0	1	50	13
ENSG00000157881.15	8	1	0	3	4	0	0	5	2	0	2	1	0	0	18	3	0	0	0	4	15	17	0	0	4	0	4	0	0	0	0	0	1	0	1	0	0	3	1	0	7	3	0	12	5	1	2	23	6
ENSG00000271044.1	0	0	0	0	0	0	0	0	0	0	0	0	0	0	0	0	0	0	0	0	0	0	0	0	0	0	0	0	8	0	0	0	0	1	8	0	0	0	0	0	6	11	0	0	0	0	0	36	0
ENSG00000166881.10	55	70	10	154	30	74	12	110	59	21	16	5	297	19	140	55	0	29	0	10	0	373	0	0	268	32	148	19	42	48	0	15	0	186	44	64	0	144	21	1	70	79	114	106	92	64	4	393	119
ENSG00000236615.1	0	0	0	0	0	0	0	0	0	0	0	0	0	0	0	0	0	0	0	0	0	7	0	0	0	0	0	0	0	0	0	0	0	0	0	0	0	0	0	0	0	0	0	0	0	0	0	0	0
ENSG00000235227.1	0	0	0	0	0	0	0	0	0	17	0	0	0	0	0	0	0	0	0	0	0	0	0	0	0	0	0	0	0	11	0	0	0	9	0	0	0	0	0	0	11	8	10	0	0	0	0	0	0
ENSG00000222351.1	0	0	0	0	0	0	19	0	0	0	0	0	26	0	0	0	0	0	0	0	0	5	0	0	5	0	5	0	3	0	0	0	0	0	0	0	0	1	0	0	0	4	0	0	0	0	0	0	0
ENSG00000286643.1	6	13	3	20	1	8	0	14	24	0	0	5	2	0	14	51	0	6	13	0	0	61	0	3	10	2	3	0	5	9	0	0	0	25	6	28	0	0	12	0	9	35	22	0	2	9	1	82	2
ENSG00000228072.1	0	0	0	0	0	0	0	5	0	0	4	0	0	0	0	0	0	0	0	0	0	2	0	0	2	0	1	0	2	7	2	0	0	22	4	42	0	0	0	0	0	8	0	0	0	1	0	0	11
ENSG00000155368.16	17	36	2	25	3	58	0	24	23	0	2	12	126	90	7	21	0	7	0	0	0	72	0	12	21	0	32	11	11	0	0	7	0	23	14	0	0	43	0	0	0	20	6	4	18	4	6	28	10
ENSG00000084674.14	0	0	4	1	0	7	26	7	0	43	14	7	15	0	22	29	69	30	19	0	51	0	17	0	0	4	15	12	88	77	10	0	24	111	6	23	24	0	19	111	101	141	15	3	3	86	4	0	5
ENSG00000121152.10	17	14	5	41	22	32	0	10	19	0	25	0	57	21	21	14	0	20	0	0	4	94	3	0	28	1	53	9	8	5	5	0	24	102	41	0	0	9	15	9	118	98	30	13	36	26	4	78	34
ENSG00000264788.1	0	0	0	0	0	0	0	0	0	0	0	0	0	0	0	0	0	0	0	0	0	0	0	0	0	0	0	0	0	0	0	0	0	0	0	0	0	0	0	0	0	5	0	0	0	0	0	0	0
ENSG00000259517.3	0	0	0	0	0	0	0	0	0	0	0	0	0	0	0	10	0	5	0	0	0	0	0	17	0	0	0	0	6	5	0	0	0	0	0	39	0	0	0	0	14	8	0	0	0	7	0	0	0
ENSG00000128573.25	38	41	1	58	7	43	4	30	27	19	87	6	127	82	38	133	0	136	14	14	0	9	40	10	121	6	27	26	109	81	10	6	32	95	43	75	0	91	14	0	134	179	38	70	95	162	2	59	23
ENSG00000287275.1	0	0	0	0	0	0	0	0	0	0	6	0	13	0	0	5	0	16	0	0	0	5	40	0	1	0	0	28	3	17	4	0	0	29	4	42	0	1	0	0	0	12	2	0	0	14	0	0	0
ENSG00000237806.1	0	0	0	9	0	0	0	0	0	0	0	0	0	0	0	0	0	4	0	0	0	2	0	0	0	0	0	0	0	6	0	0	0	12	0	0	0	0	10	0	12	7	11	1	0	0	0	0	5
ENSG00000225569.1	0	1	2	0	0	0	0	1	0	0	2	4	8	0	0	0	0	1	0	0	0	0	0	0	0	0	0	0	12	7	0	0	0	9	5	0	0	6	66	14	37	22	8	0	0	2	0	0	0
ENSG00000252443.1	0	0	0	0	0	0	0	0	0	0	0	0	0	0	0	0	0	0	0	0	0	1	0	0	0	0	1	0	3	12	0	0	0	0	0	0	0	0	0	0	0	5	1	0	0	0	0	0	3
ENSG00000168273.8	3	4	13	7	6	1	0	29	3	0	5	0	22	25	5	3	0	8	0	0	0	26	0	0	23	6	57	35	4	0	0	0	5	14	8	82	0	49	5	0	4	27	27	8	24	1	0	28	5
ENSG00000235376.5	1	1	0	2	0	1	0	49	0	0	0	0	1	0	0	0	0	9	0	19	12	1	0	0	0	0	9	0	6	8	1	0	0	15	7	0	0	0	0	0	36	18	0	0	0	0	0	0	8
ENSG00000287873.1	0	0	0	0	0	0	0	0	0	0	0	0	0	0	0	0	0	8	0	0	0	1	0	0	0	0	0	0	0	0	0	0	30	9	0	0	0	0	0	26	36	11	0	0	0	6	0	0	0
ENSG00000229036.7	1	6	0	5	0	7	0	59	0	0	8	0	0	0	4	0	0	4	0	3	0	11	0	0	25	0	17	0	4	19	0	0	0	11	0	49	0	22	0	0	24	12	1	0	1	1	0	17	5
ENSG00000100167.20	68	56	38	39	67	20	0	79	16	0	35	2	232	0	241	174	0	31	9	0	2	211	22	23	84	22	63	9	49	35	0	26	34	73	66	14	0	1	9	2	221	75	154	16	27	42	3	429	51
ENSG00000229398.1	0	0	0	0	0	0	0	0	0	0	0	0	0	0	0	0	0	8	0	0	0	0	0	0	0	0	2	0	0	0	2	0	0	2	0	0	0	0	0	0	13	2	0	0	0	0	0	0	0
ENSG00000278763.1	0	0	0	0	0	0	0	0	0	0	0	0	0	0	0	0	0	3	0	0	0	0	0	0	0	0	1	0	0	0	0	0	0	0	0	0	0	0	0	0	0	0	1	0	0	0	0	0	0
ENSG00000272703.1	0	1	4	0	0	0	0	3	0	0	0	0	0	0	0	0	0	13	0	0	0	0	0	0	3	0	0	0	0	0	0	0	0	1	0	0	0	0	0	0	0	0	3	0	0	0	0	0	0
ENSG00000200313.1	0	0	0	0	0	0	0	0	0	0	0	0	0	0	0	0	0	0	0	0	0	0	0	0	0	0	0	0	5	2	0	0	0	0	0	0	0	0	0	0	0	2	0	0	0	0	0	1	0
ENSG00000196741.5	15	4	10	1	0	4	0	22	0	0	0	0	21	0	2	13	7	0	0	0	0	24	0	0	25	0	36	0	7	0	0	0	0	25	0	12	0	31	0	0	0	11	39	2	19	15	0	37	0
ENSG00000146955.10	5	1	0	3	0	0	0	19	0	0	0	0	0	0	0	11	0	0	0	0	0	10	0	0	4	0	0	0	6	0	5	1	0	10	0	0	0	0	0	0	4	52	2	0	0	23	5	0	1
ENSG00000255845.1	0	0	0	0	0	0	0	0	0	0	0	0	0	0	0	0	0	0	0	0	0	0	0	0	1	0	4	0	0	0	0	0	0	5	0	0	0	0	0	0	0	7	5	0	0	0	0	0	0
ENSG00000198960.11	27	6	1	7	11	11	0	2	24	0	6	1	25	16	16	20	0	0	0	0	0	21	0	0	24	8	30	0	0	0	0	3	6	10	1	0	0	11	0	0	0	11	30	5	7	0	0	37	20
ENSG00000286725.1	0	0	0	0	0	0	0	0	0	0	0	0	0	0	4	0	0	9	0	0	0	0	0	0	1	0	0	0	0	0	0	0	0	10	0	0	0	0	0	0	0	0	0	0	0	0	0	0	0
ENSG00000214743.4	0	0	0	0	0	0	0	10	0	0	0	0	0	0	0	0	0	0	0	0	0	0	0	0	0	0	0	0	0	2	0	0	7	0	0	0	0	0	0	0	0	0	0	0	0	0	0	0	0
ENSG00000279523.1	0	0	0	0	0	0	0	0	0	0	0	0	0	0	0	0	7	0	0	0	0	0	0	0	0	0	0	0	0	0	0	0	0	0	0	0	0	5	0	0	0	4	2	0	0	0	0	0	2
ENSG00000132024.17	132	30	20	42	106	47	0	113	95	24	120	9	83	75	237	102	0	5	13	16	2	238	26	0	146	33	191	16	28	5	3	37	0	63	41	22	0	130	33	54	58	79	142	132	116	63	33	196	95
ENSG00000255486.1	0	0	0	0	0	0	0	0	0	0	15	0	2	0	0	0	0	6	0	0	0	0	0	0	0	0	0	14	0	24	0	0	0	5	0	0	0	0	0	0	7	3	0	0	0	0	0	0	0
ENSG00000275720.1	0	0	0	0	0	0	0	0	0	0	0	0	0	0	0	0	0	0	0	0	0	0	0	0	0	0	0	0	0	0	0	0	0	0	0	0	0	0	0	0	0	0	0	0	0	0	0	0	0
ENSG00000261175.6	0	8	0	1	0	1	0	31	0	0	42	0	0	0	0	0	15	11	0	5	0	0	5	0	0	0	1	30	31	11	10	0	16	35	9	1	0	1	0	35	47	39	28	0	5	28	0	0	0
ENSG00000275569.1	0	0	0	0	0	0	0	1	0	0	0	0	2	0	2	0	0	11	0	0	0	1	0	0	0	0	4	0	6	0	0	0	0	0	12	0	0	2	0	0	12	4	0	9	0	0	0	0	4
ENSG00000235318.3	0	1	0	0	0	0	0	3	0	0	0	0	0	0	0	0	0	0	0	0	0	0	0	0	0	0	0	0	3	0	0	0	0	0	0	0	0	2	0	0	0	0	0	0	0	0	0	0	0
ENSG00000047056.16	27	44	6	29	14	82	0	219	23	0	22	1	118	62	65	42	0	15	9	28	0	166	0	14	109	1	91	1	19	34	1	38	27	50	32	20	0	197	7	41	30	98	95	28	32	31	18	216	68
ENSG00000278727.1	0	2	0	10	1	0	0	13	0	0	1	0	2	0	0	0	0	8	0	0	0	0	0	10	3	0	5	0	9	17	0	0	10	10	0	0	0	0	0	0	24	18	13	3	0	4	0	0	0
ENSG00000118620.13	3	8	0	3	1	11	0	34	5	0	0	0	9	0	0	14	0	24	0	2	0	26	0	2	17	0	31	8	35	29	2	0	45	24	0	0	0	35	13	0	65	28	4	14	23	17	1	46	7
ENSG00000208005.1	0	0	0	0	0	0	0	0	0	0	0	0	0	0	0	0	0	0	0	0	0	0	0	0	0	0	0	0	0	0	0	0	0	0	0	0	0	0	0	0	0	0	0	0	0	17	0	0	0
ENSG00000286097.1	0	0	0	0	0	0	0	5	0	0	0	0	0	0	0	0	0	0	0	0	0	0	0	0	0	0	0	0	1	19	0	0	0	9	0	0	0	0	0	0	0	15	0	0	0	28	0	0	0
ENSG00000260571.1	5	0	0	0	0	1	0	0	0	0	0	0	0	0	0	0	0	0	0	0	0	0	5	0	0	0	0	0	0	0	4	0	0	0	0	0	0	0	0	0	0	3	0	0	0	0	0	16	0
ENSG00000274930.1	0	0	0	0	0	0	0	0	0	0	0	0	0	0	0	0	0	0	0	0	0	0	0	0	0	0	0	0	0	0	0	0	0	0	0	0	0	0	0	0	0	0	0	0	0	0	0	0	0
ENSG00000104133.15	53	116	21	55	68	196	0	509	45	0	29	6	214	0	98	158	40	74	0	38	0	543	5	34	203	5	214	16	103	57	8	36	20	129	14	72	0	684	95	0	111	153	176	29	52	46	15	157	89
ENSG00000278338.4	0	0	0	0	0	0	0	11	7	0	0	0	2	0	0	0	0	0	0	0	0	5	0	0	0	25	0	0	7	5	0	0	25	0	17	0	0	0	0	16	0	15	0	0	0	27	0	0	0
ENSG00000235299.2	2	1	0	0	0	5	0	1	4	0	0	0	0	0	0	1	11	0	0	0	0	2	0	0	0	0	3	0	7	0	0	1	0	8	0	0	0	6	0	0	0	3	2	0	6	0	0	0	0
ENSG00000229035.2	0	0	0	0	0	0	0	2	0	0	0	0	0	0	0	0	0	0	0	0	0	0	0	3	0	0	2	0	0	0	0	0	0	0	0	0	0	0	0	0	0	6	3	0	0	0	0	0	0
ENSG00000285560.1	5	5	3	0	0	1	0	17	2	0	3	0	0	19	0	10	0	0	0	0	0	2	0	3	2	0	7	0	8	0	0	0	0	2	0	0	0	6	0	0	0	19	5	0	0	0	0	0	1
ENSG00000126215.14	98	49	13	66	64	144	0	419	139	0	78	1	271	78	315	235	0	19	0	3	6	739	0	1	238	16	284	0	0	9	0	28	0	60	68	0	0	217	23	0	25	29	227	101	166	6	23	192	128
ENSG00000272412.2	0	0	0	3	0	1	0	3	0	0	6	0	4	0	0	0	0	0	0	0	0	5	0	0	2	0	2	0	3	0	0	0	0	12	0	0	0	4	0	0	0	2	8	0	0	18	0	0	0
ENSG00000211808.3	0	0	0	0	0	0	0	0	0	14	8	0	0	0	0	0	0	0	0	0	0	0	0	0	0	0	1	43	0	0	0	0	0	0	0	0	0	0	0	0	0	1	0	0	0	9	0	0	0
ENSG00000256663.1	8	0	0	4	22	8	0	0	2	0	22	0	1	0	36	2	0	6	0	0	0	43	0	0	15	0	14	0	2	17	0	6	5	5	17	0	0	0	12	0	41	13	37	14	13	0	3	22	7
ENSG00000080511.5	0	0	0	35	0	0	0	0	0	0	2	0	0	0	4	0	0	17	0	0	0	0	0	0	1	4	0	0	10	22	0	0	0	3	0	0	0	0	0	0	5	20	0	0	0	28	0	0	0
ENSG00000241985.1	0	2	0	0	0	4	0	3	7	0	0	0	10	0	0	0	0	0	0	5	0	1	1	0	8	0	13	0	6	9	0	0	0	14	0	0	0	51	0	0	5	8	3	0	3	0	1	0	5
ENSG00000141316.13	0	0	0	0	0	0	0	10	0	0	0	0	0	0	0	7	4	16	0	0	0	0	0	7	2	0	0	0	15	6	2	0	13	5	0	56	0	0	0	0	0	20	0	0	0	15	0	0	0
ENSG00000256482.1	0	0	0	0	0	0	0	0	0	0	0	0	0	0	0	0	0	0	0	0	0	1	0	0	0	0	0	0	0	0	0	0	0	5	0	0	0	4	0	0	0	2	0	0	0	0	0	0	0
ENSG00000237186.1	0	0	0	0	0	0	0	0	0	0	0	0	0	0	0	0	20	3	0	0	0	1	0	0	0	0	3	0	9	1	0	0	0	0	3	0	0	0	0	0	5	9	0	0	0	38	0	0	0
ENSG00000186088.16	31	55	6	29	18	63	0	558	18	0	17	3	202	16	14	27	3	47	28	0	9	101	17	20	103	26	83	42	54	35	3	19	37	86	61	32	0	289	32	0	250	122	49	37	86	40	1	63	58
ENSG00000253759.1	0	0	0	0	0	0	0	0	0	0	0	0	0	0	0	0	0	0	0	0	0	0	0	0	0	0	0	0	0	0	0	0	0	0	0	0	0	0	0	0	0	0	0	0	0	0	0	0	0
ENSG00000168367.11	0	0	0	0	0	0	18	6	0	0	16	0	0	0	10	25	8	7	0	0	0	0	4	0	0	5	0	0	33	0	11	0	0	24	0	5	0	0	0	0	64	34	11	2	0	42	0	0	0
ENSG00000173041.12	103	19	0	36	7	19	0	316	6	0	0	0	86	0	39	49	0	11	0	0	0	98	10	0	46	3	80	9	42	49	0	9	0	76	0	29	0	139	0	0	46	86	27	2	38	27	5	69	10
ENSG00000275559.1	0	0	0	0	0	0	0	0	0	0	0	0	0	0	0	0	0	0	0	0	0	0	0	0	0	0	0	0	0	0	0	0	0	0	0	0	0	0	0	0	0	0	0	0	0	0	0	0	0
ENSG00000267455.1	0	0	0	0	0	0	0	0	0	0	0	0	0	0	0	0	0	14	0	0	0	0	0	0	0	0	3	0	0	7	0	0	0	0	0	0	0	0	0	0	0	3	0	1	0	3	0	0	0
ENSG00000162105.19	177	54	17	81	51	1431	9	105	135	5	71	24	279	309	66	302	77	46	0	0	12	338	29	30	42	34	119	65	123	57	12	85	66	180	161	89	0	596	29	93	183	232	288	64	117	132	13	133	392
ENSG00000227138.1	0	0	0	0	0	0	0	0	0	0	0	0	0	0	0	0	0	0	0	0	0	0	0	0	0	0	0	0	0	0	0	0	0	0	0	0	0	0	0	0	0	0	0	0	0	8	0	0	0
ENSG00000275395.6	79	20	81	41	73	10	8	231	69	53	13	12	173	24	15	287	42	42	13	0	28	582	2	0	96	13	52	22	63	28	0	67	38	121	134	86	0	2530	30	25	121	157	251	155	116	75	15	417	92
ENSG00000222821.1	0	0	0	0	0	0	0	0	0	0	0	0	0	0	0	0	0	7	0	0	0	0	0	0	0	0	0	0	0	0	0	0	0	0	0	0	0	0	0	0	0	0	0	0	0	0	0	0	0
ENSG00000213492.2	0	0	0	0	0	1	0	0	0	0	0	0	9	0	0	0	0	2	0	0	0	1	0	6	5	0	8	0	34	0	10	0	0	0	8	0	0	0	0	0	0	77	3	0	3	0	2	2	0
ENSG00000261642.1	3	0	0	0	0	0	0	0	0	0	0	10	14	0	0	0	0	0	0	0	4	0	0	0	0	0	9	0	12	9	0	0	0	8	0	0	0	0	0	0	26	22	0	0	0	1	0	0	0
ENSG00000175287.19	33	5	6	5	0	1	0	13	7	0	0	0	9	0	45	28	7	17	0	5	4	11	0	0	4	0	9	0	19	16	1	2	30	26	33	10	0	49	1	3	36	28	19	0	27	94	0	104	13
ENSG00000248443.1	0	0	0	0	0	0	0	0	1	0	5	2	0	0	0	0	0	9	0	0	0	0	0	0	0	2	9	0	0	0	0	0	0	1	0	14	0	0	0	0	17	4	0	0	0	11	0	0	0
ENSG00000125967.16	97	15	3	45	47	59	0	267	110	8	181	16	236	138	389	170	0	16	2	0	4	222	1	0	126	3	137	0	11	4	0	57	53	81	2	26	0	91	173	0	115	71	92	92	118	34	19	501	173
ENSG00000240874.1	0	0	0	0	0	0	0	12	0	0	0	2	1	0	0	3	0	0	0	11	0	0	0	0	1	0	0	0	0	2	2	0	0	0	0	0	0	15	0	0	10	5	0	0	5	0	0	4	0
ENSG00000257613.1	0	0	0	0	3	2	0	2	0	0	0	0	7	0	0	0	0	0	1	0	0	0	0	0	6	0	2	0	0	1	0	0	0	12	0	0	0	0	0	8	5	13	7	0	0	22	0	22	0
ENSG00000283301.1	0	0	0	0	0	0	0	0	0	0	0	0	0	0	0	0	0	0	0	0	0	0	0	0	0	0	0	0	0	0	0	0	0	0	0	0	0	0	0	0	0	0	0	0	0	0	0	0	0
ENSG00000254898.1	0	0	0	0	0	9	0	8	0	0	0	0	0	0	0	0	0	0	0	0	0	5	0	0	3	0	7	0	0	0	0	0	0	1	0	0	0	6	0	0	0	0	0	0	1	0	0	0	0
ENSG00000184795.9	0	0	0	0	0	0	0	0	0	0	6	0	0	0	0	15	0	1	0	0	0	0	0	0	0	0	0	0	0	4	1	0	0	7	0	0	0	0	0	0	0	12	0	0	0	23	0	0	0
ENSG00000237970.1	0	0	0	0	0	0	0	0	0	0	0	0	6	0	8	0	0	2	4	0	14	0	3	0	0	0	3	0	4	0	1	0	0	4	0	0	0	0	0	0	0	17	0	2	2	24	0	1	0
ENSG00000273828.2	32	24	5	33	5	18	0	109	3	1	3	0	82	0	16	35	0	14	0	0	0	183	16	2	72	1	63	11	13	12	2	0	0	67	8	0	0	121	0	0	30	43	56	2	22	23	2	63	9
ENSG00000111837.11	24	24	7	26	10	23	0	216	4	24	13	0	25	15	58	1	0	7	0	0	46	123	0	0	91	13	58	0	23	7	8	10	7	44	3	26	0	162	31	0	30	74	53	10	17	66	1	50	55
ENSG00000271687.1	0	0	0	0	5	0	0	0	0	0	7	0	0	17	0	0	6	5	0	1	0	0	0	0	0	0	0	0	8	0	0	0	0	26	0	0	0	0	0	0	3	3	0	0	0	9	0	0	0
ENSG00000253476.1	1	4	0	0	0	0	0	8	1	0	0	0	0	0	0	14	0	0	0	0	0	3	0	0	1	0	1	0	7	0	0	0	0	2	0	0	0	8	0	0	0	8	7	0	1	0	0	0	2
ENSG00000267768.1	0	0	0	0	0	0	0	0	0	0	4	0	0	0	0	0	0	0	0	0	0	0	0	0	0	0	0	0	0	0	0	0	0	0	0	0	0	0	0	0	0	0	0	0	0	9	0	0	0
ENSG00000249815.1	0	0	0	0	0	0	0	0	0	0	0	0	0	0	0	0	0	0	0	2	0	0	0	0	0	0	0	0	22	5	0	0	0	12	0	0	0	0	0	0	0	4	0	0	0	0	0	0	2
ENSG00000104221.13	3	2	0	2	7	12	0	0	5	0	7	0	0	0	0	5	0	13	0	0	0	11	0	5	7	0	16	0	12	0	0	0	4	9	6	0	0	11	39	0	30	10	8	9	3	35	2	7	4
ENSG00000228142.2	0	0	0	0	0	0	0	0	0	0	3	0	0	0	0	0	0	0	0	0	0	0	0	0	0	0	1	0	5	11	0	0	0	15	0	0	0	0	0	0	0	5	0	0	0	0	0	0	0
ENSG00000286932.1	0	0	0	0	0	0	0	4	0	0	3	0	0	0	0	0	0	0	0	0	0	0	0	0	1	0	0	0	0	0	0	0	0	4	0	39	0	0	0	0	0	11	0	0	0	0	0	0	0
ENSG00000197024.9	47	34	12	40	42	97	0	177	21	12	58	86	134	34	80	139	0	41	0	5	40	90	0	0	61	13	40	70	6	13	4	8	3	60	8	0	0	86	0	0	80	56	74	34	54	59	19	116	36
ENSG00000239877.3	3	0	0	0	0	0	0	0	0	0	0	4	0	0	0	0	0	32	0	0	0	0	0	0	0	2	2	0	13	3	0	0	0	12	0	0	0	0	0	8	1	17	4	0	0	2	0	0	1
ENSG00000108231.13	0	1	0	0	0	0	24	0	0	0	0	0	9	28	0	0	41	47	0	12	0	1	1	0	0	0	28	0	93	40	0	0	17	55	19	34	0	3	0	0	102	152	14	7	26	61	0	0	0
ENSG00000154767.14	40	20	7	20	30	18	16	67	63	0	20	0	57	12	32	23	0	26	22	0	5	115	0	0	42	0	106	0	40	11	3	19	0	41	43	0	0	204	0	0	27	31	65	16	39	9	8	57	33
ENSG00000251023.1	0	4	0	2	1	1	0	28	0	0	0	1	5	0	2	2	0	10	0	0	0	11	0	3	24	2	19	0	17	14	0	0	0	25	0	0	0	20	0	9	10	10	0	0	0	6	1	13	0
ENSG00000232368.1	0	2	0	1	0	0	0	1	0	0	0	0	0	0	0	0	0	0	0	0	1	0	0	0	0	0	0	17	0	0	0	0	5	2	0	0	0	0	0	0	0	1	0	0	0	0	0	0	0
ENSG00000238168.5	12	2	0	4	4	14	0	10	18	0	0	0	17	0	2	50	0	1	0	0	0	43	0	0	16	5	15	0	0	0	2	0	0	13	0	0	0	11	18	0	20	4	7	0	29	1	0	13	14
ENSG00000231264.1	0	0	0	0	0	0	0	0	0	0	0	9	0	0	0	0	0	0	0	0	0	0	0	0	0	0	0	0	0	0	0	0	0	0	0	0	0	0	0	0	0	4	0	0	0	0	0	0	0
ENSG00000272430.1	0	0	0	0	0	0	0	0	0	0	0	0	0	0	0	0	0	0	0	0	0	0	0	0	2	0	0	0	0	0	0	0	0	1	0	0	0	0	0	0	0	11	0	0	0	0	0	0	0
ENSG00000265210.1	0	0	0	0	0	0	0	0	0	0	0	0	13	0	0	0	0	0	0	0	0	0	0	0	0	0	0	0	2	0	0	0	0	3	0	0	0	8	0	0	0	0	0	0	0	0	0	0	2
ENSG00000237719.1	5	7	0	13	1	17	0	37	0	0	0	0	15	0	3	1	0	3	0	0	0	10	0	0	6	0	10	0	0	0	0	0	0	7	0	0	0	38	31	0	0	11	14	0	6	7	0	8	11
ENSG00000158874.11	0	1	2	0	0	2	0	1	1	0	0	0	0	0	0	0	0	2	0	0	0	0	11	0	0	0	0	0	5	15	0	0	4	8	1	0	0	0	0	0	15	18	0	0	0	5	0	0	0
ENSG00000178691.11	76	71	16	173	78	82	0	158	85	0	25	7	477	86	65	116	67	21	24	20	18	521	0	2	179	49	190	11	69	47	0	15	9	194	11	0	0	171	43	25	129	135	271	168	126	25	26	226	163
ENSG00000266240.1	0	0	0	0	1	0	0	0	0	0	0	0	2	0	0	0	0	3	0	0	0	1	0	0	4	0	0	0	0	0	0	0	0	0	0	0	0	0	0	0	0	2	0	0	0	18	0	0	0
ENSG00000114127.10	75	242	38	119	36	54	12	423	67	18	42	21	432	40	24	95	52	106	0	14	44	526	9	23	379	28	280	11	96	71	3	9	13	259	27	94	0	636	20	114	214	150	122	36	109	104	8	459	72
ENSG00000075407.18	33	104	14	31	16	63	0	316	28	0	14	7	205	3	12	29	0	72	5	15	7	192	30	17	138	0	200	6	99	43	6	2	0	117	5	76	0	267	15	0	125	95	48	21	34	81	2	145	46
ENSG00000283564.1	0	0	0	0	0	0	0	0	0	0	0	0	0	0	0	0	0	4	0	0	0	0	0	0	0	0	0	0	11	0	0	0	0	4	0	0	0	0	0	0	0	0	0	0	0	0	0	0	0
ENSG00000267099.1	0	0	0	0	0	0	0	0	0	0	1	0	0	0	5	0	0	5	14	0	0	0	0	0	0	0	0	0	2	36	0	0	0	0	0	0	0	0	0	0	0	4	0	0	0	0	0	0	0
ENSG00000250102.6	0	0	0	0	0	0	0	0	0	60	7	0	0	0	6	0	0	6	0	3	14	0	0	9	0	0	4	17	12	6	10	0	46	15	11	0	0	0	0	19	68	51	0	0	0	4	0	0	0
ENSG00000229927.2	0	1	0	0	0	0	0	0	0	0	0	0	0	0	0	0	0	0	0	0	0	0	0	0	0	0	0	0	0	0	0	0	0	0	0	0	0	0	0	0	0	0	0	0	0	0	0	0	0
ENSG00000249395.3	3	0	0	0	0	7	0	0	1	0	4	0	5	1	0	0	0	4	0	10	10	14	0	0	1	0	24	0	14	0	2	0	0	17	6	0	0	0	0	0	12	13	12	3	7	7	0	0	17
ENSG00000250378.4	0	0	0	0	1	0	0	1	30	0	9	0	0	17	7	0	0	23	0	0	0	0	0	10	0	3	3	0	32	0	0	0	26	14	0	0	0	0	0	0	0	18	0	0	4	14	0	0	0
ENSG00000272817.1	0	0	0	0	0	0	0	0	0	0	0	0	0	0	0	0	0	0	0	0	0	0	0	0	0	0	0	0	0	0	0	0	0	0	0	0	0	0	0	0	0	0	0	2	0	0	0	0	0
ENSG00000236107.10	10	10	0	19	14	6	26	107	2	17	16	0	103	12	0	38	12	69	0	0	11	18	15	16	8	4	55	51	70	38	12	0	66	111	17	99	0	5	0	1	235	127	42	11	11	82	2	10	10
ENSG00000212550.1	0	0	0	0	0	0	0	11	0	0	0	0	0	0	0	0	0	10	0	0	0	0	0	0	0	0	0	0	0	5	0	0	20	0	0	0	0	0	1	0	42	1	0	0	3	1	0	0	0
ENSG00000225588.2	2	0	0	0	0	0	0	0	0	0	0	0	4	0	0	28	0	2	0	0	0	0	0	0	0	0	15	0	18	0	3	0	9	10	0	0	0	72	0	0	0	24	11	27	0	11	0	0	0
ENSG00000271049.1	10	9	1	10	2	20	0	45	4	0	0	0	4	0	0	0	0	5	0	0	0	24	0	0	32	0	17	0	15	0	10	0	17	22	0	0	0	9	0	0	26	13	4	0	1	2	0	38	3
ENSG00000201672.1	0	0	0	0	0	0	0	0	0	0	0	0	0	0	0	0	0	0	0	0	0	0	0	0	0	0	0	0	0	0	0	0	0	0	0	0	0	0	0	0	0	0	0	0	0	0	0	0	0
ENSG00000268938.2	0	1	0	0	5	0	0	0	0	0	0	0	0	0	0	3	0	0	0	0	0	0	0	0	1	0	5	0	3	0	0	0	0	1	0	0	0	0	3	0	2	2	0	0	0	6	0	0	3
ENSG00000200204.1	0	0	0	0	0	0	0	0	0	0	0	0	0	0	0	0	0	0	0	0	0	0	0	0	0	0	0	0	7	0	0	0	0	1	0	0	0	1	0	0	0	5	0	0	0	10	0	0	0
ENSG00000106477.19	59	112	33	86	66	20	20	426	16	0	15	9	204	37	89	67	3	47	0	10	0	507	29	0	158	6	67	8	104	93	17	13	30	159	20	116	0	33	26	40	114	272	205	39	28	62	3	344	35
ENSG00000269792.1	0	0	0	0	0	0	0	0	1	27	0	0	0	0	0	0	0	0	0	0	0	1	0	0	0	0	0	0	9	0	0	0	0	4	0	0	0	0	0	0	0	2	0	0	0	0	0	0	0
ENSG00000228890.1	0	0	0	0	0	0	0	0	0	0	0	0	0	0	0	0	0	0	0	0	0	0	0	0	0	0	0	0	0	0	0	0	0	0	0	0	0	0	0	0	0	0	0	0	0	0	0	0	0
ENSG00000286407.1	0	0	1	1	0	1	0	17	2	0	0	0	0	0	4	0	0	0	0	0	0	19	0	0	5	0	1	0	1	9	0	0	3	4	7	21	0	5	0	0	0	4	1	0	0	12	0	20	6
ENSG00000261546.1	19	6	4	8	12	18	0	18	7	0	13	0	10	0	19	0	0	16	0	0	0	61	0	0	18	0	22	0	11	0	0	5	0	17	25	10	0	24	1	0	20	19	23	15	15	0	6	84	21
ENSG00000251366.1	0	0	0	0	0	0	0	0	0	0	0	0	0	0	0	0	0	0	0	0	0	0	0	0	0	0	0	0	0	0	5	0	0	0	0	0	0	0	0	0	0	0	0	0	0	0	0	0	0
ENSG00000107566.14	32	25	11	48	7	18	0	132	4	11	5	1	82	0	17	2	0	13	0	4	0	121	0	0	62	23	15	1	39	24	1	0	0	40	4	0	0	124	0	0	68	44	35	6	36	5	3	156	18
ENSG00000234235.1	0	0	0	0	0	0	0	6	0	0	0	0	0	0	0	0	0	0	0	0	0	0	0	0	0	0	2	0	0	21	0	0	0	1	0	0	0	0	0	0	14	8	0	0	0	0	0	0	0
ENSG00000171180.2	0	1	0	1	0	0	0	13	0	0	0	0	0	0	0	0	0	32	17	0	10	0	27	11	1	0	17	11	36	0	3	0	0	15	14	0	0	0	0	0	2	48	0	0	0	11	0	0	7
ENSG00000261604.1	0	0	0	0	0	0	0	0	0	0	0	0	0	0	0	0	0	0	0	0	0	0	0	0	0	0	0	0	0	0	0	0	0	0	0	0	0	0	0	0	0	0	0	0	0	0	0	0	0
ENSG00000271136.1	0	0	0	0	0	0	0	0	0	0	0	0	0	0	0	0	0	0	0	0	0	0	0	0	0	0	0	0	0	0	0	0	0	3	0	0	0	0	0	0	18	1	0	0	0	0	0	0	0
ENSG00000253331.1	0	0	0	0	0	0	0	0	0	0	0	0	0	0	0	0	0	5	0	0	0	0	0	31	0	0	3	0	5	0	0	0	0	4	0	0	0	0	0	0	14	9	0	0	0	19	0	0	0
ENSG00000254478.1	0	0	0	0	0	0	0	5	0	0	0	0	0	0	0	0	0	0	0	0	0	0	0	0	0	0	0	0	0	0	0	0	0	0	0	0	0	0	0	0	0	4	0	0	0	0	0	0	0
ENSG00000261394.1	7	3	2	0	0	0	0	11	2	0	0	0	0	0	0	0	0	0	0	0	0	16	0	0	0	0	5	0	0	0	0	0	0	11	0	0	0	5	0	0	0	4	0	0	0	0	0	0	3
ENSG00000169064.12	1	1	4	7	0	0	0	17	1	15	0	0	0	10	19	19	0	13	0	7	50	0	0	2	3	0	4	0	60	1	1	0	0	61	0	0	0	0	0	13	53	47	25	0	2	17	0	0	7
ENSG00000213028.3	0	0	0	0	0	0	0	0	0	0	0	0	0	0	0	0	0	0	0	0	0	2	0	0	2	0	0	0	0	0	0	0	0	3	0	41	0	0	0	0	0	3	0	0	0	2	0	0	8
ENSG00000225984.1	0	0	0	3	8	0	0	0	0	0	0	0	0	0	3	0	0	1	0	0	0	0	0	0	0	0	2	0	4	22	0	0	0	1	0	0	0	0	0	23	0	2	0	0	0	4	0	0	2
ENSG00000240973.1	0	0	0	0	0	0	0	0	0	0	2	1	0	0	0	0	0	16	0	0	0	0	0	0	0	0	0	0	0	0	2	0	0	11	0	17	0	0	0	0	15	21	2	0	0	0	0	0	0
ENSG00000198367.3	0	0	0	0	0	0	0	0	0	0	0	0	0	0	0	0	0	2	0	0	0	0	0	0	0	0	4	0	1	0	0	0	0	9	0	0	0	0	0	0	23	0	0	0	0	0	0	0	0
ENSG00000256362.2	0	0	0	0	0	0	0	6	0	0	0	0	0	3	0	0	0	0	0	0	0	0	0	0	0	0	2	0	5	3	0	0	0	8	0	10	0	0	0	0	0	10	0	0	0	5	0	0	0
ENSG00000287477.1	0	0	0	0	0	0	0	0	0	0	9	0	0	0	0	13	0	0	0	0	0	0	0	0	0	0	5	0	12	3	8	0	0	10	0	0	0	0	0	11	0	32	0	0	0	18	0	0	0
ENSG00000185104.20	71	57	25	99	58	95	0	105	217	33	47	29	253	26	125	114	0	19	4	77	23	365	14	10	135	15	228	0	29	57	10	16	16	186	28	155	0	189	27	67	227	95	126	92	103	55	16	383	88
ENSG00000280049.1	0	0	0	0	0	0	0	10	0	0	0	0	0	0	0	0	0	0	0	0	0	0	0	0	0	0	0	0	14	0	0	0	6	6	0	0	0	0	0	0	0	12	0	0	0	7	0	0	0
ENSG00000266211.1	0	0	0	0	0	0	0	0	0	0	0	0	0	0	0	0	0	0	0	0	0	0	0	0	0	0	0	0	0	0	0	0	0	7	0	0	0	0	0	0	0	0	0	0	0	0	0	0	0
ENSG00000242198.1	0	0	0	0	0	0	0	0	0	0	0	0	0	0	0	0	0	0	0	0	0	0	0	0	0	0	0	0	0	0	0	0	0	0	0	0	0	0	0	0	0	0	0	0	0	0	0	0	0
ENSG00000229391.7	0	0	0	0	0	0	0	0	0	0	0	0	0	0	0	0	0	0	0	0	0	0	0	0	0	0	0	0	0	5	0	0	0	0	0	0	0	0	0	0	0	0	0	0	0	0	0	0	0
ENSG00000234383.1	1	1	2	0	1	0	0	1	1	0	0	0	7	9	0	11	0	8	0	0	0	11	0	0	0	0	0	0	0	5	0	0	0	1	0	0	0	9	26	24	62	9	12	8	9	2	0	0	6
ENSG00000267801.1	6	11	0	1	0	1	0	1	9	0	9	0	4	25	14	51	0	0	0	0	0	20	5	0	11	1	2	0	13	0	0	0	0	10	0	0	0	28	0	0	16	0	7	33	4	0	1	9	5
ENSG00000207930.1	0	0	0	0	0	0	0	0	0	0	0	0	0	0	0	0	0	0	0	0	0	0	0	17	0	0	0	0	0	0	0	0	0	0	0	0	0	3	0	0	0	2	0	0	0	0	0	0	0
ENSG00000270328.1	0	0	0	0	0	0	0	0	0	0	7	0	0	0	0	0	0	0	0	0	0	0	0	0	0	0	0	0	0	3	0	0	2	0	0	0	0	0	0	0	0	5	0	5	0	0	0	0	2
ENSG00000076928.17	244	123	52	149	200	190	4	355	297	29	188	9	579	327	284	321	84	85	16	30	8	1037	8	24	310	93	222	34	44	31	6	57	20	114	87	26	0	765	176	45	260	313	458	367	477	62	137	701	652
ENSG00000285859.1	0	0	0	0	2	0	0	2	1	0	0	0	0	0	0	0	0	0	0	0	0	1	0	0	0	0	8	0	0	0	0	0	0	3	0	0	0	1	0	0	0	0	0	0	0	0	0	4	1
ENSG00000235343.2	0	0	0	0	0	0	0	8	0	0	0	0	0	0	0	0	0	0	5	0	0	0	0	0	0	0	1	0	7	0	0	0	0	2	0	19	0	0	0	0	0	4	0	0	0	8	0	0	0
ENSG00000172534.14	937	158	45	566	482	560	0	498	598	55	467	45	961	115	1436	636	55	30	11	51	63	2982	28	6	648	79	605	0	55	11	3	189	15	436	268	15	0	627	213	51	423	200	695	426	483	39	111	1518	724
ENSG00000236936.1	12	8	3	4	0	9	0	21	10	0	4	4	31	0	14	17	0	0	0	0	0	9	0	0	8	0	4	0	5	0	0	0	0	4	6	0	0	23	0	0	44	1	4	1	7	3	1	63	1
ENSG00000115419.12	84	138	38	143	23	70	14	464	16	65	12	0	656	67	5	71	31	25	25	3	11	1173	19	0	381	15	174	0	58	75	15	59	0	117	28	58	0	619	20	36	156	184	130	3	172	38	3	309	100
ENSG00000271075.1	7	1	0	1	0	0	0	36	1	0	0	0	0	0	0	0	0	0	0	0	0	6	0	0	6	0	1	0	0	0	0	0	0	3	0	0	0	23	0	0	2	9	22	0	6	13	0	13	0
ENSG00000218153.2	1	0	0	0	0	0	0	9	0	0	0	0	0	0	0	0	0	24	8	0	0	0	0	0	0	0	0	0	1	6	0	0	0	5	0	0	0	0	0	3	0	9	0	0	0	12	0	0	0
ENSG00000073910.22	136	88	3	101	50	175	0	567	47	55	49	17	213	18	53	169	29	61	23	21	42	331	16	28	127	20	198	5	99	65	6	9	77	186	54	0	0	169	75	18	185	447	53	68	73	109	16	443	97
ENSG00000266002.1	0	0	0	0	0	0	0	0	0	0	0	0	0	0	0	0	0	0	0	0	0	2	0	0	0	0	0	0	0	6	0	0	0	0	0	0	0	2	0	0	0	0	0	0	0	0	0	0	0
ENSG00000201042.1	0	0	0	0	0	0	0	0	0	0	0	0	0	0	0	0	0	0	0	0	0	0	0	0	0	0	0	0	0	6	0	0	0	6	0	0	0	0	0	0	0	8	0	0	0	0	0	0	0
ENSG00000228823.1	0	0	0	0	0	0	0	0	0	0	0	0	16	0	0	0	0	2	0	0	0	1	0	0	0	0	3	0	7	6	0	0	0	0	0	0	0	0	0	0	0	3	1	0	0	34	0	0	0
ENSG00000228084.1	0	0	0	0	0	0	0	0	0	0	0	0	0	0	0	0	0	6	0	0	0	1	0	0	0	0	2	0	0	0	0	0	0	0	0	23	0	0	0	0	0	0	0	0	0	0	0	0	0
ENSG00000212428.1	0	0	0	0	0	0	0	0	0	0	0	0	0	0	0	0	0	0	0	0	0	0	0	0	0	0	0	0	0	0	0	0	0	0	0	0	0	0	0	0	0	0	0	0	0	0	0	0	0
ENSG00000239402.3	0	0	0	0	0	0	0	39	0	0	0	4	0	0	0	1	0	0	0	0	0	6	0	0	0	0	0	0	0	13	0	0	0	5	0	1	0	0	0	0	17	4	11	0	4	21	0	0	4
ENSG00000242634.1	0	0	0	0	0	0	0	12	0	0	0	0	0	0	0	13	0	0	0	0	0	12	0	0	2	0	0	0	16	1	0	0	0	7	0	0	0	4	0	0	0	6	10	0	0	5	0	0	0
ENSG00000261723.1	3	0	0	16	0	7	0	12	9	0	3	0	5	0	3	0	0	0	0	6	0	3	0	0	6	0	5	0	6	0	0	0	0	21	0	0	0	1	0	0	7	13	2	0	7	5	0	0	3
ENSG00000165973.19	72	58	9	121	35	0	0	11	5	50	9	7	249	0	18	40	0	29	0	3	0	553	0	3	98	3	29	13	28	8	13	28	27	42	18	0	0	21	50	0	126	86	43	58	29	33	0	76	0
ENSG00000199920.1	0	0	0	0	0	0	0	0	0	0	0	0	0	0	0	0	0	0	0	0	0	0	0	0	0	0	0	0	9	0	0	0	0	4	0	0	0	0	0	0	0	3	0	0	0	0	0	0	0
ENSG00000219863.5	0	0	0	0	0	0	0	0	0	0	0	0	0	0	0	0	0	0	0	0	0	0	0	0	0	0	0	0	1	3	0	0	0	0	0	0	0	0	0	0	14	0	0	0	0	20	0	0	0
ENSG00000239189.1	0	0	0	0	0	0	0	0	0	0	0	0	0	0	0	0	0	0	0	0	0	0	0	0	0	0	0	0	0	0	0	0	0	0	0	0	0	0	0	0	0	0	0	0	0	0	0	0	0
ENSG00000277549.1	0	0	0	0	0	0	51	0	0	0	0	0	0	0	0	0	0	0	0	0	0	2	0	0	0	0	0	0	0	0	0	0	0	0	0	0	0	0	0	20	0	0	0	0	3	0	0	0	0
ENSG00000124490.14	0	0	0	0	0	0	0	0	0	7	5	3	0	0	0	0	0	3	0	0	0	0	0	0	0	4	6	16	36	27	3	0	0	4	0	22	0	0	0	0	0	16	2	0	0	17	0	0	3
ENSG00000132437.18	36	34	1	60	40	3	0	638	10	0	68	0	239	0	157	162	0	15	0	0	0	800	1	0	364	1	7	28	23	45	9	30	22	24	121	51	0	2	306	0	58	113	112	97	112	50	0	868	22
ENSG00000280282.1	0	0	0	0	0	0	0	0	0	0	0	0	0	0	0	0	0	0	0	0	0	0	0	0	0	0	0	0	0	0	0	0	0	0	0	0	0	0	0	0	0	0	0	0	0	0	0	0	0
ENSG00000245317.2	5	0	0	1	0	0	0	1	13	0	0	0	8	0	7	0	11	4	0	0	0	5	0	0	5	0	0	0	0	27	0	0	0	1	0	0	0	3	0	0	0	0	0	0	0	12	0	1	11
ENSG00000062282.15	22	1	0	19	23	5	0	7	10	5	8	0	62	0	25	21	14	61	10	0	26	2	7	0	6	22	28	4	75	36	5	1	62	42	11	0	0	66	0	31	82	65	25	20	8	23	6	36	8
ENSG00000239516.1	0	0	0	0	1	0	0	0	0	0	0	0	0	0	0	0	0	10	0	6	0	1	0	0	0	0	0	0	0	0	2	0	0	2	0	0	0	0	0	0	7	136	13	0	0	0	0	0	0
ENSG00000131475.7	34	16	1	57	20	74	0	11	2	0	6	0	122	0	37	18	0	16	6	0	0	114	0	0	28	1	40	0	14	8	0	0	0	39	24	0	0	34	12	40	65	22	32	16	15	5	5	23	31
ENSG00000240480.1	0	0	0	0	1	5	0	21	0	0	0	0	0	0	0	0	0	7	0	0	0	0	0	0	0	11	12	0	5	0	0	1	0	2	0	0	0	0	0	0	0	15	0	0	0	2	0	1	0
ENSG00000276208.1	0	0	0	0	0	0	0	4	0	0	0	0	0	0	0	0	19	0	0	0	0	0	0	0	0	0	0	0	0	0	0	0	0	8	0	0	0	0	0	0	0	1	0	0	0	0	0	0	0
ENSG00000111011.18	135	133	25	104	68	117	0	236	95	42	8	2	332	24	18	84	13	31	0	0	0	393	0	3	390	0	228	16	75	24	11	34	17	223	41	32	0	350	0	40	187	105	70	36	79	67	6	325	77
ENSG00000238121.6	3	22	17	11	1	6	0	16	1	0	0	0	3	27	4	2	3	16	0	0	0	6	0	0	20	4	11	0	34	23	3	19	0	47	0	18	0	46	0	0	3	56	19	0	14	18	5	0	5
ENSG00000149403.12	9	1	0	1	0	0	0	22	2	10	27	4	21	0	37	27	0	58	0	20	0	2	0	0	3	0	32	6	41	49	6	0	32	78	17	65	0	95	0	0	60	212	16	42	0	52	0	16	32
ENSG00000231124.1	0	0	0	0	0	0	0	0	0	0	0	0	0	0	0	0	0	0	0	0	0	0	0	0	0	0	0	0	0	0	0	0	0	2	0	0	0	0	0	0	0	4	0	0	0	0	0	0	0
ENSG00000068078.18	16	1	0	13	16	126	0	20	99	0	59	4	70	230	99	0	0	8	0	0	0	8	1	22	47	11	80	6	35	24	11	6	30	74	0	31	0	3	60	0	21	25	118	8	37	37	26	190	8
ENSG00000168630.3	1	0	0	0	0	0	0	0	0	0	0	0	0	0	0	0	0	0	6	0	0	0	0	0	0	0	1	0	0	0	0	4	0	6	0	0	0	0	0	0	19	0	0	0	6	0	0	0	0
ENSG00000227519.1	0	1	0	0	0	0	0	8	0	0	0	0	0	0	3	0	0	0	0	0	0	0	0	0	0	0	0	25	0	0	0	0	14	2	0	0	0	0	0	0	0	2	0	0	0	0	0	0	0
ENSG00000251915.1	0	0	0	0	0	0	0	0	0	0	0	0	0	0	0	0	0	0	0	0	0	0	0	0	0	0	0	0	0	13	0	0	11	0	0	0	0	0	0	0	0	4	0	0	0	0	0	0	0
ENSG00000214114.9	10	14	18	11	6	40	0	55	0	0	23	0	52	23	16	1	0	10	0	0	0	34	8	9	17	0	25	0	18	11	0	0	0	44	0	0	0	55	0	0	10	21	11	0	7	12	1	36	10
ENSG00000197322.4	0	0	0	2	0	0	0	5	0	0	0	0	0	13	0	34	0	6	0	0	0	0	0	19	0	0	11	5	18	6	4	0	23	37	0	0	0	0	0	0	25	36	8	1	0	1	0	42	0
ENSG00000143952.20	34	31	12	68	12	53	18	257	39	7	48	2	172	27	10	23	0	39	13	8	18	119	17	10	69	75	93	18	48	32	5	15	7	130	36	10	0	88	114	0	114	118	38	13	51	100	9	140	49
ENSG00000227188.1	0	0	0	0	0	1	0	6	0	0	3	0	6	0	0	0	0	9	0	0	0	1	0	0	1	0	0	11	0	0	0	0	0	0	0	0	0	12	0	0	0	17	0	0	3	11	0	0	1
ENSG00000125787.11	3	0	1	4	4	1	2	14	8	0	8	0	26	25	27	13	0	7	0	0	0	24	0	27	48	0	6	0	2	0	0	3	0	9	19	0	0	32	0	0	17	14	25	0	0	0	3	0	0
ENSG00000180861.9	0	8	0	0	0	0	0	0	0	0	4	2	0	0	8	6	0	14	12	0	7	0	0	10	0	0	8	0	13	2	3	0	15	13	0	0	0	0	0	0	77	23	23	0	0	0	2	0	0
ENSG00000172031.7	1	0	0	0	0	2	19	0	2	0	2	0	14	28	5	0	27	11	0	0	0	1	0	0	6	0	18	0	30	11	5	0	0	16	0	31	0	35	0	58	1	18	6	12	1	20	0	0	1
ENSG00000250075.7	0	2	1	0	0	0	0	5	0	0	3	6	22	0	5	0	0	21	0	4	0	2	0	0	3	0	11	0	13	12	0	0	16	14	0	15	0	14	0	40	18	14	0	0	5	6	0	0	4
ENSG00000277544.1	0	0	0	0	0	11	0	0	6	0	0	0	13	0	0	0	0	0	0	0	0	0	0	2	0	0	6	18	14	11	6	0	0	2	28	0	0	4	0	0	4	21	0	0	0	13	0	0	0
ENSG00000277521.1	0	0	0	0	0	0	0	69	0	0	0	0	0	0	0	0	0	2	0	7	0	2	0	0	1	0	5	0	4	0	0	0	0	0	0	0	0	0	0	0	7	6	2	0	0	0	0	0	0
ENSG00000165272.16	12	6	30	30	5	2	0	50	38	3	2	2	86	30	3	24	0	12	0	0	0	7	0	0	22	0	13	0	32	5	3	34	0	27	29	5	0	55	0	31	13	7	10	0	42	1	0	43	15
ENSG00000240074.1	2	4	5	1	0	0	0	3	1	0	0	0	0	0	0	0	0	0	0	0	0	15	0	0	3	0	1	0	0	4	3	0	0	4	0	0	0	20	0	0	4	1	0	0	2	12	0	0	0
ENSG00000260613.2	0	0	0	0	0	0	0	19	0	0	0	0	1	0	0	0	13	5	0	0	0	0	0	0	0	13	3	13	39	1	0	0	0	12	0	0	0	0	0	0	0	7	3	0	0	13	0	0	4
ENSG00000150672.17	9	44	1	10	4	21	0	265	6	0	31	33	94	29	2	114	38	137	0	35	17	161	0	14	25	23	99	108	145	56	9	0	18	110	45	59	0	333	14	37	69	244	77	48	22	78	2	71	30
ENSG00000227350.1	0	0	0	1	0	0	0	0	0	0	0	0	0	0	0	0	0	0	13	0	0	0	0	0	0	0	0	0	0	0	0	0	0	1	0	0	0	0	0	0	28	4	0	0	0	0	0	0	0
ENSG00000180481.11	0	0	0	0	0	0	1	22	2	0	5	0	1	0	0	33	18	0	0	0	0	1	0	11	0	11	10	0	33	0	3	6	27	32	9	15	0	16	0	19	5	26	5	0	0	21	0	0	0
ENSG00000175470.20	72	23	27	37	74	40	0	178	113	17	112	6	114	41	107	117	5	11	0	9	79	198	0	0	72	21	92	51	22	39	2	24	0	114	131	22	0	191	131	8	135	81	158	72	94	42	27	329	93
ENSG00000288056.1	2	0	0	0	2	2	0	4	0	0	0	0	0	0	0	3	0	0	0	0	0	1	0	0	6	2	9	0	12	0	0	0	0	11	0	0	0	0	0	11	8	17	11	3	0	30	0	7	0
ENSG00000275968.1	0	0	0	0	0	0	0	0	0	0	0	0	0	0	0	0	0	0	0	0	0	0	0	0	0	0	0	0	0	0	0	0	0	0	0	0	0	0	0	0	0	0	0	0	0	0	0	0	0
ENSG00000166946.14	26	10	0	8	9	17	0	170	24	0	16	9	60	0	25	21	22	7	0	4	0	193	0	19	42	5	15	0	32	16	6	2	0	37	11	0	0	141	30	28	62	23	49	5	2	4	3	45	23
ENSG00000215179.5	0	0	0	0	0	0	0	10	0	0	0	2	0	0	0	0	0	0	0	0	4	0	0	0	0	0	0	0	18	13	0	0	40	7	0	0	0	0	0	0	0	20	0	0	0	20	1	0	0
ENSG00000207816.1	0	0	0	0	0	0	0	0	0	0	5	0	0	0	0	0	0	0	0	0	0	0	0	0	0	0	0	0	0	0	0	0	0	0	0	0	0	0	0	0	0	0	0	0	0	0	0	0	0
ENSG00000277211.1	0	0	0	0	0	0	0	0	0	0	0	0	0	0	8	0	26	1	0	4	0	0	0	0	0	0	5	0	1	16	0	0	0	2	0	8	0	0	0	0	30	22	0	0	0	12	0	0	5
ENSG00000279784.1	0	0	0	0	0	0	0	0	0	0	0	0	0	0	0	0	0	0	0	0	0	0	0	0	0	0	0	0	0	0	0	0	0	0	0	0	0	0	0	0	0	0	0	0	0	0	0	0	0
ENSG00000267318.1	0	0	0	0	0	0	0	0	0	0	0	0	0	0	0	0	0	0	0	0	0	0	0	0	0	0	0	0	0	0	0	0	0	0	0	0	0	0	0	0	0	0	0	0	0	0	0	0	0
ENSG00000287758.1	0	0	0	0	0	0	0	0	0	0	0	0	0	0	6	0	0	22	0	0	0	0	0	0	0	0	0	0	0	0	0	0	0	8	0	0	0	0	0	0	0	10	5	0	0	0	0	0	0
ENSG00000279017.1	0	2	0	0	0	0	0	3	0	0	0	0	0	0	0	53	0	6	0	0	0	5	0	0	1	0	6	0	1	0	0	0	0	0	0	0	0	0	0	0	0	12	0	0	4	0	0	1	2
ENSG00000280199.1	0	0	0	0	0	0	7	2	0	0	2	0	6	0	0	0	0	0	0	0	0	0	0	0	0	0	0	0	0	0	0	0	4	2	0	0	0	0	0	0	7	19	11	0	0	0	0	0	0
ENSG00000237763.9	0	0	0	0	0	0	0	0	0	0	0	0	0	0	0	1	0	0	0	0	0	0	0	0	2	0	2	0	0	0	0	0	28	0	0	0	0	0	0	0	0	0	0	0	0	0	0	0	0
ENSG00000216058.1	0	0	0	0	0	0	0	0	0	0	0	0	0	0	0	0	0	0	0	0	0	0	0	0	0	0	0	0	0	0	0	0	0	2	0	0	0	0	0	0	0	3	0	0	0	0	0	0	0
ENSG00000203392.3	13	8	3	2	2	4	0	53	17	0	4	0	0	0	1	4	0	0	0	0	0	11	0	6	14	0	8	0	31	4	2	0	0	9	2	0	0	11	0	2	0	22	0	1	8	14	0	0	0
ENSG00000284669.1	33	62	12	18	1	45	0	51	47	0	9	0	45	0	0	0	0	3	1	0	11	74	0	0	85	15	45	23	9	14	3	14	0	17	4	17	0	73	0	0	23	44	25	15	34	28	0	66	7
ENSG00000118495.19	13	43	24	31	8	53	0	306	18	20	37	10	94	9	22	26	0	17	26	0	0	25	7	0	77	33	65	13	42	9	0	1	16	45	39	12	0	151	31	7	95	61	12	13	26	4	20	36	17
ENSG00000176923.5	0	0	0	0	0	0	0	0	0	0	0	0	0	0	0	0	0	0	0	0	10	0	0	0	0	0	0	0	0	0	0	1	0	10	0	0	0	0	0	0	0	4	0	2	0	0	0	0	0
ENSG00000278002.1	3	0	1	1	0	1	0	2	0	0	0	0	2	0	2	0	0	9	0	0	0	5	0	0	2	0	6	0	7	0	0	0	0	1	0	0	0	3	0	0	0	0	0	0	0	0	0	8	2
ENSG00000234017.1	0	1	0	0	0	0	0	5	0	0	0	0	0	0	0	0	0	0	0	0	0	5	0	0	1	0	0	33	0	0	0	0	0	5	0	0	0	9	0	0	0	1	11	8	1	0	0	0	4
ENSG00000233214.1	0	0	0	5	2	0	0	0	0	0	0	0	0	0	0	0	0	0	0	0	0	0	0	0	0	0	3	0	0	0	0	0	0	6	0	0	0	0	0	0	0	2	0	0	0	20	0	0	0
ENSG00000279161.1	0	2	5	0	4	0	0	15	0	0	12	0	27	0	0	0	0	0	0	3	0	1	1	0	1	0	13	0	16	0	0	0	14	16	0	0	0	5	0	0	52	19	0	0	3	0	0	0	0
ENSG00000178248.11	0	2	0	0	0	0	0	0	0	0	0	0	0	0	0	0	0	0	0	0	0	0	0	0	0	0	0	0	0	1	5	0	0	0	0	1	0	0	0	0	0	0	0	0	0	2	0	0	0
ENSG00000162496.9	46	37	8	29	32	40	0	32	15	0	4	3	40	27	24	51	0	3	0	0	34	64	0	4	31	13	40	51	12	19	0	3	0	41	0	0	0	261	61	1	63	21	26	25	87	15	8	39	60
ENSG00000151576.10	31	23	11	47	42	34	0	29	19	0	5	2	113	19	32	21	18	48	17	20	13	163	8	0	276	0	84	0	38	16	1	18	0	142	2	108	0	137	25	0	119	67	25	14	47	28	2	121	27
ENSG00000250988.7	4	0	0	3	1	0	0	0	1	0	0	0	17	0	1	1	0	0	0	0	0	6	0	0	0	0	1	0	0	0	0	0	0	0	0	0	0	7	0	0	15	0	2	0	1	3	0	15	3
ENSG00000259403.2	0	0	0	0	1	0	0	0	0	0	3	0	5	0	0	0	0	0	0	0	0	9	0	0	0	0	0	0	0	10	0	0	0	7	0	52	0	0	0	0	0	19	0	0	0	0	0	0	0
ENSG00000239951.1	91	40	26	61	26	46	0	24	2	0	1	0	80	20	5	13	0	7	0	1	0	12	0	0	10	0	1	0	0	17	0	0	0	12	0	53	0	199	0	0	3	5	33	0	1	14	10	0	37
ENSG00000258599.2	0	0	0	0	0	0	0	4	0	0	15	0	3	0	9	15	0	2	0	0	0	0	0	10	0	0	1	0	16	0	0	0	0	9	0	0	0	0	0	0	0	4	0	0	0	29	0	13	1
ENSG00000110756.17	31	29	13	17	12	42	19	92	30	0	0	2	121	0	18	54	19	41	22	9	0	116	0	7	50	0	64	0	53	23	1	3	16	71	39	11	0	162	17	31	110	110	44	20	41	107	3	64	34
ENSG00000272439.1	0	0	0	0	0	0	0	4	0	0	0	0	0	0	0	0	0	0	0	0	0	5	8	0	1	0	1	0	0	0	0	0	0	2	0	0	0	2	0	0	0	151	0	0	0	0	0	0	0
ENSG00000255503.1	1	0	0	0	0	0	0	5	0	0	0	0	0	0	0	7	0	0	0	0	0	0	0	0	2	0	0	0	2	0	0	0	0	0	0	0	0	5	0	0	3	0	10	0	0	0	0	0	0
ENSG00000065717.15	236	17	33	99	321	13	0	303	260	51	229	28	426	22	462	419	31	15	0	14	38	595	15	18	84	38	195	0	22	26	5	54	0	129	57	15	249	215	157	0	114	60	489	517	157	32	44	920	128
ENSG00000030582.18	176	122	13	294	93	420	0	377	134	2	23	7	358	71	94	18	3	22	24	2	21	928	22	21	157	75	147	45	27	0	7	38	28	72	30	0	0	402	17	0	107	24	129	52	231	17	32	333	527
ENSG00000226572.1	0	0	0	0	0	0	0	0	0	0	0	0	0	0	0	0	0	0	0	0	0	0	0	0	0	0	0	0	0	0	0	0	0	0	0	0	0	0	0	0	0	0	0	0	0	0	0	0	0
ENSG00000238485.1	0	0	0	0	0	0	0	0	0	0	0	0	0	0	0	0	0	0	0	0	0	0	0	0	0	0	0	0	0	0	0	0	0	0	0	0	0	0	0	0	0	2	0	0	8	0	0	0	0
ENSG00000231236.2	0	1	0	1	0	0	0	6	0	0	9	0	1	0	0	0	0	8	0	0	0	0	9	0	0	0	5	5	9	0	0	0	12	0	19	18	0	0	0	0	17	5	6	8	0	0	0	0	0
ENSG00000229416.1	0	0	0	0	0	0	0	0	0	0	1	0	0	0	0	0	0	5	0	0	0	0	0	0	0	0	0	0	0	11	0	0	0	0	0	0	0	0	0	0	0	0	0	0	0	0	0	0	0
ENSG00000287073.1	0	0	0	0	0	0	0	0	0	0	0	0	10	0	0	0	0	0	0	0	0	0	0	0	0	0	0	0	0	0	0	0	0	0	0	0	0	0	0	0	0	0	0	0	0	0	0	0	0
ENSG00000233730.1	0	0	0	0	0	0	0	7	0	0	0	0	22	0	0	0	0	0	0	0	0	0	0	0	0	0	0	0	11	0	0	0	0	4	0	0	0	0	0	0	13	9	0	0	3	0	0	0	0
ENSG00000266368.1	0	0	0	0	1	0	0	8	0	0	0	0	0	0	0	0	0	0	0	0	0	0	0	0	0	0	0	0	7	0	0	0	0	0	0	0	0	0	0	0	0	0	0	0	0	0	0	0	0
ENSG00000236471.1	0	0	0	0	0	0	1	16	0	0	0	0	0	0	0	0	14	3	0	0	4	3	6	0	0	0	8	0	0	0	0	0	0	3	0	0	0	0	0	0	0	10	0	0	0	0	0	0	0
ENSG00000167880.7	27	5	3	35	14	98	0	19	86	0	0	6	1	0	64	31	3	53	10	0	15	87	18	0	40	0	39	39	35	45	4	21	16	51	38	15	0	64	0	17	36	50	63	0	143	19	14	54	66
ENSG00000202159.1	0	0	0	0	0	0	0	0	0	0	0	0	0	0	0	0	0	0	0	0	0	0	0	0	1	0	0	0	1	4	0	0	30	0	0	0	0	5	0	0	0	2	0	0	0	0	0	0	0
ENSG00000147642.17	28	5	2	16	1	2	7	31	3	0	3	3	65	31	19	8	44	37	0	0	19	36	31	14	19	23	43	14	47	36	6	0	1	47	0	61	0	30	10	0	16	52	4	21	37	58	8	16	28
ENSG00000200799.1	0	0	0	0	0	3	30	3	0	0	0	0	0	0	0	51	0	0	0	0	0	0	0	0	0	0	0	0	0	0	0	0	0	0	0	0	0	0	0	0	0	1	0	0	0	2	0	0	0
ENSG00000201255.1	0	0	0	0	0	0	0	0	0	0	0	0	0	0	0	0	0	11	0	0	0	0	0	2	0	0	0	0	0	0	0	0	0	1	0	0	0	0	0	0	0	5	0	0	0	0	0	0	0
ENSG00000138738.10	19	7	9	39	15	3	0	114	20	17	18	0	118	3	21	11	9	55	11	2	16	52	0	16	50	6	74	7	59	51	0	0	56	80	16	36	0	80	0	25	156	95	27	22	27	35	0	16	15
ENSG00000130985.17	363	158	60	318	180	370	0	502	259	9	189	9	909	91	352	416	9	16	16	7	0	1569	58	24	505	49	840	15	31	24	8	123	0	259	126	5	0	895	90	0	273	103	652	153	638	73	73	842	516
ENSG00000280089.1	1	0	1	1	0	4	0	0	4	0	0	0	10	0	0	1	0	0	0	0	0	1	0	0	4	0	0	0	0	0	0	0	0	1	15	0	0	6	0	0	22	1	3	1	7	0	0	0	2
ENSG00000254445.1	0	0	0	0	0	0	0	0	0	0	0	0	0	0	0	0	0	0	0	0	0	0	0	0	0	0	0	0	0	0	0	0	0	0	0	0	0	0	0	0	0	0	0	0	0	0	0	0	0
ENSG00000250556.1	0	0	0	0	0	0	0	0	0	0	0	0	0	0	0	4	0	2	0	0	0	0	0	0	0	0	0	0	3	5	0	0	0	5	0	0	0	0	0	0	0	2	0	0	0	8	0	0	0
ENSG00000233078.1	0	0	0	0	0	0	0	0	0	0	0	0	0	0	0	0	0	0	0	0	0	0	0	0	0	0	0	0	0	0	0	0	0	0	0	0	0	0	0	0	0	0	0	0	0	0	0	0	0
ENSG00000263946.1	0	0	0	0	0	0	0	0	0	0	0	3	6	0	12	0	0	0	17	0	0	0	0	0	0	0	1	0	0	0	0	0	0	1	0	0	0	0	0	0	0	30	0	0	0	0	0	0	0
ENSG00000283959.1	8	1	0	1	1	0	0	12	2	0	0	0	13	0	29	17	0	1	0	0	0	16	4	0	9	0	13	0	12	3	0	0	0	18	7	0	0	3	7	27	23	25	8	0	0	49	1	5	7
ENSG00000259183.1	0	1	0	0	0	0	0	0	0	0	0	0	0	0	0	0	0	8	0	0	0	0	0	0	0	0	0	0	0	0	0	0	0	1	0	0	0	0	0	0	0	3	0	0	0	0	0	9	0
ENSG00000172531.15	75	21	0	50	25	108	0	50	67	0	28	0	112	0	82	42	10	0	0	3	9	227	0	0	80	11	85	0	0	0	13	28	0	69	14	0	0	245	0	0	57	141	109	55	90	5	18	287	110
ENSG00000163431.13	4	38	5	7	6	23	0	29	16	0	10	5	30	62	1	0	10	0	0	0	0	11	9	0	8	0	36	29	8	37	0	7	0	20	10	0	0	114	11	0	38	42	2	0	17	0	2	5	31
ENSG00000279254.1	0	5	0	0	0	2	0	5	2	0	0	0	14	0	0	0	0	0	0	0	0	14	0	0	0	10	0	8	0	0	0	0	1	14	0	33	0	7	0	0	20	25	9	0	8	0	1	0	3
ENSG00000286946.1	0	0	0	0	0	0	0	0	0	0	0	0	0	0	12	0	0	3	0	0	0	0	0	0	0	0	0	0	11	0	0	0	0	13	0	16	0	0	0	0	0	10	7	0	0	42	0	0	0
ENSG00000286848.1	0	0	0	0	0	0	0	7	1	0	3	0	0	0	0	0	0	0	0	0	0	0	25	0	2	0	0	0	12	11	0	0	0	11	0	69	0	2	0	0	0	15	0	0	0	12	0	0	0
ENSG00000177683.14	15	35	6	25	3	16	0	177	0	0	4	0	89	0	35	23	33	10	4	0	2	134	0	10	55	5	23	0	20	4	10	5	0	69	10	0	0	118	0	45	70	36	8	4	19	15	1	41	27
ENSG00000228694.1	0	0	0	0	0	0	0	0	0	0	0	0	0	0	0	0	0	0	0	0	19	0	0	0	0	1	0	0	19	0	0	0	0	3	0	0	0	0	0	1	0	5	0	0	0	0	1	0	0
ENSG00000279170.2	18	32	2	40	3	31	0	159	14	0	1	4	178	0	36	13	0	15	84	0	0	175	0	25	99	10	105	42	69	19	0	9	22	120	9	44	0	163	34	13	107	101	17	21	33	26	1	81	18
ENSG00000198732.10	243	10	1	40	34	27	0	155	77	0	36	0	97	11	74	52	0	7	0	0	0	442	5	0	81	8	12	0	78	6	1	10	16	32	138	51	0	12	10	0	25	50	175	4	13	26	0	270	25
ENSG00000257404.1	0	0	0	0	0	0	0	0	0	0	0	0	17	0	3	0	0	0	0	0	0	0	0	0	0	0	0	0	0	0	0	0	0	5	0	0	0	0	0	0	0	0	0	0	0	0	0	0	0
ENSG00000268620.1	0	0	0	0	0	0	0	0	0	0	3	0	0	0	0	0	0	0	0	0	0	0	0	0	0	0	0	0	0	0	0	0	0	0	0	0	0	1	0	0	0	8	0	0	0	0	0	0	0
ENSG00000226211.1	0	0	0	0	0	0	0	0	0	0	3	0	0	0	0	0	0	10	0	0	0	0	0	12	0	0	0	0	0	1	0	0	0	0	0	0	0	5	0	0	0	7	0	0	0	0	0	0	0
ENSG00000182077.11	0	0	0	0	0	0	0	0	0	0	0	0	0	0	0	0	0	0	0	0	0	0	0	0	0	0	0	0	0	0	0	0	0	0	0	0	0	0	0	0	0	0	0	0	0	0	0	0	0
ENSG00000260972.1	0	0	0	0	0	0	0	0	0	0	0	3	0	0	0	0	0	21	0	0	0	0	0	0	0	0	2	0	4	6	0	0	8	4	0	0	0	0	0	0	0	12	0	0	0	0	0	0	0
ENSG00000212347.2	0	0	0	0	0	0	0	0	0	0	0	0	0	0	0	0	0	0	0	0	0	0	0	0	0	0	0	0	0	0	0	0	0	0	7	0	0	0	0	0	0	0	0	0	0	0	0	0	0
ENSG00000175143.4	0	0	0	0	0	0	0	0	0	0	0	0	0	0	0	0	0	0	0	0	0	0	0	0	0	0	0	0	0	0	0	0	0	0	0	0	0	0	0	0	0	0	0	0	0	0	0	0	0
ENSG00000073584.20	31	58	24	60	33	58	17	189	33	0	22	9	295	0	43	28	0	0	0	0	14	211	13	25	121	6	119	23	45	21	11	2	34	152	25	20	0	199	0	0	142	141	81	31	44	84	4	101	41
ENSG00000252692.1	0	0	0	0	0	0	0	0	0	0	0	0	0	0	0	0	0	0	0	0	0	0	0	0	0	0	0	0	0	0	0	0	0	0	0	0	0	4	0	0	0	4	0	0	0	0	0	0	1
ENSG00000269014.1	0	0	0	0	0	0	0	0	0	0	0	0	5	0	0	0	0	0	0	0	0	0	0	0	0	0	0	0	0	0	0	0	0	4	0	0	0	0	0	0	0	8	0	0	0	2	0	0	0
ENSG00000253606.2	0	0	0	2	1	1	0	10	2	0	0	0	0	0	0	0	0	9	0	0	0	0	0	0	0	0	5	0	4	0	0	0	12	5	0	26	0	0	0	0	0	22	0	0	0	0	1	0	0
ENSG00000166825.14	26	24	0	7	12	106	0	46	35	62	1	0	38	31	4	0	0	62	0	47	13	31	0	3	18	4	15	0	27	35	11	0	0	39	0	16	0	11	0	0	119	73	16	0	23	57	6	23	42
ENSG00000282881.2	2	0	0	0	0	0	0	0	0	0	0	0	0	0	0	0	0	7	0	0	0	0	0	0	1	0	0	0	10	13	0	0	0	7	0	0	0	0	0	0	0	3	0	0	0	0	0	0	0
ENSG00000151468.11	6	11	27	27	21	124	38	80	13	0	22	3	107	4	63	1	0	47	0	0	11	30	0	4	5	19	9	0	39	32	6	9	47	27	21	10	0	12	15	0	34	21	7	1	15	23	0	61	6
ENSG00000253245.2	0	5	9	0	0	6	0	0	0	0	3	0	6	0	0	0	0	0	0	0	0	3	0	0	3	0	0	0	0	1	1	0	0	1	0	0	0	7	0	0	0	2	0	0	1	5	1	0	0
ENSG00000268873.1	2	8	0	0	1	0	0	46	0	0	4	1	0	0	0	11	0	9	3	0	0	12	0	0	2	0	2	0	0	12	6	0	0	5	0	0	0	10	0	0	0	1	0	0	0	17	0	13	3
ENSG00000250969.1	0	0	0	0	0	0	0	0	0	0	0	0	0	0	0	0	0	19	0	0	0	0	0	0	0	0	0	0	3	0	0	0	0	0	0	0	0	0	0	0	7	12	1	0	0	0	0	0	0
ENSG00000186715.11	0	0	0	1	1	12	0	4	0	8	7	3	0	47	0	22	48	42	0	0	27	2	9	26	2	0	20	20	66	42	7	0	23	62	37	6	0	33	21	18	43	59	15	0	14	9	1	30	8
ENSG00000198551.10	17	10	2	23	15	16	0	74	14	0	13	16	91	0	22	23	0	1	0	0	0	123	7	0	39	0	26	0	21	21	0	3	0	65	64	10	0	56	19	4	49	41	16	0	23	27	3	79	35
ENSG00000279991.1	8	3	1	8	3	6	0	74	17	0	5	0	14	0	6	0	0	6	0	0	0	19	32	0	10	0	13	0	1	1	0	0	0	25	1	0	0	34	0	0	7	24	2	0	9	1	0	12	4
ENSG00000249792.1	0	0	0	0	0	0	0	0	0	0	0	0	2	0	0	0	0	0	0	0	0	0	0	0	0	0	3	17	7	0	0	0	0	9	0	0	0	0	0	0	0	6	0	0	0	0	0	0	0
ENSG00000233607.1	0	0	0	0	0	0	0	0	0	0	9	0	0	0	0	21	0	0	0	11	0	0	0	0	0	0	6	0	19	0	0	0	0	2	0	0	0	0	0	0	0	5	0	0	0	0	0	0	0
ENSG00000248772.1	0	0	0	0	0	0	0	0	0	0	0	0	0	0	0	0	0	0	0	0	0	0	0	0	0	0	0	0	0	0	0	0	0	0	0	0	0	0	0	0	0	0	0	0	0	0	0	0	0
ENSG00000122218.16	241	217	44	205	104	174	14	446	186	0	58	0	475	24	78	115	17	27	24	24	42	699	0	36	296	10	552	49	88	24	0	64	52	239	56	19	0	600	88	28	308	163	297	24	259	18	9	489	428
ENSG00000259307.1	0	0	0	0	0	0	0	0	0	0	0	0	0	0	5	0	0	0	0	0	0	0	0	0	0	0	0	0	0	0	0	0	0	5	0	0	0	1	0	0	0	0	0	0	0	0	0	0	0
ENSG00000207701.1	0	0	0	0	0	0	0	12	0	0	0	0	0	0	0	0	0	0	0	0	0	0	0	0	0	0	0	0	1	0	0	0	0	0	0	0	0	0	0	0	0	0	0	0	3	17	0	0	0
ENSG00000267293.1	0	3	0	7	0	3	0	16	4	0	0	0	1	0	0	0	0	5	0	0	0	1	0	0	0	0	0	0	19	8	0	0	0	5	0	0	0	7	0	0	3	8	11	0	0	17	0	0	0
ENSG00000235939.1	0	0	0	0	0	0	0	0	0	0	0	0	0	0	16	0	0	0	20	0	0	0	0	0	0	0	0	0	3	0	0	0	0	13	0	0	0	0	0	0	17	0	2	0	0	0	0	0	0
ENSG00000284665.1	0	0	0	0	0	0	0	0	0	0	0	0	0	0	0	0	0	0	0	0	0	0	0	0	0	4	0	0	0	0	0	0	0	0	0	0	0	0	0	0	0	101	0	0	0	0	0	0	0
ENSG00000261189.1	9	0	0	0	2	2	0	1	0	0	0	0	0	0	2	0	0	1	0	0	0	17	4	0	8	11	10	0	9	9	3	1	0	10	0	0	0	6	0	0	8	5	0	0	3	0	0	0	8
ENSG00000242928.3	0	0	0	0	0	0	0	0	0	0	0	0	0	0	0	0	0	4	0	0	0	0	0	0	0	0	0	0	0	0	0	0	0	6	0	0	0	0	0	0	0	6	0	0	0	0	0	0	0
ENSG00000223951.1	1	0	0	2	0	0	0	0	0	0	0	0	0	0	3	0	0	0	0	0	0	0	8	0	0	0	1	0	0	0	0	0	0	7	0	0	0	0	0	0	0	17	1	0	0	11	0	0	0
ENSG00000243859.3	1	0	1	0	1	2	0	6	0	0	0	3	0	0	0	0	0	2	0	0	0	5	0	0	0	0	28	21	4	0	0	0	0	1	0	0	0	0	0	0	0	3	0	3	0	6	0	0	0
ENSG00000255376.1	0	0	0	0	0	0	0	12	0	13	0	0	0	0	0	0	0	11	0	0	0	0	0	0	0	0	0	0	0	18	0	0	0	0	4	0	0	0	0	19	0	10	0	0	0	0	0	0	0
ENSG00000183704.7	0	0	0	0	0	0	0	0	0	0	0	0	0	0	0	0	0	15	0	0	23	1	0	0	0	0	0	0	9	3	0	0	0	6	0	0	0	0	0	0	1	21	0	5	0	0	0	0	0
ENSG00000231521.1	0	1	0	2	0	5	0	7	0	0	11	0	25	23	2	0	0	0	0	0	0	21	0	0	9	0	8	0	1	0	0	0	0	6	0	0	0	2	0	0	0	0	0	0	0	0	0	0	0
ENSG00000277425.1	0	2	0	0	0	0	0	11	0	0	0	0	9	0	21	0	0	1	0	0	0	0	0	22	2	0	2	0	0	0	0	0	0	13	0	0	0	1	0	0	14	6	0	0	0	0	0	0	3
ENSG00000255559.1	7	2	5	3	2	5	0	4	3	0	0	2	13	29	0	0	0	0	0	0	18	19	0	0	3	0	3	0	2	3	0	0	0	6	0	31	0	7	0	16	3	16	5	7	3	7	2	4	5
ENSG00000227536.1	2	0	0	1	0	0	0	1	0	0	0	0	6	0	0	0	0	0	0	0	4	5	0	0	13	0	6	0	20	0	0	0	0	10	0	23	0	3	0	11	0	13	0	0	3	0	0	0	0
ENSG00000252509.1	0	0	0	0	0	0	0	7	0	0	0	0	0	0	0	0	0	0	0	0	0	1	0	0	1	0	0	0	0	0	0	0	0	0	0	0	0	0	0	0	0	0	0	0	0	11	0	0	0
ENSG00000288096.1	0	1	0	0	0	0	0	15	4	0	5	0	0	36	10	22	0	24	7	32	0	0	0	0	7	0	10	0	24	9	2	4	0	9	0	0	0	3	0	0	13	23	2	0	0	23	0	0	3
ENSG00000227813.1	0	1	0	8	0	0	0	0	0	0	0	0	0	0	0	0	0	7	0	0	0	0	0	0	3	0	0	0	0	5	0	0	0	6	0	0	0	0	0	0	0	8	0	0	0	0	0	0	3
ENSG00000252852.1	0	0	0	0	0	0	0	0	0	0	0	0	0	0	0	0	0	0	0	0	0	0	0	0	0	0	0	0	0	3	0	0	0	0	0	0	0	0	0	0	0	3	0	0	0	0	0	0	0
ENSG00000127083.7	3	7	2	10	0	4	0	28	1	0	2	0	38	0	1	25	0	27	14	0	0	112	0	0	174	0	15	0	10	8	0	0	13	31	7	40	0	34	0	27	1	13	8	0	5	24	0	29	19
ENSG00000240014.3	0	0	0	0	0	0	0	0	0	0	0	0	0	0	3	0	0	0	0	0	0	1	0	0	2	0	2	0	0	0	0	0	0	3	0	0	0	2	0	0	0	3	0	0	4	0	0	0	2
ENSG00000188486.3	135	29	10	117	226	134	0	32	187	15	333	34	185	65	510	529	25	12	0	46	63	804	2	0	177	178	158	0	14	0	0	56	0	100	67	0	0	51	251	20	135	52	491	262	209	3	97	710	590
ENSG00000233583.1	0	0	0	0	0	0	0	0	0	0	0	0	1	0	0	0	0	8	0	0	0	7	0	9	0	0	4	0	0	19	0	0	0	31	0	0	0	0	0	0	0	6	0	0	0	7	0	0	0
ENSG00000248205.1	0	0	0	0	0	0	0	0	0	0	0	0	0	0	0	0	0	0	0	0	0	0	0	0	0	0	0	0	0	0	0	0	0	0	0	0	0	0	0	0	0	3	0	0	0	11	0	0	2
ENSG00000226238.1	0	0	0	0	0	0	0	15	0	0	0	0	0	0	0	0	0	10	0	0	0	0	0	0	0	0	6	0	6	0	0	0	0	0	0	41	0	0	0	0	0	5	0	0	0	0	0	0	0
ENSG00000168077.14	3	8	18	23	7	18	0	26	27	0	24	19	14	35	70	8	0	24	0	7	3	4	0	0	9	19	21	0	15	0	0	8	46	50	1	111	0	367	0	0	24	30	15	2	19	37	1	26	22
ENSG00000270322.1	0	0	0	0	0	0	0	0	0	0	0	0	0	0	0	0	0	0	0	0	0	0	0	0	0	0	0	0	0	0	0	0	0	0	0	0	0	0	0	0	0	0	0	0	0	0	0	0	0
ENSG00000176761.7	0	0	0	1	0	0	0	5	0	0	0	0	0	0	0	0	0	2	0	0	0	15	0	7	1	0	8	0	22	4	0	4	0	8	0	0	0	2	0	0	44	28	0	1	0	0	0	18	0
ENSG00000279622.2	0	1	0	0	0	0	0	13	0	0	0	0	0	0	0	0	0	0	0	0	0	0	0	0	2	0	5	7	0	0	1	0	0	13	0	0	0	0	0	0	0	17	0	0	0	0	0	0	0
ENSG00000275485.1	0	2	4	0	0	0	0	17	0	0	0	0	5	0	10	0	0	0	0	0	0	1	0	0	0	0	2	0	0	0	0	0	0	16	0	0	0	3	0	0	0	2	18	0	0	0	0	0	5
ENSG00000231654.1	59	2	0	0	0	3	0	17	0	4	0	0	0	0	0	0	0	11	0	0	0	3	0	0	3	0	14	0	0	0	0	3	0	0	0	21	0	2	0	0	3	10	2	0	0	0	2	0	2
ENSG00000130560.9	46	14	1	20	22	40	0	59	39	4	43	23	215	33	78	50	0	12	0	0	12	202	0	0	99	32	61	0	21	0	0	16	0	35	39	17	399	65	59	0	22	47	77	109	66	41	16	207	65
ENSG00000198625.13	232	242	89	236	87	369	1	698	207	17	46	5	832	126	301	201	9	15	0	195	0	735	18	18	820	75	416	14	41	46	0	95	30	356	26	0	0	1381	13	13	164	138	420	46	425	101	20	607	450
ENSG00000125775.15	17	3	3	0	10	3	0	24	22	0	25	0	22	0	11	10	0	19	0	0	0	30	0	0	52	2	15	0	21	11	0	15	7	14	1	0	0	41	0	0	18	31	0	0	9	2	2	35	9
ENSG00000182993.5	0	2	0	1	1	13	0	42	0	6	6	0	8	25	0	0	7	5	0	0	15	9	4	15	3	0	30	0	21	3	0	0	10	33	0	14	0	4	0	0	15	57	0	3	6	12	0	18	6
ENSG00000264519.2	0	0	0	0	0	5	0	0	3	0	0	0	0	0	1	0	0	0	0	0	7	5	0	0	1	6	0	0	0	12	0	0	0	1	0	0	0	0	0	0	0	7	0	0	0	0	0	0	0
ENSG00000101052.13	34	13	1	18	15	12	19	51	5	0	3	0	55	0	35	39	0	13	79	0	0	64	0	12	31	0	26	21	35	24	2	1	0	76	0	31	0	36	0	0	68	37	6	6	6	19	0	35	9
ENSG00000253142.1	0	0	0	0	0	0	0	30	0	0	0	0	0	0	0	0	0	9	0	0	14	0	0	0	0	0	1	0	7	7	2	0	0	0	0	0	0	8	0	0	14	3	1	0	0	16	0	0	0
ENSG00000261864.1	0	0	0	0	0	1	0	0	0	0	0	0	0	0	0	0	0	0	0	0	0	0	0	0	0	0	0	0	11	0	0	0	0	0	0	0	0	0	36	0	21	15	0	0	4	0	0	0	0
ENSG00000200738.1	0	0	0	0	0	0	0	0	0	0	0	0	0	0	0	0	0	12	0	0	0	0	0	0	0	0	0	0	0	0	0	0	0	0	0	0	0	0	0	0	0	0	0	0	0	0	0	0	4
ENSG00000185507.21	2	9	0	5	6	22	0	3	0	0	3	2	10	12	1	32	0	0	0	0	0	17	0	0	16	0	3	1	0	2	0	0	0	0	8	0	0	17	0	0	1	0	9	1	7	0	3	17	13
ENSG00000228460.1	0	0	0	0	0	0	0	0	0	0	0	0	0	0	0	0	0	6	0	0	0	0	0	0	0	0	0	0	3	3	0	0	0	4	0	0	0	0	0	0	11	1	0	0	0	3	0	0	3
ENSG00000176410.8	32	10	6	16	11	19	0	126	15	0	5	0	51	26	16	49	0	0	3	0	0	70	0	0	24	1	31	0	2	3	0	2	0	14	6	53	0	108	0	0	19	12	16	4	39	25	1	104	35
ENSG00000250280.2	0	9	2	4	2	1	0	42	0	64	0	0	18	0	40	0	4	20	0	1	0	4	0	6	132	0	23	0	24	7	12	0	23	31	0	0	0	15	0	29	46	28	4	17	7	23	0	0	1
ENSG00000115461.5	3731	544	116	4285	1181	422	2	919	420	47	34	6	4044	166	573	859	16	130	2	17	6	10095	0	52	4112	40	3292	1	57	7	0	323	22	1194	345	13	0	3073	6	6	699	165	452	1101	1371	6	14	4883	994
ENSG00000207031.1	0	1	0	0	0	0	0	0	0	0	0	0	0	0	0	0	0	0	0	0	0	3	0	0	0	0	0	0	0	0	0	0	0	0	0	0	0	0	0	0	0	0	0	0	0	0	0	0	3
ENSG00000272575.7	0	0	0	0	0	0	0	0	0	0	8	4	0	0	0	0	31	16	0	24	0	0	0	9	0	0	0	0	1	18	0	0	16	6	0	44	0	0	0	0	0	2	0	0	0	3	0	0	0
ENSG00000185296.8	0	0	0	0	0	0	0	5	0	0	0	0	0	0	2	1	0	0	0	0	0	0	28	0	0	0	0	0	9	0	4	0	0	9	0	0	0	0	0	0	10	21	0	0	0	0	0	0	0
ENSG00000171942.4	0	0	0	0	0	0	0	6	0	0	0	0	0	0	0	0	0	13	0	1	0	0	14	0	0	0	0	0	0	0	0	0	12	3	0	0	0	0	0	0	0	3	7	0	0	0	0	0	0
ENSG00000199426.1	0	0	0	0	0	0	0	0	0	0	0	0	4	0	0	0	0	0	0	0	0	0	0	0	0	0	0	0	0	0	0	0	0	0	0	0	0	0	0	0	0	0	0	0	0	0	0	0	0
ENSG00000286342.1	1	0	0	2	2	0	0	19	0	0	5	0	0	0	0	0	0	0	2	0	0	5	0	0	0	0	1	0	0	5	0	0	43	10	0	0	0	8	0	0	11	25	2	0	2	0	0	0	1
ENSG00000179526.17	79	26	5	39	37	71	0	82	61	0	58	2	58	24	52	122	40	11	0	4	5	170	0	2	48	41	60	31	20	0	0	26	0	47	1	0	0	132	10	0	40	26	140	50	74	9	40	151	111
ENSG00000277526.5	0	0	0	0	0	0	0	0	0	1	0	0	12	0	0	0	0	0	0	0	0	0	0	0	0	0	0	0	0	0	0	0	0	0	0	0	0	0	0	0	0	0	0	0	0	0	0	0	0
ENSG00000226625.1	0	0	0	0	0	0	0	0	0	0	3	0	0	0	0	0	0	0	0	0	0	0	0	0	0	0	2	0	0	0	0	0	0	0	0	0	0	0	0	0	1	3	0	0	0	0	1	0	0
ENSG00000232950.1	0	1	0	0	0	0	0	12	0	0	3	10	13	0	0	0	0	6	0	0	0	0	13	0	0	0	1	0	10	0	0	0	0	24	0	0	0	0	0	0	14	20	0	0	0	16	0	0	0
ENSG00000110911.16	83	93	5	106	17	96	0	357	29	0	18	7	243	40	57	17	5	38	24	21	3	295	37	8	226	3	172	13	61	50	2	27	31	135	78	0	0	459	2	44	128	109	81	25	124	82	8	131	154
ENSG00000162458.13	47	53	22	94	40	103	0	132	74	1	26	0	197	46	127	89	0	19	5	8	4	218	5	0	82	29	60	0	11	40	3	105	38	70	30	4	0	43	2	0	45	59	58	37	79	15	15	138	76
ENSG00000211899.10	23	27	0	27	1	8	0	7	1	0	0	0	30	0	9	9	0	0	0	0	0	22	0	0	1	9	0	0	0	0	0	0	0	9	0	0	0	58	0	0	1	0	8	0	13	0	2	2	33
ENSG00000221989.2	0	0	0	0	0	0	0	2	0	0	0	0	0	0	10	0	0	9	9	0	0	0	0	0	0	0	2	0	11	5	0	0	31	3	0	0	0	0	0	0	28	9	1	0	0	8	0	0	0
ENSG00000143614.10	11	22	4	31	26	21	0	28	8	1	7	2	67	3	24	17	0	1	0	0	0	130	0	0	52	0	53	0	26	2	11	17	0	49	7	0	0	93	0	0	34	26	32	1	31	1	2	16	51
ENSG00000261116.1	0	0	0	0	0	0	0	0	0	0	0	0	0	0	0	0	0	0	0	0	0	0	0	0	0	0	0	0	0	0	0	0	0	0	0	0	0	0	0	0	0	0	0	0	0	0	0	0	0
ENSG00000258716.1	0	1	0	0	0	0	0	10	2	10	0	0	1	0	1	0	0	0	0	0	0	3	19	0	4	0	2	2	4	5	0	0	0	18	0	0	0	4	0	0	6	34	0	0	0	14	0	0	0
ENSG00000240502.2	0	0	0	0	0	0	0	0	0	0	0	0	0	0	12	0	0	0	0	0	0	0	0	0	0	0	0	0	1	1	0	0	0	6	0	53	0	0	0	0	0	0	0	0	0	0	0	0	0
ENSG00000198283.2	0	0	0	0	0	0	0	0	0	0	0	0	0	0	0	0	0	0	0	0	7	0	25	0	0	0	12	0	0	9	5	0	0	4	0	0	0	0	0	0	0	7	0	0	0	12	0	0	0
ENSG00000130203.10	90	139	0	81	111	597	0	54	129	0	26	0	568	28	38	62	27	3	0	7	2	235	0	24	117	41	49	54	27	6	2	38	0	27	18	0	0	241	67	11	66	15	158	35	249	19	89	314	678
ENSG00000249541.1	0	0	0	0	0	0	0	0	0	0	0	0	0	0	0	0	0	0	0	0	0	1	0	2	0	0	0	0	0	12	3	0	0	9	0	0	0	0	0	0	1	16	0	0	0	1	0	0	0
ENSG00000102265.12	152	203	42	150	57	325	0	479	94	0	15	8	455	0	1	44	20	4	0	0	0	463	0	0	113	18	205	0	0	0	5	21	11	52	9	0	0	148	0	0	6	18	32	4	145	0	5	88	174
ENSG00000273521.1	19	1	0	7	2	9	0	17	0	0	2	0	14	0	16	5	0	0	0	0	0	46	0	0	24	2	8	0	9	0	0	0	0	33	6	0	0	27	4	0	4	21	5	7	2	0	0	11	17
ENSG00000258718.3	0	0	0	0	0	0	0	0	0	0	0	3	0	0	0	0	0	0	0	0	0	2	0	0	0	0	5	0	18	9	1	0	0	20	0	0	0	3	0	0	1	45	22	0	0	19	0	0	0
ENSG00000106701.12	24	30	12	37	11	4	29	83	14	34	27	7	196	38	32	40	5	69	0	0	0	203	0	0	197	0	121	16	61	92	7	9	99	126	13	18	0	42	1	0	47	131	31	8	35	46	2	136	19
ENSG00000226024.1	0	0	0	0	0	0	0	0	0	0	0	0	0	0	0	0	0	0	0	0	0	0	0	0	0	0	0	0	0	0	0	0	0	0	0	0	0	0	0	0	0	0	0	0	0	0	0	0	0
ENSG00000269957.6	0	0	0	0	0	0	0	0	0	0	2	0	0	0	0	0	0	9	0	0	0	0	8	10	0	0	0	0	9	17	0	0	0	10	0	0	0	0	0	0	64	9	0	4	0	0	0	0	0
ENSG00000262298.1	0	0	0	0	0	0	0	2	0	0	0	0	0	0	8	0	0	4	0	0	0	5	0	0	1	0	4	0	0	4	0	0	0	0	0	0	0	3	0	0	0	2	3	0	16	0	0	5	12
ENSG00000087995.15	9	7	1	26	10	44	0	30	36	0	7	11	28	0	16	8	0	0	0	6	0	89	0	0	44	0	36	0	53	17	5	4	18	48	2	0	0	42	40	36	6	48	11	10	18	7	4	33	25
ENSG00000234143.1	0	0	0	0	0	0	0	0	0	0	0	0	0	0	0	0	0	24	0	0	0	0	0	0	0	0	0	0	0	0	0	0	0	0	0	0	0	0	0	0	0	7	0	0	0	14	0	0	0
ENSG00000284558.1	0	0	0	0	0	0	0	0	0	0	6	0	0	0	0	0	0	0	0	0	0	0	0	0	0	0	0	0	0	0	0	0	0	0	0	0	0	0	0	0	0	0	0	0	0	0	0	0	5
ENSG00000223828.1	1	3	0	0	0	0	0	2	0	0	0	0	12	0	0	0	0	0	0	0	0	8	0	0	3	0	3	0	11	0	0	0	0	0	0	0	0	4	0	0	0	1	0	0	3	3	0	0	0
ENSG00000196150.13	30	18	2	27	36	28	0	84	23	34	47	11	40	0	45	19	1	12	0	0	29	167	0	27	66	3	44	0	19	0	17	53	0	92	15	16	0	141	78	3	63	78	118	20	24	61	5	239	47
ENSG00000151338.18	24	59	11	29	17	27	0	227	38	1	6	5	136	14	18	10	14	104	49	0	47	134	33	11	124	31	111	45	145	126	14	12	88	199	23	3	0	56	16	59	195	178	40	27	10	102	1	77	57
ENSG00000231546.1	0	0	0	0	0	18	0	0	0	0	8	0	0	0	4	0	2	0	0	0	0	0	0	0	1	0	8	0	9	0	0	0	0	7	0	0	0	6	0	0	14	8	0	0	0	16	0	0	0
ENSG00000270824.1	0	0	0	0	0	0	0	0	0	0	0	0	0	0	0	0	0	0	0	0	0	0	0	0	0	0	0	0	0	0	0	0	0	0	0	0	0	0	0	0	2	0	0	0	0	0	0	0	0
ENSG00000163378.14	21	27	14	15	2	16	21	83	11	0	0	25	33	0	51	20	2	49	0	0	0	50	3	6	28	4	49	48	43	17	6	9	22	29	0	43	0	47	0	34	84	73	25	0	12	12	0	22	12
ENSG00000228165.1	0	0	0	0	0	0	0	0	0	0	0	0	0	0	0	0	0	0	0	0	0	0	0	0	0	0	0	0	0	0	0	0	0	0	0	0	0	0	0	0	0	0	0	0	0	0	0	0	0
ENSG00000249285.1	0	0	0	0	0	0	25	0	0	0	0	0	0	0	0	0	0	1	0	0	0	0	0	0	0	0	4	0	0	2	0	0	0	7	0	0	0	0	0	46	6	4	0	0	0	0	0	0	0
ENSG00000224326.1	0	0	0	0	0	0	0	0	0	0	0	0	0	0	0	0	0	0	0	0	0	0	0	0	0	0	0	0	0	0	0	0	0	2	0	0	0	0	0	0	0	5	0	0	0	0	0	0	0
ENSG00000271671.1	0	0	0	0	0	0	0	0	0	0	0	0	0	0	0	0	0	0	0	0	0	0	0	0	0	0	0	0	0	0	3	0	0	9	0	0	0	0	0	0	0	4	0	0	0	2	0	0	0
ENSG00000270240.2	0	0	0	0	0	0	0	0	0	0	0	0	0	0	0	0	0	0	0	0	0	0	0	0	0	0	0	0	0	0	0	0	0	0	0	0	0	0	0	0	0	0	0	0	0	0	0	0	0
ENSG00000236217.4	0	0	0	0	0	0	0	0	0	0	0	0	0	0	0	0	0	7	0	0	0	0	0	0	0	0	0	0	20	0	0	0	0	3	0	4	0	0	0	1	0	0	0	0	0	0	0	0	0
ENSG00000230945.1	0	0	0	0	0	0	0	0	0	0	0	0	0	0	0	0	0	0	0	5	0	0	0	0	1	6	4	0	0	11	0	0	0	0	0	0	0	0	0	0	21	9	0	7	0	7	0	0	0
ENSG00000132600.16	40	41	5	34	38	90	0	279	33	57	73	5	80	36	68	55	0	90	15	10	9	181	0	32	93	26	73	12	58	26	0	37	14	129	38	88	0	126	24	1	110	88	83	13	106	144	24	241	95
ENSG00000253117.5	0	0	0	0	0	0	0	0	0	0	0	0	0	0	0	0	0	0	0	0	0	0	0	0	0	0	1	0	8	0	0	0	0	0	0	0	0	0	0	0	0	1	0	0	0	1	0	0	0
ENSG00000198744.5	19	14	0	1	0	3	0	6	8	0	1	1	9	13	0	0	0	17	0	0	3	3	0	2	0	0	3	0	0	0	0	0	0	8	0	0	0	1	0	27	0	2	0	0	1	0	0	10	1
ENSG00000011426.11	55	21	4	59	43	53	0	22	13	0	7	11	140	18	11	44	5	25	11	14	0	232	0	0	138	17	182	20	25	35	13	2	3	71	10	42	0	14	48	17	96	339	37	10	54	46	2	185	45
ENSG00000226193.1	0	0	0	0	0	0	0	0	0	0	0	0	0	0	0	0	0	0	5	0	0	0	0	1	0	0	1	0	4	0	0	0	0	0	0	0	0	0	0	0	4	9	0	0	0	0	0	0	0
ENSG00000283206.1	0	0	0	0	0	0	0	0	12	0	3	0	0	0	0	0	0	0	0	0	0	0	0	0	2	0	0	0	0	0	0	0	0	0	0	0	0	0	1	0	0	0	1	0	0	0	0	0	0
ENSG00000244392.3	0	0	0	0	0	0	0	0	0	0	0	0	0	0	0	0	0	5	0	0	47	0	0	0	0	0	0	0	6	0	0	0	0	4	0	0	0	0	0	0	0	4	0	0	0	10	0	0	0
ENSG00000182504.11	71	32	12	51	48	18	0	78	24	22	11	9	171	23	61	47	0	22	0	4	24	411	26	7	207	22	170	0	107	60	0	5	0	123	18	25	0	61	42	7	113	73	92	0	24	82	1	164	20
ENSG00000256358.1	0	0	0	0	0	0	0	0	0	0	0	0	0	24	0	0	0	0	0	0	0	0	2	0	0	0	0	0	0	0	0	0	0	2	0	0	0	0	0	0	16	1	0	0	0	0	0	0	0
ENSG00000201634.1	0	0	0	0	0	0	0	0	0	0	0	0	0	0	0	0	0	0	0	0	0	0	0	0	0	0	0	0	0	0	0	0	0	0	0	0	0	0	0	0	0	0	0	0	0	0	0	0	0
ENSG00000235370.6	1	0	0	1	5	0	0	73	0	0	19	0	17	27	28	51	0	0	0	0	0	24	7	0	8	0	8	16	3	0	3	6	0	0	0	26	0	15	0	16	11	1	4	0	13	6	0	55	4
ENSG00000179941.9	4	22	2	12	3	1	0	40	6	0	0	0	45	0	0	0	19	0	11	0	8	45	0	0	36	0	19	9	9	4	0	3	2	50	39	18	0	47	0	0	0	35	22	0	22	8	0	40	12
ENSG00000217275.2	0	0	0	0	0	0	0	0	0	0	0	0	0	0	0	0	0	0	0	0	0	0	0	0	1	0	14	0	0	0	0	0	0	2	0	0	0	0	0	0	0	5	0	0	0	0	0	0	0
ENSG00000229960.1	0	0	0	0	0	0	17	0	0	0	0	0	0	0	0	0	0	1	0	0	0	0	0	0	4	0	5	0	1	2	0	0	0	12	0	0	0	0	0	0	9	8	9	0	0	3	0	0	2
ENSG00000201595.1	0	0	0	0	0	0	0	0	0	0	0	5	0	0	0	0	0	0	0	0	0	0	0	0	0	0	0	0	6	0	1	0	0	2	0	0	0	0	0	0	0	4	0	0	0	0	0	0	0
ENSG00000128408.9	40	7	0	4	14	12	13	0	27	0	4	0	2	4	25	71	0	19	0	3	0	18	0	0	12	0	25	0	0	12	5	0	28	18	0	0	0	2	0	0	26	25	28	7	13	0	8	26	17
ENSG00000103187.8	314	149	95	1067	250	109	0	134	243	0	31	1	428	0	69	110	0	15	0	0	4	7071	0	36	328	30	164	0	31	14	9	162	60	538	81	26	0	351	358	0	420	232	955	24	345	44	3	1354	297
ENSG00000240889.1	2	0	1	7	1	9	0	2	0	0	3	0	2	0	0	0	0	0	0	0	0	6	3	0	0	0	3	0	3	6	0	0	0	15	0	0	0	3	0	0	29	5	0	0	0	0	0	11	3
ENSG00000164746.14	3	0	2	2	0	2	0	7	2	0	12	0	0	85	24	5	0	12	0	0	0	0	0	0	4	3	41	0	0	24	20	0	64	2	0	9	0	0	0	0	12	16	2	0	5	0	1	0	1
ENSG00000232912.6	3	9	4	28	2	21	0	12	14	0	10	0	30	0	6	20	0	3	0	0	0	33	0	0	28	0	10	0	0	0	5	0	0	17	0	0	0	15	0	0	0	26	5	8	26	10	0	31	11
ENSG00000186280.7	0	4	0	0	7	3	58	11	1	45	9	4	2	0	0	2	0	17	0	0	0	10	0	3	2	10	3	0	33	0	0	0	0	15	0	41	0	0	0	0	0	34	30	2	1	22	0	0	1
ENSG00000254204.1	0	0	0	0	0	0	0	0	0	0	0	0	0	0	0	0	0	0	0	0	0	0	0	0	0	0	0	0	0	0	0	0	0	0	0	0	0	0	0	0	0	0	0	0	0	0	0	0	0
ENSG00000153914.16	79	161	61	125	60	84	0	767	98	0	11	4	638	21	151	230	50	80	3	3	15	701	19	17	658	16	306	0	70	58	25	28	48	271	52	30	0	755	72	35	191	165	315	34	261	132	16	547	75
ENSG00000278737.1	0	0	0	0	1	2	0	0	0	0	0	0	0	0	0	0	0	2	0	0	0	0	0	0	0	0	0	0	0	8	0	0	0	5	0	13	0	2	0	0	20	5	8	0	0	0	0	0	0
ENSG00000207756.1	0	0	0	0	0	0	0	0	0	0	0	0	0	0	0	0	0	0	0	0	0	1	0	0	0	0	0	0	0	0	0	0	0	0	0	0	0	0	0	12	11	0	0	0	0	0	0	15	0
ENSG00000224188.1	0	0	0	0	0	0	0	0	0	0	0	0	0	0	0	44	0	0	0	0	0	0	0	0	0	0	4	0	0	0	0	0	0	0	0	0	0	0	0	0	28	7	0	0	0	0	0	0	0
ENSG00000235652.8	5	5	2	17	3	17	0	127	3	0	14	7	81	40	4	38	15	0	50	4	0	22	0	0	37	22	30	0	49	53	7	0	1	46	0	0	0	151	13	1	62	99	10	1	3	4	0	79	28
ENSG00000254836.1	0	0	0	0	0	0	0	0	0	0	0	0	0	0	0	0	0	0	0	0	0	0	0	0	0	0	0	0	3	0	0	0	0	2	0	0	0	0	0	0	0	4	0	0	0	0	0	0	0
ENSG00000253672.1	0	0	0	0	0	0	0	0	0	0	0	0	0	0	0	0	0	1	0	0	0	0	0	0	0	0	0	0	0	6	0	0	0	3	0	0	0	0	0	1	0	23	20	0	0	26	0	0	0
ENSG00000176293.19	2	3	14	7	8	66	0	75	16	0	0	4	9	5	0	14	16	13	2	18	0	61	0	0	8	0	51	0	32	0	8	0	43	68	0	0	0	70	19	30	124	31	11	18	3	8	14	97	5
ENSG00000134313.15	96	230	26	511	132	192	15	995	65	24	16	44	675	77	133	109	30	76	20	46	48	2439	18	44	376	19	398	50	69	64	19	19	27	404	54	110	0	581	16	0	374	695	178	111	211	69	30	577	104
ENSG00000154080.14	0	19	14	33	0	3	0	312	3	31	9	3	10	13	4	5	29	60	27	0	0	0	8	0	3	0	4	0	75	47	1	21	0	29	0	69	0	3	0	2	108	82	34	0	10	51	5	0	12
ENSG00000263727.1	0	0	0	0	0	0	0	7	1	0	0	0	0	0	0	4	0	6	13	0	0	6	0	0	10	0	0	0	0	5	0	0	0	0	0	0	0	0	0	0	0	2	0	0	0	0	0	0	1
ENSG00000258215.1	1	0	0	0	1	0	0	0	0	0	0	0	6	0	0	15	0	0	0	0	0	6	0	0	0	0	0	0	5	0	0	0	0	6	0	0	0	0	0	0	0	1	0	2	0	0	0	0	4
ENSG00000253931.1	0	0	0	0	0	0	0	3	0	0	0	0	0	0	0	0	0	11	0	0	0	8	23	0	0	0	3	0	0	19	6	0	0	3	0	0	0	0	27	0	0	16	0	0	0	0	0	0	0
ENSG00000167103.12	15	9	1	8	7	1	0	6	39	0	29	0	20	0	49	7	0	3	0	0	5	6	0	23	11	0	3	0	23	5	0	0	13	48	14	1	0	34	10	0	28	31	6	10	13	5	5	45	21
ENSG00000149451.17	9	2	1	4	5	1	0	24	43	0	8	0	31	55	33	29	1	19	6	0	0	9	28	39	7	38	14	17	21	22	0	20	0	25	30	0	0	51	0	22	51	67	23	3	6	41	1	12	5
ENSG00000200976.1	0	0	0	0	0	0	0	9	0	0	0	0	0	0	0	0	0	0	0	0	0	3	0	0	1	0	2	0	7	0	0	0	0	0	0	0	0	0	0	0	14	0	0	0	0	0	0	0	0
ENSG00000271589.1	5	1	0	0	0	0	0	8	0	0	0	0	7	0	0	0	0	0	0	0	0	2	0	0	1	0	1	0	0	0	1	0	0	5	0	0	0	0	0	0	0	6	0	0	0	4	0	0	0
ENSG00000159640.16	33	22	1	57	13	43	0	103	40	0	19	9	72	44	7	89	0	32	1	1	5	140	14	6	65	15	28	10	30	31	0	10	29	53	29	0	0	89	57	6	53	160	26	13	49	6	6	40	91
ENSG00000242412.1	0	0	0	2	0	8	0	2	1	0	0	1	0	0	11	0	0	1	0	6	0	1	0	0	2	5	14	0	3	9	0	0	0	17	0	0	0	0	0	0	0	8	9	0	2	0	0	0	3
ENSG00000254810.1	2	3	0	0	0	0	0	13	0	0	0	0	0	0	0	0	0	0	0	0	0	1	0	0	1	0	0	0	0	10	0	0	17	14	0	2	0	0	0	0	2	5	0	0	7	0	0	0	0
ENSG00000252224.1	0	0	0	0	0	0	0	0	0	0	0	0	0	0	4	0	0	0	0	0	0	0	0	0	0	0	0	0	0	0	0	0	0	2	0	0	0	0	0	0	0	0	0	0	0	5	0	0	0
ENSG00000283992.2	0	0	0	0	0	0	0	0	0	0	0	0	0	0	0	0	0	0	16	0	0	0	0	0	0	0	0	0	0	0	0	0	0	0	0	0	0	0	0	0	0	0	0	0	0	5	0	0	0
ENSG00000160213.7	43	28	12	60	110	179	0	43	17	23	27	0	70	0	21	20	8	0	8	0	0	98	0	10	30	14	18	20	23	1	0	4	9	54	4	0	0	68	25	19	87	37	52	0	21	1	1	42	37
ENSG00000259441.2	1	0	0	0	0	0	0	0	0	0	0	0	0	0	0	0	0	0	0	0	0	0	0	0	0	0	0	0	0	15	1	0	0	2	0	0	0	0	0	0	0	11	0	0	0	19	0	0	0
ENSG00000263693.1	1	0	0	0	0	1	0	0	0	0	0	0	0	0	4	0	0	0	0	0	30	1	0	0	0	0	5	0	0	0	0	0	0	0	0	23	0	0	0	0	14	0	0	0	0	0	0	0	2
ENSG00000134138.20	24	80	10	68	24	33	4	948	26	0	33	2	96	7	71	72	0	41	2	19	14	710	0	4	168	4	101	0	50	21	14	11	11	120	24	56	0	50	2	45	74	67	76	279	705	122	2	5	14
ENSG00000123374.11	78	49	3	56	13	49	0	29	37	0	19	2	125	3	51	7	0	6	0	0	0	262	0	0	100	0	39	0	7	7	9	6	21	80	19	0	0	55	0	0	37	50	33	20	55	13	6	62	76
ENSG00000215795.2	0	0	0	16	0	1	0	16	3	19	0	0	2	0	3	25	0	0	0	0	0	3	0	0	0	0	0	0	9	0	0	5	0	27	11	0	0	5	0	0	86	7	0	19	2	3	1	0	7
ENSG00000161992.6	0	0	0	0	0	1	0	5	0	0	0	0	0	0	2	0	0	0	9	5	0	0	0	0	0	0	3	0	3	0	0	0	0	5	0	0	0	0	0	0	0	10	0	0	0	0	0	0	5
ENSG00000286965.1	7	2	0	6	0	1	0	1	2	0	3	3	27	18	1	0	29	4	0	0	0	3	0	0	3	39	9	0	16	28	4	0	0	19	0	0	0	28	52	0	12	12	0	6	9	0	0	17	1
ENSG00000242299.1	15	7	8	43	6	35	0	6	10	0	0	0	21	31	16	3	0	0	0	0	0	77	0	0	11	0	16	0	1	9	0	0	0	25	1	0	0	11	0	0	2	1	1	2	7	0	4	8	11
ENSG00000186350.12	118	37	7	65	44	89	59	204	194	0	123	18	107	224	196	47	27	38	45	21	6	405	23	0	101	20	243	0	54	26	16	37	45	181	11	0	0	645	1	3	163	91	135	62	270	48	21	271	330
ENSG00000274996.1	0	0	0	0	0	0	0	0	0	0	0	0	0	0	0	0	0	0	0	0	0	0	0	0	0	0	0	0	0	0	0	0	0	0	0	0	0	0	0	0	0	0	0	0	0	0	0	0	0
ENSG00000053254.15	101	157	31	167	46	104	0	226	130	17	38	11	747	16	153	105	16	34	23	10	6	388	31	3	184	62	763	27	45	76	0	50	42	89	15	89	0	384	3	0	128	86	225	189	233	69	43	364	160
ENSG00000277734.8	7	45	1	9	7	6	0	14	2	0	3	0	39	0	0	4	0	14	0	0	0	7	0	2	13	0	13	0	8	3	2	10	0	22	0	0	0	89	0	0	18	11	0	0	27	11	0	0	37
ENSG00000226908.1	0	0	0	2	0	0	0	0	0	0	0	0	0	0	0	0	0	0	0	0	0	0	0	0	0	0	0	0	0	0	0	0	0	0	0	0	0	0	0	0	0	8	1	0	0	0	0	0	0
ENSG00000265740.2	0	0	0	0	0	0	0	0	0	0	0	0	0	0	0	0	0	0	0	0	0	0	0	0	0	0	0	0	3	0	0	0	0	0	0	0	0	0	0	0	0	11	0	0	0	0	0	0	0
ENSG00000274561.1	1	12	3	1	0	4	0	39	0	0	0	0	25	0	3	15	0	12	0	0	0	44	0	0	27	0	13	0	10	0	0	0	0	17	0	0	0	54	0	2	0	12	50	0	11	0	0	23	9
ENSG00000283519.1	0	0	0	0	0	0	0	0	0	0	0	0	0	0	0	0	0	0	0	0	0	0	0	0	0	0	3	0	0	0	0	0	0	1	0	0	0	0	0	6	16	0	0	0	0	0	0	0	0
ENSG00000270619.1	0	0	0	0	0	0	0	0	0	0	0	0	0	0	0	0	0	0	0	0	0	0	0	0	0	0	0	0	0	0	4	0	0	0	0	0	0	0	0	0	15	0	4	0	0	0	0	0	0
ENSG00000223015.1	0	0	0	0	0	0	0	0	0	0	0	0	0	0	0	0	0	2	0	0	0	0	0	0	0	0	0	0	15	0	0	0	1	6	0	0	0	6	0	0	34	0	6	0	0	0	0	0	0
ENSG00000232448.2	0	0	0	0	0	0	0	24	0	0	8	8	0	0	0	0	0	0	0	0	0	2	0	0	2	0	0	0	7	7	0	0	0	12	0	0	0	4	0	0	42	25	0	0	0	9	0	8	0
ENSG00000279460.1	0	0	0	0	0	0	0	0	0	0	0	0	0	0	0	7	0	8	0	0	1	0	0	15	0	0	3	0	26	0	10	0	0	30	0	0	0	0	0	0	24	32	0	0	0	12	1	0	0
ENSG00000227479.1	0	0	0	0	0	0	0	0	0	0	0	0	0	0	2	0	14	0	0	0	0	0	0	0	0	0	0	0	0	0	0	0	0	1	0	0	0	2	0	0	15	3	0	0	0	1	0	0	0
ENSG00000214617.9	0	0	0	0	3	11	0	0	0	0	0	0	0	0	0	0	2	2	0	0	0	0	5	0	0	0	0	0	1	0	5	2	0	12	0	0	0	0	0	0	0	42	0	0	0	0	0	0	0
ENSG00000251747.1	0	0	0	0	0	0	0	0	0	0	0	0	0	0	0	0	0	0	0	0	0	0	0	0	0	0	0	0	0	0	0	0	0	0	10	0	0	0	0	0	0	4	0	0	0	0	0	0	0
ENSG00000267708.1	10	8	2	6	3	3	0	76	0	0	0	0	13	0	1	6	0	16	0	0	0	6	0	0	20	0	9	0	5	5	0	0	0	7	0	0	0	30	0	0	0	4	5	3	0	6	1	23	11
ENSG00000271973.1	0	1	0	1	0	0	0	0	1	0	0	0	0	0	3	0	0	0	0	0	0	2	0	0	3	0	4	11	2	0	0	0	0	0	0	23	0	0	0	0	0	0	1	8	10	7	0	0	2
ENSG00000231616.9	8	7	4	6	0	4	0	20	11	0	12	0	16	0	9	0	0	1	0	0	20	9	12	0	38	0	19	0	25	7	6	0	0	48	20	0	0	7	0	0	3	14	13	0	0	20	0	12	3
ENSG00000228195.2	2	0	0	0	1	0	0	8	0	0	0	0	0	0	0	0	0	9	0	0	0	0	0	0	0	0	0	0	32	14	0	0	0	3	0	0	0	1	0	0	0	4	0	0	0	5	0	10	0
ENSG00000252762.1	0	0	0	0	0	0	0	0	0	0	0	0	0	0	0	0	0	8	0	0	0	0	0	0	2	0	0	0	0	0	0	0	0	0	0	0	0	0	0	0	21	7	0	0	0	0	0	0	0
ENSG00000137434.11	0	1	0	0	0	5	0	2	0	0	15	0	17	0	3	0	0	0	8	8	0	1	0	0	2	3	15	1	17	5	0	0	8	2	0	0	0	1	0	0	0	21	5	6	2	0	0	5	3
ENSG00000255246.2	0	6	0	0	6	0	14	6	0	0	0	0	0	0	0	0	0	5	0	17	0	0	0	0	0	0	9	0	2	0	0	0	0	23	0	7	0	0	0	0	1	16	0	0	0	12	0	0	0
ENSG00000274417.1	0	0	0	0	0	0	0	0	0	0	0	0	0	0	0	0	0	0	0	0	0	0	0	0	0	0	0	0	0	0	0	0	0	0	0	0	0	0	0	0	0	0	0	0	0	0	0	0	0
ENSG00000286389.1	1	2	0	0	2	1	0	8	10	0	6	7	0	0	36	0	0	14	0	8	0	4	8	30	6	0	10	20	16	2	0	6	0	26	6	18	0	15	13	0	83	23	0	0	1	42	1	0	8
ENSG00000211837.1	0	1	0	0	0	0	0	0	0	0	0	0	0	0	0	0	0	0	0	0	0	0	0	0	0	0	0	0	0	0	0	0	0	0	0	0	0	0	0	0	0	0	0	0	0	0	0	0	0
ENSG00000171621.14	25	44	11	14	10	58	0	223	85	14	1	0	71	28	4	1	0	15	26	0	0	48	0	15	48	14	14	4	20	0	0	15	0	39	0	0	0	109	16	0	7	44	14	9	87	33	6	99	40
ENSG00000229505.1	0	0	0	0	0	0	46	1	10	0	0	0	0	0	0	0	0	6	0	0	0	0	0	0	0	0	0	19	2	0	0	2	0	0	0	26	0	0	0	0	0	1	0	0	0	0	0	0	0
ENSG00000272265.1	0	0	0	0	0	0	0	1	0	0	0	0	0	0	0	0	0	2	0	0	0	0	0	0	0	0	0	0	0	0	0	0	0	0	0	0	0	0	0	0	0	1	0	0	0	0	0	0	0
ENSG00000256007.1	0	0	0	0	0	0	0	0	0	0	0	0	0	0	0	0	0	0	0	0	0	0	0	0	0	0	0	0	0	0	0	0	0	0	0	0	0	0	0	0	0	0	0	0	0	0	0	0	0
ENSG00000205771.6	4	7	0	5	6	17	0	44	16	0	9	0	22	16	4	40	0	11	2	0	0	58	18	0	20	8	17	0	3	11	1	5	38	18	2	10	0	24	14	8	43	44	29	6	33	15	4	37	19
ENSG00000140025.16	3	7	4	20	0	2	0	32	11	15	3	1	54	0	15	13	0	41	28	0	0	22	0	8	27	6	38	30	30	16	5	1	0	52	0	15	0	43	54	23	94	63	13	1	1	31	2	2	3
ENSG00000144028.15	263	135	49	432	289	489	0	522	260	45	126	10	730	159	405	402	74	128	15	34	46	1278	59	1	337	27	424	21	60	98	10	69	19	549	122	69	0	857	240	24	387	174	368	116	348	103	65	867	567
ENSG00000271238.1	0	0	0	0	0	0	0	0	0	0	0	0	0	0	0	0	0	7	0	0	0	0	0	0	0	0	0	0	0	0	0	0	0	0	0	0	0	0	0	0	0	7	0	0	0	0	0	0	0
ENSG00000239523.6	29	7	0	18	8	15	0	49	22	0	0	0	43	30	28	48	23	4	0	13	0	120	0	0	76	0	57	0	12	15	2	0	0	33	6	0	0	38	72	0	27	37	38	2	15	15	0	32	7
ENSG00000095713.14	13	2	3	1	2	0	0	57	6	16	2	4	0	0	5	16	0	45	0	0	10	8	0	0	12	0	49	22	28	4	7	6	0	41	0	48	0	43	0	0	33	52	7	16	31	13	0	63	5
ENSG00000198818.10	19	18	0	5	5	22	6	80	16	0	0	4	77	0	0	11	0	18	0	0	3	81	0	4	46	12	29	0	15	20	0	8	8	49	49	0	0	71	0	1	50	80	18	11	33	70	5	45	30
ENSG00000092529.24	3	8	2	0	0	9	0	13	7	0	0	0	29	0	6	2	0	9	0	5	0	20	0	0	12	0	12	0	9	1	0	0	0	11	10	0	0	28	11	0	0	15	19	4	13	23	1	0	6
ENSG00000130779.20	178	152	58	88	60	199	102	185	90	21	69	7	220	61	95	48	72	119	54	16	40	278	20	16	193	15	244	41	81	40	121	18	0	191	22	58	0	609	44	27	186	165	167	32	124	119	30	221	245
ENSG00000270075.1	0	0	0	0	0	0	0	0	0	0	0	0	0	0	0	0	0	0	0	0	0	0	0	0	0	0	0	0	0	0	0	0	0	0	0	0	0	0	0	0	0	0	0	0	0	0	0	0	0
ENSG00000257863.1	0	0	0	0	0	0	0	5	0	0	0	1	0	0	0	0	0	0	0	5	0	0	0	0	1	0	3	0	38	20	0	0	0	6	0	0	0	0	0	0	0	12	5	0	0	10	0	0	0
ENSG00000279486.5	8	5	0	2	22	3	0	9	0	0	2	4	21	0	15	6	0	27	0	7	0	35	0	8	0	0	45	0	22	27	16	0	67	23	51	28	0	11	0	0	15	57	0	6	12	13	0	0	0
ENSG00000128272.14	235	125	15	136	71	287	49	223	110	0	68	0	371	18	97	92	11	17	14	7	7	389	0	26	196	34	148	4	11	2	0	23	0	69	18	0	0	211	37	34	80	41	117	57	138	1	25	286	108
ENSG00000205327.3	0	0	0	0	0	0	0	1	0	0	0	0	0	0	0	0	0	0	0	0	0	0	0	0	0	0	0	0	0	6	0	0	0	7	0	0	0	0	0	0	30	7	0	0	0	0	0	0	0
ENSG00000250775.2	1	0	0	0	0	0	0	0	0	0	0	0	0	0	0	0	0	4	0	0	0	0	0	0	0	0	3	0	3	16	0	0	0	7	0	0	0	0	0	0	1	6	0	0	0	0	0	0	0
ENSG00000260678.1	0	0	0	0	0	0	0	0	0	0	0	0	0	0	0	0	0	0	7	0	0	1	0	12	0	0	0	0	0	0	2	0	0	0	0	0	0	0	0	0	26	13	0	0	0	0	0	0	1
ENSG00000204434.6	2	0	0	0	0	0	0	0	5	0	0	1	2	0	0	0	34	8	0	0	0	0	0	14	2	0	0	0	12	8	6	0	0	17	14	36	0	0	0	18	27	28	15	0	0	13	1	1	0
ENSG00000244115.1	0	0	0	0	0	0	0	0	0	0	0	0	0	0	0	0	0	0	0	0	0	0	0	0	0	0	0	0	0	0	0	0	0	0	0	0	0	0	0	0	0	0	0	0	0	0	0	0	0
ENSG00000232728.1	0	0	0	0	0	0	28	0	0	0	0	0	0	0	0	0	0	0	0	0	0	0	0	3	0	3	0	0	6	0	3	0	0	4	15	0	0	0	0	0	0	0	0	0	0	0	0	0	0
ENSG00000266188.1	0	0	0	0	0	0	0	0	0	0	0	0	0	0	0	0	0	6	0	5	0	0	0	0	0	0	0	0	9	0	0	0	0	0	0	0	0	1	0	0	0	1	0	0	0	0	0	0	0
ENSG00000265888.2	0	1	0	0	0	0	0	0	0	0	0	0	0	0	0	0	0	0	0	0	0	0	0	0	0	0	2	0	15	27	0	0	0	9	0	0	0	0	0	0	0	0	0	0	0	0	0	0	1
ENSG00000135318.12	5	36	5	58	2	30	0	52	0	0	0	0	9	0	15	59	0	67	0	0	9	13	0	4	3	4	21	0	30	21	2	0	7	20	33	0	0	91	0	10	29	47	6	7	8	26	0	23	15
ENSG00000010282.15	1	0	0	11	0	0	0	0	4	0	6	2	0	0	11	0	45	17	12	0	0	1	0	9	6	0	2	19	5	23	0	0	0	8	8	0	0	34	0	0	29	32	0	0	13	10	0	0	9
ENSG00000145451.13	4	7	0	4	2	0	16	24	0	0	0	4	52	49	0	0	17	18	45	0	0	1	7	0	20	0	70	0	88	29	8	0	25	60	0	75	0	4	0	70	65	107	10	7	3	40	0	0	0
ENSG00000222438.1	0	0	0	0	0	0	0	0	0	0	0	0	0	0	0	0	0	0	0	0	0	0	0	0	0	0	0	0	1	0	0	5	0	0	0	0	0	0	0	0	0	0	0	0	0	0	0	0	0
ENSG00000113312.11	13	11	2	5	3	20	0	50	5	0	11	3	30	0	11	13	0	14	0	4	0	43	19	27	25	6	26	31	7	17	1	0	0	21	10	0	0	68	0	1	25	173	36	0	15	0	0	19	12
ENSG00000260477.8	0	0	0	2	0	0	0	1	1	17	0	0	10	0	0	1	0	21	0	0	12	0	8	0	0	7	8	0	36	0	5	0	0	34	0	18	0	0	0	20	14	176	13	0	0	26	0	0	0
ENSG00000165152.9	27	23	4	51	9	5	0	47	11	18	3	3	125	9	20	28	35	22	0	16	0	193	0	0	100	15	15	31	25	12	0	17	58	28	9	0	0	42	0	0	7	144	61	21	19	3	0	83	15
ENSG00000269303.1	1	0	0	0	0	0	0	0	0	0	0	0	0	0	0	0	0	5	0	0	0	1	4	0	1	0	11	0	0	0	0	0	0	15	0	25	0	3	5	0	0	6	0	0	0	6	0	0	0
ENSG00000271955.2	5	0	0	0	0	0	0	0	0	0	0	0	8	38	0	0	0	28	0	0	19	0	0	0	1	0	0	4	22	3	0	0	12	33	10	0	0	2	0	0	33	20	3	0	1	0	0	0	4
ENSG00000251439.1	0	0	0	0	0	0	0	0	0	0	0	0	7	0	0	0	0	0	0	0	0	0	0	0	0	0	0	0	0	0	0	0	0	0	0	0	0	0	0	0	0	0	0	0	0	0	4	0	0
ENSG00000241202.1	0	0	0	0	0	0	0	0	0	0	0	0	0	0	0	0	0	0	0	0	0	0	0	0	0	0	0	0	0	0	0	0	0	0	0	0	0	0	0	0	0	0	0	0	0	0	0	0	0
ENSG00000224481.3	0	0	0	0	0	3	0	11	0	0	3	0	0	26	0	0	18	0	0	0	35	0	0	3	0	0	0	0	5	5	0	0	0	28	10	0	0	0	0	0	24	17	1	0	0	23	0	0	0
ENSG00000166441.13	143	160	24	368	65	490	11	209	53	0	21	5	471	37	86	133	0	11	27	12	0	380	0	1	215	6	179	25	36	4	7	33	5	61	30	0	9	528	35	0	180	63	118	40	98	30	18	236	99
ENSG00000261799.1	9	7	0	12	2	6	0	30	6	6	0	0	57	0	1	1	0	0	0	0	0	31	20	0	42	1	13	0	20	8	1	0	0	31	0	0	0	44	0	0	30	44	12	0	4	19	0	16	12
ENSG00000250402.2	0	0	0	0	0	0	0	0	0	0	0	0	0	0	0	0	0	0	0	0	0	0	0	0	0	0	0	0	0	0	0	0	0	0	0	0	0	0	0	0	0	0	0	0	0	0	0	0	0
ENSG00000226604.2	3	1	0	2	0	0	0	0	0	0	3	0	25	0	19	0	0	18	0	0	0	6	0	0	3	0	0	0	0	0	11	0	0	18	0	3	0	7	0	0	19	7	3	0	0	2	0	0	0
ENSG00000277047.5	1	0	7	1	0	0	0	11	0	31	4	0	1	35	0	0	0	11	1	0	8	5	0	0	0	0	4	5	28	5	2	0	4	33	0	0	0	0	0	0	32	30	81	2	0	38	0	0	0
ENSG00000230525.6	0	3	0	0	0	0	0	0	0	0	5	0	2	0	0	0	0	5	17	0	0	2	0	2	0	0	26	0	40	8	6	0	0	17	0	0	0	0	0	0	0	22	0	0	0	0	0	0	0
ENSG00000261797.1	1	0	0	0	0	0	0	12	0	0	0	0	0	0	5	0	0	3	0	0	0	1	0	0	5	0	5	0	0	8	0	0	0	7	0	0	0	1	0	0	0	2	0	0	0	0	0	0	0
ENSG00000242816.2	4	5	3	0	0	1	0	50	0	0	3	0	0	0	25	2	0	0	0	0	0	48	0	0	2	0	10	0	6	14	0	0	0	25	0	0	0	8	0	0	0	33	0	0	7	0	1	72	0
ENSG00000203876.10	2	1	0	4	1	2	0	17	0	0	0	3	18	0	7	8	0	49	38	12	0	5	13	0	1	12	26	31	24	51	8	0	39	28	30	23	0	11	0	0	66	200	8	19	0	60	0	17	0
ENSG00000163947.11	26	43	9	20	6	13	0	85	20	45	0	3	49	7	29	13	0	33	0	0	0	31	20	1	64	1	90	41	22	56	0	15	61	49	7	84	0	132	10	35	108	66	33	0	22	32	0	20	31
ENSG00000279672.1	31	5	3	9	28	15	0	64	16	24	27	0	33	32	110	36	0	8	0	0	12	72	0	10	20	0	69	0	0	0	0	7	12	6	13	0	0	92	28	0	4	86	32	65	45	0	6	166	16
ENSG00000196976.7	27	2	0	21	7	17	0	10	4	0	9	0	29	0	23	2	0	0	0	0	0	29	0	0	22	1	20	0	0	0	8	10	0	4	17	0	0	8	0	0	24	11	29	16	36	6	2	35	39
ENSG00000283475.1	0	1	0	0	0	0	0	0	0	0	0	0	9	0	0	0	0	0	0	0	0	0	0	0	1	6	0	0	0	0	0	0	0	8	0	0	0	11	0	0	0	1	0	0	6	0	0	0	0
ENSG00000255536.1	0	0	0	0	0	0	0	0	0	0	0	0	0	0	0	0	0	0	0	3	0	0	0	0	0	0	0	0	3	0	0	0	8	1	0	0	0	0	0	0	17	6	1	0	0	10	0	0	0
ENSG00000286527.1	1	0	0	3	0	0	0	0	0	0	0	0	0	0	11	0	0	0	0	0	0	0	0	0	3	16	0	0	11	8	0	0	0	8	0	0	0	5	0	0	0	22	8	4	0	0	0	0	0
ENSG00000231022.1	0	0	0	0	0	0	0	0	0	0	0	0	0	0	0	0	18	0	0	0	0	1	0	0	0	0	4	0	10	0	0	0	9	5	0	0	0	0	0	0	0	0	0	0	0	0	0	0	0
ENSG00000224452.1	0	0	0	0	0	0	0	9	0	0	0	0	0	0	6	0	0	0	0	0	0	0	0	0	0	0	0	0	0	0	0	0	0	6	0	0	0	3	22	0	0	8	0	0	0	0	0	0	1
ENSG00000272688.1	0	0	0	0	0	0	0	0	0	0	0	0	0	0	0	0	0	0	0	0	0	0	0	0	0	0	0	0	0	0	0	0	0	0	0	0	0	0	0	0	0	0	0	0	0	0	0	0	0
ENSG00000147852.16	43	22	1	15	8	55	0	64	5	0	22	0	99	0	3	36	15	45	19	1	0	84	0	0	18	12	15	0	58	14	0	6	14	44	40	18	0	104	0	3	49	78	38	17	48	69	15	62	42
ENSG00000237308.1	0	0	0	0	0	0	0	0	0	0	0	0	0	0	0	0	0	0	0	0	0	0	0	0	0	0	0	0	0	0	0	0	0	0	0	0	0	0	0	0	0	4	0	0	0	0	0	0	0
ENSG00000278989.1	2	5	0	2	2	17	0	28	1	0	0	0	15	0	0	59	0	9	0	0	0	6	0	0	7	0	10	0	14	15	0	0	0	26	11	0	0	8	0	5	0	30	2	0	6	16	0	16	2
ENSG00000248624.1	0	0	0	1	0	0	0	0	0	0	0	0	0	0	0	0	0	0	0	0	13	0	0	0	0	0	8	10	0	0	0	0	0	21	0	0	0	0	0	0	0	0	0	0	12	31	0	0	0
ENSG00000157259.8	59	54	15	37	28	39	0	650	83	10	61	6	149	45	95	35	0	19	0	6	14	229	4	0	124	11	98	0	37	21	0	10	0	109	23	0	0	260	73	4	129	59	65	35	73	97	6	157	89
ENSG00000236980.10	3	0	0	0	1	1	0	0	0	0	0	0	6	0	0	0	18	12	0	0	0	0	0	0	2	0	1	0	0	13	0	0	0	11	1	0	0	10	0	12	0	6	0	0	0	24	0	0	1
ENSG00000184408.10	37	8	0	6	1	5	0	32	0	22	107	2	79	0	15	70	19	19	0	0	22	9	1	10	4	9	16	16	19	13	2	0	17	39	0	12	0	7	0	15	6	135	37	0	9	9	3	40	19
ENSG00000230960.1	0	0	0	0	0	0	0	0	0	24	0	0	0	0	0	0	6	0	0	14	0	1	0	0	0	0	1	0	0	0	0	0	0	11	0	47	0	0	0	0	13	18	0	0	0	8	0	0	0
ENSG00000248578.1	0	1	0	0	0	0	0	9	0	0	0	0	0	0	0	0	30	2	0	0	0	0	0	0	0	0	0	0	10	0	0	0	0	6	0	0	0	0	0	0	13	7	0	0	1	15	0	0	4
ENSG00000227687.1	3	0	0	0	0	0	0	0	0	0	0	0	0	0	0	0	0	0	0	0	0	0	0	0	1	0	0	0	0	0	0	0	5	0	0	0	0	0	0	0	19	4	0	0	0	0	0	0	0
ENSG00000198074.10	0	0	2	0	0	0	0	1	0	0	0	0	0	31	0	0	20	17	15	16	0	0	0	0	0	0	6	8	0	77	0	0	32	33	0	23	0	0	0	0	7	22	0	0	0	9	0	0	0
ENSG00000267882.2	7	5	0	5	12	18	0	97	10	0	0	5	12	0	2	2	0	3	0	1	10	36	1	0	27	0	17	39	10	0	0	0	0	16	2	0	0	23	14	0	0	9	7	22	19	10	0	74	7
ENSG00000265357.1	0	1	0	0	0	0	0	0	3	0	0	0	0	0	0	17	0	0	0	0	0	0	0	0	0	0	1	0	0	0	0	0	0	0	0	0	0	0	0	0	0	6	0	0	0	0	0	0	0
ENSG00000140600.17	0	0	0	0	0	0	0	9	17	0	22	4	0	0	34	8	0	32	12	0	0	0	0	0	0	5	10	12	14	10	0	0	0	32	5	22	0	0	0	0	6	28	7	0	0	39	27	0	0
ENSG00000230507.5	0	0	0	0	0	0	0	0	0	0	1	2	0	0	0	0	0	3	0	0	0	0	0	0	0	0	1	0	13	9	0	0	0	8	0	0	0	0	0	0	11	4	0	0	0	0	0	0	0
ENSG00000232218.1	0	0	0	0	1	0	0	4	0	0	0	0	0	0	0	0	0	0	0	0	0	1	0	0	0	0	3	0	0	0	0	0	0	0	0	0	0	2	0	45	15	1	0	0	0	0	0	19	0
ENSG00000249882.2	0	0	0	0	0	0	0	0	0	0	0	0	0	0	0	0	0	20	0	0	12	0	9	0	0	0	0	0	20	0	0	0	0	23	0	0	0	0	0	0	0	16	0	0	0	5	0	0	0
ENSG00000233448.2	0	0	0	0	0	0	0	0	0	0	0	0	0	0	0	0	0	0	0	0	0	0	0	0	0	0	0	0	0	0	0	0	0	0	0	0	0	0	0	0	0	0	0	0	0	0	0	0	0
ENSG00000258638.2	0	0	0	0	0	0	0	0	0	0	0	0	0	0	0	0	0	5	0	0	12	0	0	0	0	0	6	0	5	0	0	0	0	2	0	0	0	0	0	0	21	5	0	0	0	0	0	0	0
ENSG00000224149.1	0	0	0	0	0	0	0	0	0	34	8	0	8	0	0	1	0	5	0	0	0	0	0	0	0	0	0	0	0	13	0	0	7	0	0	0	0	0	0	0	0	14	3	0	0	0	0	0	0
ENSG00000102362.15	32	21	10	20	0	4	0	42	2	0	57	0	19	6	9	3	0	46	6	0	39	46	0	12	12	3	69	14	53	3	3	1	29	48	13	24	0	39	18	0	73	66	18	30	18	29	2	61	56
ENSG00000226662.2	0	0	0	0	0	0	0	0	0	0	0	0	0	0	0	0	0	0	0	0	0	0	0	0	0	0	0	0	2	0	0	0	0	15	0	0	0	0	0	0	0	14	0	0	0	2	0	0	0
ENSG00000108055.9	62	73	2	109	29	41	49	111	35	19	33	12	168	23	88	13	0	23	0	0	18	254	0	10	182	8	145	8	78	31	3	29	0	208	11	19	0	133	36	0	90	106	55	12	39	37	1	261	22
ENSG00000007392.16	128	62	6	102	131	100	0	445	181	78	133	6	219	7	158	238	0	12	0	0	17	940	0	5	272	120	132	1	42	21	0	79	14	196	42	17	0	452	99	0	167	209	352	59	182	71	59	735	159
ENSG00000106733.21	9	5	5	0	3	7	0	22	10	0	0	3	14	0	7	24	0	31	0	3	0	15	8	0	25	0	18	0	38	56	7	8	34	22	2	23	0	64	0	34	29	30	22	0	29	32	2	0	15
ENSG00000206921.1	0	0	0	0	0	0	0	0	0	0	0	0	0	0	0	0	0	0	0	0	0	0	0	0	0	0	0	0	0	0	0	0	0	0	0	0	0	0	0	0	0	0	0	0	0	0	0	0	0
ENSG00000273568.1	5	7	0	0	0	11	0	2	0	0	0	0	0	0	0	3	0	0	0	0	0	10	0	0	7	0	1	0	3	0	1	2	0	8	0	0	0	1	0	0	0	3	0	0	0	0	0	0	3
ENSG00000244025.5	0	0	0	0	0	0	0	0	0	0	0	0	0	0	0	0	0	0	0	0	0	0	0	0	0	0	0	0	0	5	0	0	0	1	0	18	0	0	0	75	18	3	0	0	0	5	0	0	0
ENSG00000242588.6	24	10	2	11	31	18	3	49	23	0	34	6	55	0	19	12	17	0	0	0	0	47	0	0	38	0	22	0	22	0	8	40	0	20	17	0	0	96	11	0	0	10	66	38	26	0	4	91	38
ENSG00000238529.1	0	0	0	0	0	0	0	0	0	0	0	0	0	0	0	0	0	0	0	0	0	0	0	0	0	0	0	0	1	0	0	0	0	4	0	0	0	0	0	0	0	0	1	0	0	0	0	0	0
ENSG00000261959.1	0	1	0	0	0	0	0	0	0	0	0	0	0	0	0	26	0	0	0	0	0	0	0	0	0	0	0	0	0	5	0	0	7	4	7	0	0	2	0	0	16	5	0	0	5	10	0	0	0
ENSG00000242197.2	0	0	0	0	0	3	0	0	0	0	0	0	0	0	0	0	0	0	0	0	0	1	0	0	0	0	0	0	0	0	0	0	0	0	0	0	0	13	0	0	0	0	0	0	0	0	0	0	1
ENSG00000189295.13	0	0	0	0	0	0	0	0	0	0	3	0	0	0	0	0	0	0	0	0	0	0	0	0	0	0	3	0	4	0	0	0	0	0	0	0	0	0	0	0	0	11	0	0	0	3	2	0	0
ENSG00000222627.1	0	0	0	0	0	0	0	9	0	0	0	0	14	0	0	0	0	0	0	0	0	7	0	0	1	0	0	0	0	0	0	0	1	0	0	0	0	0	0	0	0	0	0	0	0	0	0	0	0
ENSG00000228007.1	2	5	0	10	1	6	0	2	1	0	0	0	7	0	0	0	0	0	0	0	0	10	0	0	12	0	10	0	0	3	0	0	0	0	0	0	0	8	0	0	3	2	0	0	0	0	0	0	8
ENSG00000224818.1	0	0	0	0	0	0	0	0	0	0	0	0	0	0	0	0	0	0	0	0	0	0	0	0	0	0	0	0	0	0	0	0	0	0	0	0	0	0	0	0	0	0	0	0	0	0	0	0	0
ENSG00000185624.15	246	81	25	283	140	286	25	346	204	0	92	55	485	129	191	139	23	42	12	1	17	1034	0	11	315	122	289	8	59	2	0	92	0	127	131	0	0	503	76	54	114	58	269	237	507	45	67	721	516
ENSG00000285769.2	2	0	0	15	0	0	0	10	0	0	9	0	1	0	0	38	0	27	4	0	0	2	0	0	6	1	9	0	32	22	3	0	30	19	11	64	0	0	0	13	9	58	15	1	0	20	0	7	0
ENSG00000273041.1	0	0	0	0	0	0	0	0	0	0	0	0	0	0	0	0	0	0	0	0	0	0	0	0	0	0	0	0	0	0	0	0	0	0	0	0	0	0	0	0	0	1	0	0	0	0	0	0	0
ENSG00000237997.1	0	0	0	0	0	0	0	0	0	0	0	0	0	0	0	0	0	0	0	0	0	0	28	13	0	0	0	0	0	0	0	0	0	0	0	0	0	0	0	0	0	0	0	0	0	0	0	0	0
ENSG00000168453.15	91	5	5	4	18	8	0	18	2	0	53	0	37	84	49	85	0	16	2	24	0	4	0	12	13	0	37	0	28	66	0	4	41	61	17	33	0	31	35	21	44	150	54	36	7	27	14	20	4
ENSG00000106080.10	3	10	2	8	3	17	31	197	0	0	6	9	59	0	1	0	24	31	0	0	13	38	11	15	37	0	39	0	25	20	0	0	13	51	4	45	0	50	0	0	11	37	0	1	5	17	0	3	22
ENSG00000280191.3	0	0	0	0	0	0	0	0	0	0	0	0	0	0	0	0	0	0	0	0	0	0	0	0	0	0	0	0	0	0	0	0	0	0	0	0	0	1	0	0	0	3	0	0	0	0	0	0	0
ENSG00000262903.1	10	0	2	2	8	10	0	20	13	0	0	5	1	23	4	14	0	11	0	0	8	33	0	0	7	0	11	0	0	3	0	2	0	7	16	0	0	18	0	0	0	9	23	6	15	0	2	0	43
ENSG00000224669.1	0	0	0	1	2	0	0	0	0	0	4	0	2	0	27	0	0	0	0	0	0	0	0	0	0	0	0	13	6	0	0	0	0	0	0	0	0	0	0	6	0	11	0	0	0	13	0	0	0
ENSG00000121067.19	47	59	14	73	18	57	0	122	34	0	6	8	155	43	47	11	0	15	6	1	46	293	10	2	208	0	141	0	30	7	0	3	0	121	6	37	0	276	16	0	119	88	44	31	123	55	0	221	57
ENSG00000161180.11	2	0	0	0	1	1	0	0	0	0	7	4	17	0	4	3	0	14	36	10	0	6	0	7	4	0	0	0	30	0	8	0	0	40	0	13	0	3	0	22	0	38	32	0	0	22	0	15	1
ENSG00000218351.2	2	0	0	0	0	0	0	0	0	0	0	2	0	0	0	0	0	0	0	0	0	0	0	0	0	0	3	0	0	0	0	0	13	2	0	0	0	0	0	0	0	10	0	0	0	16	0	0	0
ENSG00000170498.9	0	0	0	0	2	0	0	0	0	0	0	0	0	0	2	0	0	3	0	2	35	0	0	0	0	0	0	0	6	0	1	0	35	1	0	0	0	0	0	4	0	7	4	0	0	0	0	7	0
ENSG00000254197.1	9	1	0	0	0	5	0	8	1	0	3	0	0	0	0	0	0	0	0	0	0	13	0	0	6	0	0	0	6	0	0	0	0	5	0	0	0	1	6	0	0	4	16	1	3	0	0	0	13
ENSG00000149658.18	98	48	10	96	45	108	10	167	51	0	14	0	239	0	62	62	4	0	0	0	0	476	3	0	141	7	201	0	33	7	0	15	0	93	26	8	0	231	9	29	114	67	95	30	178	16	19	274	54
ENSG00000250151.9	0	0	0	0	0	0	0	0	0	0	0	0	0	0	0	0	0	0	0	0	0	0	0	0	0	0	0	0	0	0	0	0	0	0	0	0	0	0	0	0	0	0	0	0	0	0	0	0	0
ENSG00000236941.6	0	0	0	0	0	0	0	0	0	0	0	0	0	0	0	0	0	0	0	2	0	0	7	0	0	0	3	0	0	0	0	0	0	12	0	12	0	0	0	0	0	0	0	0	0	0	0	0	1
ENSG00000228262.10	0	0	0	0	0	0	13	9	0	0	14	3	0	78	18	10	1	23	39	1	0	3	34	10	1	0	19	81	69	53	4	0	32	72	0	64	0	4	0	23	49	212	0	0	0	66	1	0	8
ENSG00000101255.11	9	5	1	9	33	38	97	62	11	0	44	4	138	24	16	8	34	7	0	8	0	24	0	8	30	0	21	0	35	11	3	14	0	10	0	0	0	61	0	0	28	21	47	13	4	20	7	107	28
ENSG00000242258.1	1	1	0	3	0	0	0	21	5	0	2	0	1	0	5	0	0	7	0	0	0	3	0	0	2	0	8	0	4	0	0	0	0	10	0	0	0	20	0	0	46	39	0	0	23	17	0	0	6
ENSG00000102119.10	72	21	4	34	22	36	0	48	68	0	50	7	104	0	53	36	0	2	0	17	0	218	0	4	63	3	85	0	25	0	0	11	0	30	30	0	0	123	12	0	53	19	35	8	45	11	10	286	105
ENSG00000196923.14	70	78	11	26	18	147	0	223	111	0	42	1	232	132	87	32	6	37	0	0	9	105	11	22	88	12	118	57	25	3	2	19	0	55	40	10	0	83	5	46	33	225	121	15	112	50	10	207	147
ENSG00000250657.1	0	0	0	0	0	0	0	0	0	0	0	0	0	0	0	0	0	1	0	0	0	0	0	0	0	0	0	21	1	16	0	3	0	4	0	0	0	0	0	0	0	17	1	0	0	0	0	0	0
ENSG00000252548.1	0	0	0	0	0	0	0	0	0	0	0	0	0	0	0	0	0	0	0	0	0	0	0	0	0	0	0	0	0	0	0	0	0	0	0	0	0	0	0	0	0	2	0	0	0	0	0	0	0
ENSG00000239432.1	0	0	0	0	0	0	0	0	0	0	0	0	0	0	0	0	0	0	0	0	0	0	0	0	0	0	0	0	0	0	0	0	0	0	0	0	0	0	0	0	0	0	0	0	0	0	0	0	0
ENSG00000197599.12	12	7	0	7	47	3	0	314	6	0	163	4	39	26	546	78	1	14	0	0	0	98	14	16	59	10	5	72	9	1	4	22	0	22	72	0	0	45	25	4	26	30	33	5	43	6	10	1402	24
ENSG00000271318.1	0	1	0	1	0	0	0	4	0	0	0	0	0	0	0	0	0	9	0	0	0	0	26	0	0	0	0	0	13	6	0	0	0	1	0	23	0	5	0	0	0	9	0	0	0	0	0	0	0
ENSG00000111321.11	137	45	14	67	34	179	0	76	181	0	7	2	160	142	65	28	21	23	0	0	18	138	0	0	83	54	56	0	28	6	1	31	0	28	14	127	0	130	102	0	70	306	22	21	80	114	22	52	53
ENSG00000275250.1	0	0	0	0	0	0	0	0	0	0	0	0	0	0	0	0	0	0	0	0	0	0	0	0	0	0	0	0	0	0	0	0	0	0	0	0	0	0	0	0	0	0	0	0	0	0	0	0	0
ENSG00000179133.14	0	1	0	0	5	0	0	7	12	38	4	0	4	32	2	12	0	39	0	13	11	2	0	14	3	4	16	0	45	40	0	0	36	28	0	39	0	0	0	0	91	54	10	3	1	72	0	4	2
ENSG00000265272.2	0	0	2	0	4	3	0	5	3	0	3	0	0	0	0	0	0	2	0	9	0	5	0	0	2	0	0	0	0	0	4	0	0	2	0	0	0	0	0	0	0	3	4	0	0	0	0	0	0
ENSG00000259550.2	0	0	0	0	0	0	0	0	0	0	0	0	0	0	0	0	0	2	0	0	0	0	0	0	0	0	9	0	9	6	0	0	0	0	0	0	0	0	0	0	0	4	0	0	0	26	0	0	0
ENSG00000242888.1	0	3	0	1	0	0	0	0	5	0	2	0	1	0	22	9	0	0	0	0	0	31	0	0	9	0	32	0	5	0	0	0	0	5	0	47	0	0	0	0	0	10	7	21	8	0	0	0	1
ENSG00000229229.1	0	0	0	0	0	0	0	0	0	0	0	0	0	0	0	0	0	2	18	0	0	0	0	27	0	0	0	0	39	0	0	0	4	4	17	0	0	0	0	21	18	5	0	0	0	1	0	0	0
ENSG00000224752.1	0	0	0	0	0	0	0	0	0	0	0	0	0	0	0	0	0	7	0	0	0	0	0	0	0	0	2	0	6	4	0	0	0	0	0	0	0	0	0	0	0	7	0	0	0	0	0	0	0
ENSG00000257666.1	0	1	0	1	0	0	0	0	0	0	4	0	0	0	0	0	0	0	0	0	0	7	0	11	5	0	0	0	0	0	0	0	27	1	0	0	0	4	0	18	0	9	0	0	0	6	0	10	0
ENSG00000141873.11	43	7	18	37	35	15	0	30	22	0	49	6	73	41	107	37	0	0	0	13	0	133	11	1	18	11	30	12	0	1	0	5	31	12	19	2	0	28	9	0	33	27	29	49	69	1	4	113	43
ENSG00000251464.2	0	0	0	0	0	1	0	0	0	0	0	0	0	0	0	0	0	0	0	0	0	0	0	0	0	0	0	0	19	0	6	0	0	0	0	0	0	0	0	26	0	6	0	0	0	11	0	0	0
ENSG00000076662.10	1	1	0	0	0	0	0	6	5	47	0	0	6	0	0	0	0	0	0	0	0	1	0	0	0	2	0	15	7	0	0	9	0	0	0	0	0	4	0	20	0	10	0	0	2	0	1	0	3
ENSG00000280160.1	1	1	0	5	3	0	0	0	0	0	4	0	1	0	2	4	0	0	13	0	0	2	0	0	4	0	1	0	0	0	0	0	0	0	0	0	0	0	0	0	0	122	0	0	0	0	0	0	1
ENSG00000048991.16	73	109	24	114	81	48	55	179	31	0	35	0	187	0	48	53	0	50	4	29	37	185	0	37	207	7	98	13	54	89	1	4	20	136	22	46	0	136	1	0	119	100	67	0	29	33	10	285	54
ENSG00000287628.1	0	0	0	0	0	0	0	0	0	0	0	0	0	0	0	0	0	7	0	0	0	0	0	0	0	0	0	0	0	0	0	0	0	6	0	57	0	0	0	0	0	0	0	0	0	0	0	0	0
ENSG00000266461.1	0	0	0	0	0	0	0	0	0	0	0	0	0	0	6	0	0	0	0	0	0	0	0	0	0	0	0	0	5	0	0	0	26	4	0	0	0	0	0	0	0	3	0	0	0	0	0	0	0
ENSG00000222489.1	15	9	5	22	6	13	4	4	1	7	8	1	50	0	70	13	0	0	0	0	0	170	0	0	45	0	25	0	5	0	0	10	0	16	3	0	0	41	20	0	10	10	51	9	13	0	0	79	53
ENSG00000213046.4	0	10	0	5	0	15	50	19	0	0	0	0	7	0	0	0	0	0	0	0	0	11	0	0	2	0	10	0	4	10	0	0	0	3	0	0	0	2	0	0	15	13	0	0	1	3	0	23	11
ENSG00000250091.3	0	0	0	0	0	0	0	1	0	0	0	0	0	0	1	0	0	0	0	0	0	0	0	0	0	0	0	0	0	0	0	0	0	0	0	1	0	3	0	0	0	1	11	0	1	2	0	0	0
ENSG00000213302.3	0	2	0	0	0	0	0	14	0	0	0	3	0	0	11	0	0	0	0	0	0	4	0	0	0	8	1	0	0	3	0	0	0	0	0	0	0	0	0	24	0	2	0	0	0	0	0	0	0
ENSG00000233014.1	0	0	0	0	0	0	0	0	0	0	0	0	0	0	0	0	0	0	0	0	0	0	0	0	0	0	0	0	0	0	0	0	0	0	0	0	0	0	0	0	0	0	0	0	0	0	0	0	0
ENSG00000277505.1	0	0	0	0	0	0	0	0	0	0	0	0	0	0	0	0	0	0	0	0	0	0	0	0	0	0	0	0	1	0	0	0	0	0	0	0	0	0	0	0	0	0	0	0	0	0	0	0	0
ENSG00000273791.1	0	0	0	0	0	0	0	5	0	0	1	0	4	0	0	0	0	0	0	0	0	1	0	0	0	0	0	0	0	0	0	0	0	0	0	0	0	3	0	0	0	1	0	0	0	0	0	1	0
ENSG00000251230.6	0	0	0	0	0	0	0	0	0	46	0	0	0	0	0	14	0	6	0	0	0	0	0	0	0	0	0	0	6	0	9	0	0	11	0	0	0	0	0	0	1	13	0	2	0	23	0	0	0
ENSG00000141279.16	90	108	25	149	47	158	6	229	55	0	15	72	422	16	80	58	0	34	41	16	1	611	0	33	324	41	244	0	69	9	8	21	10	221	32	6	0	293	10	19	110	131	77	37	173	18	8	317	121
ENSG00000255919.1	0	0	0	0	0	0	0	0	0	0	0	0	0	0	0	0	0	0	0	0	0	0	0	0	0	0	0	0	0	0	0	0	0	7	0	0	0	2	0	0	0	5	0	0	0	9	0	0	0
ENSG00000213205.3	0	0	0	0	0	0	0	8	0	0	0	0	0	24	0	0	36	0	0	0	0	0	16	0	0	0	0	0	0	0	0	0	12	9	0	0	0	0	0	0	9	4	0	0	0	10	0	0	0
ENSG00000287334.1	0	0	0	0	0	0	0	0	0	0	0	0	0	0	0	0	0	0	0	0	0	0	0	0	0	0	0	0	0	0	0	0	1	0	0	0	0	0	0	0	0	0	0	0	0	0	0	0	0
ENSG00000197245.6	0	1	0	1	0	2	0	8	1	0	0	0	0	0	3	11	0	13	0	0	0	1	8	0	2	4	1	0	0	0	0	0	0	9	0	17	0	1	0	0	1	7	17	2	1	0	1	37	3
ENSG00000282912.1	0	0	0	0	0	0	0	0	0	0	0	0	0	0	0	0	0	0	0	0	0	0	0	0	0	0	0	0	0	0	0	0	0	0	0	0	0	0	0	0	0	0	0	0	0	0	0	0	0
ENSG00000136738.15	30	26	1	11	16	31	49	25	14	0	7	3	38	8	0	3	15	30	0	0	0	40	25	26	33	0	51	0	17	17	1	1	29	50	29	27	0	81	0	18	32	54	33	21	27	41	6	54	20
ENSG00000278196.3	5	6	3	4	3	2	0	11	2	0	0	0	42	0	0	0	0	3	0	0	0	10	0	0	0	0	3	6	0	0	0	7	0	6	0	27	0	42	0	0	0	0	0	0	12	0	0	2	3
ENSG00000213417.3	0	0	0	0	0	0	0	0	0	0	0	0	0	0	0	0	0	0	0	0	0	0	0	0	0	0	0	0	0	0	0	0	0	0	0	0	0	0	0	0	0	0	0	0	0	0	0	0	0
ENSG00000279243.3	1	0	0	0	0	2	0	14	3	0	0	0	0	0	0	0	0	0	0	0	0	4	0	0	1	0	0	0	0	0	0	0	0	2	0	27	0	0	0	0	0	11	5	0	0	0	0	0	0
ENSG00000120952.4	0	0	0	0	0	0	0	4	0	0	0	0	0	42	0	0	0	5	0	0	28	0	0	0	1	0	2	7	0	8	0	0	1	8	0	0	0	0	0	0	23	23	0	0	0	25	0	0	1
ENSG00000288006.1	1	0	0	0	5	0	0	10	0	0	0	0	0	0	0	5	0	4	0	0	0	0	0	0	0	0	0	0	9	6	0	0	0	12	0	0	0	0	0	0	11	16	0	2	0	5	0	15	0
ENSG00000177476.3	0	0	0	0	0	0	0	0	0	13	0	0	0	0	0	0	0	6	0	0	0	0	0	0	0	0	0	0	3	0	0	0	0	0	0	0	0	0	0	0	0	2	7	0	0	3	0	0	0
ENSG00000166619.15	126	46	41	138	50	88	0	428	93	12	48	2	434	152	96	129	129	50	0	10	43	889	0	9	381	5	141	17	24	20	6	55	45	336	33	75	0	322	40	27	227	115	175	59	244	59	18	409	102
ENSG00000285980.2	0	2	1	8	0	1	0	0	18	0	0	6	6	0	0	8	0	0	25	4	24	0	8	0	0	0	9	0	24	18	3	0	0	48	0	0	0	0	0	36	86	34	0	22	2	47	0	10	21
ENSG00000132005.9	82	19	3	25	45	28	0	144	68	0	70	12	46	82	101	70	0	9	0	7	20	211	0	5	104	14	49	6	45	19	0	8	0	90	55	0	0	139	7	45	103	96	92	42	67	14	12	216	79
ENSG00000205420.11	0	0	0	0	0	0	0	1	0	38	10	1	0	0	5	0	0	1	0	0	0	0	0	22	0	0	0	0	21	0	0	0	0	16	17	0	0	0	0	7	28	20	5	0	0	12	0	0	0
ENSG00000286456.1	0	0	0	9	6	7	0	24	0	0	0	0	0	0	0	0	0	0	0	0	0	2	0	0	0	0	12	0	2	6	9	0	0	13	0	0	0	0	0	0	28	7	6	0	0	0	0	0	0
ENSG00000203497.2	5	4	0	0	2	4	0	7	14	0	6	0	10	8	4	20	0	1	0	0	19	8	0	0	14	6	5	0	10	0	0	4	0	13	0	0	0	45	10	0	25	0	23	21	17	0	3	54	5
ENSG00000265456.1	0	0	0	0	0	0	0	0	0	0	0	0	0	0	0	0	0	0	0	0	0	3	0	0	0	0	6	0	0	0	0	0	0	0	0	0	0	0	0	0	11	4	0	0	0	0	0	0	0
ENSG00000266979.1	0	0	0	0	0	0	18	1	0	0	0	0	0	0	0	0	0	7	0	0	0	0	0	0	0	0	0	0	16	8	0	0	0	10	0	0	0	0	0	0	0	167	0	0	0	10	0	0	0
ENSG00000213026.4	1	0	0	1	0	0	0	0	0	0	0	0	0	0	0	0	0	0	0	0	0	0	0	0	0	0	0	0	3	0	0	0	0	0	0	0	0	0	0	0	0	7	0	0	0	0	0	0	0
ENSG00000239868.3	0	0	0	2	0	2	0	8	0	0	0	0	0	0	0	0	6	3	0	0	0	5	0	0	4	0	0	0	0	0	0	0	0	0	3	0	0	5	0	0	0	5	1	0	0	0	0	1	1
ENSG00000230224.1	5	5	0	7	0	9	0	22	8	0	1	0	7	0	1	10	0	0	0	0	0	27	0	0	8	0	9	0	0	3	0	2	1	4	9	0	0	6	33	0	28	7	7	0	4	0	3	23	9
ENSG00000157851.17	115	90	34	413	301	101	0	5	141	0	163	12	358	2	279	397	62	17	32	37	3	1267	76	1	204	8	133	11	33	20	0	94	12	292	162	78	0	1	87	0	258	194	286	104	8	55	0	773	0
ENSG00000207275.1	0	0	0	0	0	0	0	0	0	0	0	0	0	0	0	0	0	8	0	0	0	0	0	0	0	0	0	0	3	0	0	0	0	0	0	0	0	0	0	0	0	0	0	0	0	0	0	0	0
ENSG00000167536.14	5	10	0	7	10	12	0	1	5	0	0	0	42	28	20	17	0	0	15	2	0	76	0	0	20	0	28	3	10	7	0	8	0	7	6	0	0	7	0	0	2	27	63	7	11	32	12	52	4
ENSG00000276411.1	0	0	0	0	0	0	0	0	1	0	0	0	0	0	0	0	0	0	0	0	0	0	5	1	0	0	2	0	0	0	0	0	0	6	0	0	0	0	0	0	0	2	0	0	0	0	0	0	0
ENSG00000267073.1	0	0	0	0	0	0	0	2	0	0	0	0	0	0	0	0	0	11	0	0	0	0	0	0	0	0	0	0	0	0	0	0	0	2	0	0	0	0	0	0	0	5	7	0	0	0	0	0	0
ENSG00000277438.1	0	1	0	0	0	0	0	5	0	0	0	0	0	0	0	0	0	0	0	0	0	0	0	0	2	0	0	0	0	0	0	0	0	2	0	0	0	0	0	0	0	0	0	0	0	0	0	0	0
ENSG00000198265.12	96	195	50	263	99	166	6	602	65	40	27	10	653	0	117	25	26	85	44	18	23	733	59	75	460	47	360	31	72	25	18	11	128	317	16	88	0	530	56	50	151	193	128	41	228	136	14	589	126
ENSG00000187109.14	148	274	34	310	76	257	3	480	129	22	43	2	985	40	98	104	72	37	15	35	15	771	12	31	961	33	402	58	42	55	8	57	26	501	52	55	0	547	12	4	403	272	243	46	239	82	9	798	184
ENSG00000145920.15	105	51	30	68	20	2	0	589	36	36	157	9	418	51	411	157	0	51	7	3	0	431	6	13	144	2	940	0	2	0	2	33	49	319	44	55	56	11	37	21	129	80	106	173	16	30	0	823	15
ENSG00000248257.7	45	0	0	0	0	0	0	71	0	0	0	0	0	0	1	12	0	13	0	0	0	0	0	1	0	0	7	0	6	25	0	0	28	4	1	0	0	0	0	0	0	33	0	0	0	39	0	7	0
ENSG00000199151.3	0	1	0	0	0	0	0	40	0	0	0	0	15	0	11	20	0	0	0	0	0	12	0	0	0	0	22	0	2	0	0	0	0	1	0	0	0	0	0	0	0	7	24	5	2	0	0	0	0
ENSG00000237437.1	0	0	0	0	0	0	0	0	0	0	0	0	0	0	0	0	0	0	0	0	0	0	0	0	0	0	0	0	0	0	0	0	0	0	0	0	0	0	0	0	0	0	0	0	0	0	0	0	0
ENSG00000179873.14	4	0	0	0	0	0	24	0	0	0	0	0	28	0	23	0	0	6	61	17	26	37	0	0	1	0	14	26	16	26	0	0	0	27	0	10	0	0	0	22	47	45	0	0	0	76	2	1	0
ENSG00000286745.1	0	0	0	0	0	0	0	0	0	0	0	0	0	0	0	0	0	0	0	0	0	0	0	0	0	0	0	0	0	0	0	0	0	8	0	0	0	0	0	0	0	9	0	0	1	0	0	0	0
ENSG00000259086.3	0	1	0	0	0	1	0	0	0	0	0	0	0	0	0	0	0	0	0	0	0	2	0	0	0	0	0	0	0	0	0	0	0	6	0	0	0	0	0	0	0	0	0	0	5	14	0	0	0
ENSG00000248222.5	0	4	4	3	0	7	0	126	1	0	0	2	26	0	7	17	0	3	0	6	0	7	0	18	17	2	15	29	72	0	0	0	6	35	0	0	0	257	0	32	36	45	40	0	3	28	0	4	0
ENSG00000158292.7	47	14	3	71	13	22	0	329	121	0	148	3	144	146	62	40	0	11	0	3	5	35	15	13	20	91	9	17	14	13	2	26	0	22	20	0	0	42	9	0	127	24	148	211	75	34	24	156	48
ENSG00000268516.2	15	41	8	56	13	58	0	162	15	1	5	0	92	0	44	36	0	23	0	0	0	152	0	0	109	10	37	19	2	0	0	4	1	31	10	0	0	115	9	0	30	17	40	36	55	8	3	76	34
ENSG00000236969.2	0	0	0	0	0	0	0	0	0	0	0	0	0	0	0	0	0	0	0	0	0	1	11	0	0	0	0	39	8	1	0	0	0	2	0	0	0	0	0	0	0	7	10	0	0	33	0	0	5
ENSG00000165185.14	73	51	19	68	19	86	0	206	90	0	12	0	118	36	131	74	25	67	19	16	11	299	0	0	119	19	86	9	67	31	0	16	7	146	59	57	0	85	65	0	44	164	56	21	54	105	2	92	194
ENSG00000197992.7	0	0	1	0	0	0	0	0	0	0	5	0	0	0	0	3	0	14	0	0	0	0	3	27	5	0	0	0	9	14	11	0	0	28	6	0	0	0	0	0	45	30	20	0	12	4	0	0	0
ENSG00000232627.1	0	0	0	1	0	2	0	0	0	0	0	0	0	0	0	0	0	2	0	0	0	4	0	0	5	0	0	0	0	10	0	0	0	0	0	0	0	0	0	0	0	7	0	0	0	0	0	12	5
ENSG00000140287.11	0	1	0	0	1	0	0	13	4	0	7	0	0	0	0	1	0	6	26	3	28	0	17	12	2	1	10	0	43	14	2	2	0	35	4	0	0	0	53	0	63	39	3	0	2	2	1	0	1
ENSG00000222014.6	1	0	0	1	0	1	0	3	1	0	0	0	0	0	0	0	0	8	0	0	0	1	0	0	0	0	1	0	3	9	4	0	0	0	0	0	0	0	0	0	0	100	6	0	0	0	0	0	0
ENSG00000126882.13	13	36	2	11	19	45	0	74	23	0	19	0	82	0	27	3	0	21	3	0	7	9	0	21	25	6	17	0	45	46	4	2	29	19	3	21	0	149	3	0	48	32	36	3	52	11	7	26	36
ENSG00000184661.14	47	20	10	39	49	5	0	11	48	47	34	3	108	0	94	47	0	24	0	0	49	99	10	0	87	15	81	0	27	6	2	14	0	73	21	25	0	5	13	2	57	62	52	43	33	48	7	172	34
ENSG00000258940.2	0	0	0	1	0	1	0	2	0	0	0	0	0	0	1	0	0	0	0	0	0	3	0	0	2	0	11	0	0	0	2	0	0	0	0	0	0	5	0	10	16	0	5	0	4	0	0	18	5
ENSG00000260640.1	0	1	0	0	0	0	0	3	0	0	0	0	1	0	0	0	0	0	0	0	0	2	0	0	0	0	2	3	0	0	0	0	0	2	0	0	0	0	0	0	7	8	0	0	0	0	0	0	0
ENSG00000105618.14	2	0	0	5	4	0	0	0	0	0	3	0	0	0	0	0	0	2	10	0	0	6	11	0	3	0	6	0	14	0	0	0	0	0	8	0	0	0	0	0	0	2	2	0	2	0	3	48	0
ENSG00000206647.1	0	1	0	6	0	5	0	0	0	0	0	0	0	0	2	0	0	0	0	0	0	5	0	0	2	0	3	0	0	0	0	0	0	15	0	0	0	0	0	0	0	0	0	0	0	0	0	0	19
ENSG00000280152.1	19	19	2	6	16	27	0	77	8	0	45	4	21	12	120	59	0	5	0	1	0	124	0	0	226	18	51	0	26	1	0	18	0	16	0	0	0	86	0	14	62	31	58	18	47	5	0	100	20
ENSG00000248842.1	0	0	0	0	0	0	0	0	0	0	0	0	0	0	0	0	0	5	0	0	0	0	0	6	0	0	3	9	0	0	0	0	0	3	0	0	0	0	0	0	3	3	4	0	0	0	0	0	0
ENSG00000020426.11	19	3	8	42	9	12	0	76	14	27	3	8	120	4	25	53	0	14	0	0	6	140	0	0	81	4	133	0	23	23	0	0	9	68	7	9	0	46	11	0	87	39	52	21	46	8	5	37	13
ENSG00000129315.11	25	66	11	99	45	38	12	127	25	0	9	8	313	20	52	64	0	10	0	11	24	297	27	19	285	2	116	2	25	32	0	9	4	202	0	60	0	233	18	0	78	234	97	28	107	30	10	240	65
ENSG00000221440.1	2	0	0	0	0	0	0	0	0	0	0	0	0	0	0	0	0	0	0	0	0	0	0	0	0	0	0	0	0	0	0	0	0	0	0	0	0	0	0	0	0	0	0	6	0	5	0	0	0
ENSG00000234446.3	1	0	0	0	0	0	0	4	0	0	0	0	0	0	0	0	0	37	0	0	0	6	0	0	0	0	0	0	10	0	2	0	0	4	7	30	0	0	25	0	3	12	0	0	0	0	0	0	0
ENSG00000201466.1	0	0	0	0	0	0	0	0	0	0	0	0	0	0	0	0	0	0	0	0	0	0	0	0	0	0	0	0	6	0	0	0	0	1	0	0	0	0	0	0	0	0	0	0	0	0	0	0	0
ENSG00000108100.18	87	89	16	102	36	95	0	231	44	0	111	2	316	27	78	63	0	67	4	7	14	433	41	11	177	62	260	9	48	40	0	39	25	136	26	94	0	331	26	8	271	83	133	68	162	43	23	489	126
ENSG00000274443.4	0	0	0	0	0	4	0	6	0	0	4	0	0	0	0	0	0	0	0	0	0	0	0	7	1	0	2	0	5	0	0	0	0	7	0	0	0	0	0	0	0	7	0	4	0	34	0	0	0
ENSG00000243346.3	0	0	0	0	0	0	0	0	0	0	0	0	0	0	0	0	0	2	0	0	0	0	0	0	0	0	0	0	0	0	2	0	0	0	0	0	0	0	0	0	0	0	0	0	0	0	0	0	0
ENSG00000187024.14	2	0	0	4	1	1	0	14	0	0	0	0	8	0	0	0	0	2	0	0	0	2	0	9	3	2	2	0	10	6	0	1	0	1	0	0	0	2	0	0	41	2	0	0	0	4	0	0	4
ENSG00000199865.1	0	0	0	0	0	0	0	1	0	0	0	0	0	0	0	0	0	0	0	0	0	0	0	0	0	0	0	0	0	0	0	0	0	0	0	0	0	0	0	0	17	0	0	0	0	0	0	0	0
ENSG00000104814.13	12	12	4	16	3	27	8	14	4	0	12	0	35	0	48	41	0	19	36	0	0	14	8	8	14	0	9	48	53	12	3	96	0	14	0	29	0	85	18	0	60	59	20	9	12	44	15	2	24
ENSG00000273331.1	0	0	0	0	0	0	0	0	0	0	0	0	0	0	0	0	0	0	0	0	0	0	0	0	0	0	0	0	0	0	0	0	0	0	0	0	0	0	0	0	0	0	0	0	0	0	0	0	0
ENSG00000236885.2	0	0	0	0	0	0	0	17	0	0	13	0	0	0	6	0	0	13	0	0	0	0	0	0	0	0	0	1	28	39	0	0	0	8	0	0	0	0	0	40	0	23	8	0	0	7	0	0	0
ENSG00000225650.2	2	4	1	2	0	0	0	11	0	0	0	0	21	0	13	0	0	6	0	0	0	3	0	0	0	0	7	0	0	0	0	0	0	4	0	0	0	1	0	0	0	0	3	0	0	24	0	34	2
ENSG00000216035.1	0	2	0	2	0	1	0	4	0	0	0	0	10	0	1	0	0	0	0	0	0	2	0	0	5	0	0	0	0	0	0	0	0	4	0	0	0	3	0	0	0	4	0	0	2	0	0	0	2
ENSG00000230764.1	0	0	0	0	0	0	0	0	0	0	0	0	0	0	0	0	0	8	0	0	0	0	0	0	0	0	0	0	0	0	0	0	0	0	0	0	0	5	0	0	0	5	0	0	0	0	0	0	0
ENSG00000232346.1	2	0	2	1	0	3	0	0	0	0	0	0	31	0	3	0	0	0	0	0	0	9	0	0	8	0	0	0	3	0	0	0	8	3	8	0	0	11	0	0	0	5	0	0	1	0	0	6	2
ENSG00000255311.5	0	0	0	0	2	1	14	22	5	0	0	0	6	0	0	0	9	32	0	0	0	8	0	0	3	0	1	14	5	0	0	0	7	15	0	16	0	23	0	0	2	11	0	6	0	51	0	0	0
ENSG00000182035.12	0	22	0	0	0	0	0	0	0	0	3	0	5	0	0	6	0	0	0	16	0	0	7	0	0	0	8	0	0	0	0	0	0	1	0	20	0	7	0	0	19	5	7	0	0	10	0	0	0
ENSG00000259966.6	0	0	0	0	0	0	0	0	0	0	0	0	6	0	0	0	0	0	0	1	14	0	0	0	0	0	0	0	0	0	0	0	0	6	0	0	0	0	0	0	0	18	0	0	0	6	0	0	0
ENSG00000111726.13	32	18	2	27	9	30	8	15	7	17	17	5	69	0	22	7	8	3	0	9	0	108	0	0	64	34	36	15	4	9	0	2	0	41	71	83	0	50	0	0	58	28	47	15	50	26	4	123	13
ENSG00000170909.13	0	0	0	0	4	0	0	0	1	0	0	0	0	0	0	0	0	12	0	0	0	1	0	0	0	0	0	14	0	0	0	0	0	0	0	0	0	0	0	0	0	0	0	0	0	0	0	0	0
ENSG00000158163.15	80	16	1	8	8	28	0	102	115	0	54	3	39	11	81	29	36	1	2	0	0	21	7	0	34	11	100	17	14	23	5	16	34	76	22	42	0	36	59	23	48	43	26	116	28	24	10	22	107
ENSG00000274758.1	0	0	0	0	0	0	0	0	0	0	0	0	0	0	0	0	0	0	0	0	0	0	0	0	0	0	0	0	0	0	0	0	0	0	0	0	0	0	0	0	0	0	0	0	0	0	0	0	0
ENSG00000273090.1	0	0	0	0	0	0	0	2	0	0	0	0	0	0	0	0	0	6	0	0	0	0	0	0	1	0	0	0	0	0	0	0	0	0	0	0	0	0	0	0	0	0	0	0	0	0	0	0	0
ENSG00000283573.1	0	0	0	0	0	0	0	0	0	0	0	0	0	0	0	0	0	3	0	0	0	0	0	0	0	5	0	0	0	10	0	0	29	5	0	0	0	0	0	6	0	1	0	9	0	0	0	0	0
ENSG00000206701.1	0	0	0	0	0	0	0	3	0	0	0	0	0	0	16	0	0	0	0	0	0	0	0	0	0	0	1	0	0	4	0	0	0	3	0	0	0	0	0	0	0	0	0	0	0	1	0	0	0
ENSG00000199740.1	0	0	0	0	0	1	0	0	5	0	0	0	0	0	0	0	0	0	0	0	0	0	0	0	0	0	0	0	0	5	0	0	0	2	0	0	0	4	0	0	0	1	0	0	0	0	0	0	0
ENSG00000100345.21	1516	807	126	792	891	1504	41	1782	1145	0	263	83	1750	348	766	786	61	78	34	45	69	4491	16	25	1106	157	1242	92	67	18	15	400	18	277	269	13	0	2032	353	1	555	304	522	300	1254	119	169	2758	1326
ENSG00000235683.1	12	2	0	0	3	2	22	1	269	0	0	0	0	0	7	18	0	1	0	0	14	8	0	0	5	12	26	0	0	8	0	0	0	35	2	0	0	2	63	25	26	125	9	5	78	1	4	1	173
ENSG00000142632.17	59	1	19	32	33	64	0	9	72	8	26	8	153	172	129	124	8	29	0	20	3	200	8	0	71	19	69	0	38	31	0	70	26	93	24	28	0	74	116	17	139	58	299	223	217	0	63	174	158
ENSG00000185483.12	3	4	0	2	15	33	0	30	5	44	15	0	34	6	9	0	0	21	0	1	25	4	0	21	8	2	30	0	60	29	10	0	9	57	20	0	0	57	0	13	24	190	12	14	28	27	8	114	24
ENSG00000250101.1	0	0	0	0	0	0	0	0	0	0	0	0	0	0	0	0	0	0	0	0	0	0	0	0	0	0	0	0	0	0	0	0	0	0	0	0	0	0	0	0	0	0	0	0	0	0	0	0	0
ENSG00000132466.19	148	161	30	285	258	419	0	1095	119	34	70	13	407	47	110	111	10	106	0	1	2	451	5	32	345	23	266	13	54	72	5	24	72	280	57	5	0	500	20	65	253	132	233	61	142	95	20	573	177
ENSG00000265798.6	4	1	0	0	0	2	0	16	0	0	0	4	13	0	18	0	1	18	0	0	0	3	0	0	2	0	8	0	10	1	3	0	18	29	3	0	0	18	0	0	0	25	0	0	4	18	0	3	10
ENSG00000279294.1	3	0	0	16	1	5	0	23	31	0	0	0	36	0	47	24	0	0	0	0	12	99	0	0	26	0	14	0	21	19	0	4	16	19	0	0	0	14	1	0	19	21	13	0	3	1	0	24	11
ENSG00000075292.19	119	176	56	133	126	165	45	712	150	15	35	86	460	0	86	96	70	50	33	19	8	655	0	28	388	5	582	0	108	99	21	40	19	410	58	59	0	805	47	70	220	342	197	32	247	54	8	705	169
ENSG00000266780.1	0	0	0	0	0	0	0	0	0	0	0	0	0	0	0	0	0	0	0	0	0	0	0	0	0	0	0	0	0	0	0	0	0	0	0	0	0	0	0	0	0	0	0	0	0	0	0	0	0
ENSG00000249484.9	3	0	1	0	0	0	0	6	0	2	5	3	17	16	1	0	22	23	0	0	12	9	0	0	4	0	15	31	45	41	0	0	26	51	0	22	0	0	0	0	39	58	38	6	0	39	0	20	3
ENSG00000156171.14	8	24	8	7	16	19	0	73	9	0	4	2	51	0	7	31	25	17	0	0	0	50	0	16	40	0	17	3	40	34	2	3	0	78	4	22	0	86	0	0	72	55	28	5	8	25	1	66	4
ENSG00000273846.1	0	0	0	0	0	0	0	0	0	0	0	0	0	0	0	0	0	0	0	0	0	0	0	0	0	0	2	0	0	0	0	0	0	3	0	0	0	0	0	0	0	0	0	0	0	7	0	0	2
ENSG00000206705.1	0	0	0	0	0	0	0	0	0	0	0	0	0	0	0	0	0	0	0	0	0	0	0	0	0	0	0	15	0	0	0	0	0	0	0	0	0	0	0	0	0	12	0	0	0	0	0	0	0
ENSG00000248480.1	0	0	0	0	0	0	1	0	0	0	0	0	0	0	1	0	0	0	0	0	1	0	0	0	0	0	1	0	7	7	1	0	0	0	1	0	0	0	0	0	0	19	0	0	0	0	0	0	0
ENSG00000233968.7	0	0	10	4	0	0	0	19	0	0	1	0	38	0	1	1	0	8	0	10	0	0	0	0	5	0	2	0	27	29	1	0	24	18	20	26	0	11	0	0	15	53	2	8	0	63	0	0	0
ENSG00000224721.1	0	0	0	0	0	0	0	1	0	0	0	0	0	0	0	0	0	0	0	0	0	0	0	0	0	0	5	0	3	2	0	0	0	10	0	0	0	0	0	0	0	1	0	0	0	35	0	0	0
ENSG00000138686.10	6	4	6	10	7	20	0	10	10	0	3	0	22	11	9	10	3	38	1	0	1	40	21	18	23	6	34	22	74	30	0	12	44	62	14	0	0	28	8	42	34	72	25	2	7	24	0	58	15
ENSG00000270883.1	0	0	0	0	0	0	0	0	0	0	0	0	0	0	0	0	0	1	0	0	0	0	0	6	0	0	1	0	0	6	2	0	0	5	0	0	0	0	0	0	0	5	0	0	0	0	0	0	0
ENSG00000146072.6	169	20	11	108	12	71	9	127	63	19	11	19	142	34	14	16	0	1	0	4	0	802	0	0	69	35	38	0	24	14	3	1	0	100	33	1	0	57	0	0	21	60	17	118	79	62	17	87	59
ENSG00000287812.1	0	0	2	0	0	0	0	3	0	0	0	0	0	0	0	0	0	27	13	0	0	0	0	0	0	2	10	0	8	19	3	0	6	25	0	0	0	0	0	0	0	42	9	0	0	15	0	0	0
ENSG00000144644.14	0	4	4	0	0	3	0	12	0	0	0	6	30	0	0	18	47	53	0	0	19	89	13	0	0	0	18	49	10	27	0	0	19	36	0	29	0	0	0	26	87	75	4	15	2	60	0	16	0
ENSG00000285062.1	0	0	0	0	0	0	0	0	0	0	0	0	0	0	0	0	0	0	0	0	0	0	0	0	0	0	0	0	0	0	0	0	0	0	0	0	0	0	0	0	0	0	0	0	0	0	0	0	0
ENSG00000165879.9	15	3	0	9	21	11	0	37	6	0	10	1	20	8	41	46	9	3	11	0	12	38	0	0	17	13	7	0	11	10	1	2	0	35	24	0	0	33	3	21	34	19	25	43	11	5	0	18	37
ENSG00000214890.3	0	0	0	0	0	0	0	0	0	0	0	0	0	0	5	0	0	0	0	0	0	0	0	0	0	0	0	0	29	0	0	0	0	0	0	0	0	0	0	0	0	5	0	0	0	0	0	17	0
ENSG00000211785.1	0	0	0	0	0	0	0	0	0	0	4	0	0	0	0	0	0	0	0	0	0	0	0	9	0	0	0	0	0	4	0	0	0	0	0	17	0	0	0	0	0	14	0	0	0	18	0	0	0
ENSG00000228714.4	10	0	0	0	0	0	0	0	0	0	0	0	0	0	1	19	0	21	0	0	0	0	0	0	2	0	7	0	12	11	3	0	0	12	0	0	0	0	0	0	5	8	11	0	0	33	0	0	2
ENSG00000253961.1	0	2	0	0	0	0	0	0	2	0	0	0	2	0	0	0	0	0	0	0	0	1	0	0	10	0	0	0	12	31	0	0	0	6	0	35	0	0	26	0	0	8	0	0	4	0	0	0	2
ENSG00000259283.2	0	2	7	0	0	0	0	0	0	0	3	0	0	0	0	0	12	0	0	0	0	0	0	0	0	0	0	0	0	0	0	0	0	0	0	0	0	0	0	0	0	8	0	2	0	34	0	0	0
ENSG00000176974.20	53	21	5	30	19	46	2	26	33	0	43	6	233	22	111	27	37	5	58	7	19	127	74	18	45	14	110	4	41	27	3	0	23	97	13	10	0	160	41	62	20	48	134	12	12	10	12	52	71
ENSG00000179420.11	0	0	0	0	0	0	0	0	0	0	0	0	1	0	2	0	0	0	0	0	0	0	0	0	4	0	0	0	0	0	0	0	0	0	0	0	0	0	0	0	0	0	0	0	0	0	0	0	0
ENSG00000164104.12	78	64	5	121	235	135	0	26	95	0	69	3	253	12	122	37	0	24	0	1	3	678	0	10	173	5	226	10	11	19	0	22	47	298	56	12	0	142	7	0	155	47	82	54	64	19	11	354	113
ENSG00000101290.14	176	130	18	227	98	87	0	845	72	0	60	18	1030	33	267	269	4	53	3	2	1	1003	8	22	477	11	243	17	28	35	8	46	9	283	65	73	0	553	107	9	321	184	229	94	116	81	12	821	110
ENSG00000024048.10	83	62	18	96	49	107	0	411	28	0	42	46	121	0	60	62	21	66	42	33	40	404	9	13	214	8	282	18	98	85	18	24	15	188	31	123	0	490	55	22	209	274	204	35	123	52	23	145	114
ENSG00000259962.1	0	0	0	0	0	0	0	0	0	0	0	0	0	0	0	0	0	0	0	0	0	0	0	0	0	0	0	0	0	0	0	0	2	0	0	0	0	0	0	0	15	0	0	0	0	0	0	0	6
ENSG00000109062.12	36	22	3	30	18	32	0	25	50	0	21	5	44	0	22	0	2	13	0	4	0	54	0	1	54	11	49	5	1	4	0	9	96	34	12	2	0	93	0	0	47	18	25	18	80	39	15	115	81
ENSG00000197880.8	5	1	0	0	0	0	0	0	0	0	0	0	1	0	7	0	0	33	12	0	0	2	0	1	1	0	4	0	33	1	4	0	0	29	0	0	0	4	0	0	0	34	0	0	0	15	0	0	0
ENSG00000152433.14	0	2	0	1	2	3	0	0	5	0	10	0	7	0	8	20	0	9	0	0	0	12	13	0	14	0	14	0	4	7	4	0	18	18	0	0	0	16	16	0	4	22	0	0	3	40	1	0	0
ENSG00000254451.2	0	0	0	6	0	0	0	0	0	0	0	1	0	15	0	0	0	5	0	0	0	2	5	0	2	0	1	0	17	8	0	5	0	2	0	45	0	0	0	14	32	23	0	3	0	17	0	0	2
ENSG00000158092.7	5	21	3	13	8	11	0	59	7	0	7	3	27	32	32	0	0	1	0	0	0	97	0	0	41	7	22	0	20	30	2	5	0	61	0	0	0	121	0	0	41	102	10	0	21	27	1	13	26
ENSG00000235991.4	0	0	0	0	0	0	0	0	0	31	14	0	5	0	0	0	0	3	0	0	0	0	0	0	0	0	8	0	7	0	0	0	0	7	0	0	0	0	0	0	0	12	3	0	0	19	0	0	0
ENSG00000231226.1	0	0	0	0	0	0	0	0	0	0	0	0	0	0	0	0	0	0	0	0	0	0	0	0	0	0	0	0	0	0	0	0	0	0	0	0	0	0	0	0	0	0	0	0	0	0	0	0	0
ENSG00000132305.20	24	41	2	92	27	78	29	135	19	0	5	0	139	0	25	33	22	12	0	1	0	231	0	5	86	21	93	0	12	18	2	11	0	87	0	0	0	143	21	46	54	48	51	0	43	18	3	128	52
ENSG00000206073.11	0	0	0	1	0	0	0	5	0	0	16	0	4	0	0	0	0	0	0	11	0	0	0	0	0	0	9	0	1	48	0	0	0	35	0	35	0	0	25	0	0	34	7	0	2	17	0	0	0
ENSG00000277790.1	0	0	0	0	0	1	0	0	0	0	0	0	0	0	0	0	0	0	0	0	0	0	0	0	0	0	0	0	5	0	0	0	0	0	0	0	0	0	0	0	0	0	0	0	0	0	0	0	0
ENSG00000278334.1	0	0	0	0	0	0	0	0	0	0	0	0	0	0	0	0	0	0	0	0	0	0	0	0	0	0	0	0	0	0	0	0	0	0	0	0	0	0	0	0	0	0	0	0	0	0	0	0	0
ENSG00000278095.1	0	0	0	0	0	0	0	0	0	0	12	0	0	0	0	0	0	0	0	0	0	0	0	0	0	0	0	0	0	0	0	0	0	2	0	34	0	0	0	0	5	8	0	0	0	0	0	0	0
ENSG00000280108.2	0	0	0	0	0	0	0	0	0	0	8	0	0	0	0	0	0	0	9	0	0	0	0	0	0	0	0	0	0	6	0	0	0	5	0	0	0	0	0	0	21	5	0	0	0	0	0	0	0
ENSG00000219565.2	4	3	0	8	2	0	0	30	0	4	0	5	24	0	4	0	28	5	0	0	0	8	1	0	4	0	4	19	20	14	5	0	6	38	0	15	0	18	0	0	0	19	14	0	10	45	1	8	0
ENSG00000143196.5	0	1	0	2	0	3	0	1	0	0	2	0	0	0	0	0	0	3	0	0	0	5	0	0	5	6	14	0	4	2	0	2	0	18	0	0	0	86	0	0	0	3	0	4	7	0	0	0	4
ENSG00000237406.1	0	0	0	0	0	1	0	2	0	0	0	0	0	0	0	0	0	0	0	0	0	1	0	0	0	0	0	0	0	0	0	0	0	0	0	0	0	0	0	1	0	0	0	0	0	0	0	1	0
ENSG00000285608.1	1	0	0	3	0	8	0	0	2	0	3	0	0	0	0	0	0	0	0	0	0	2	0	0	5	0	1	0	0	0	0	0	0	3	0	0	0	0	0	0	0	17	0	0	0	0	0	0	0
ENSG00000250357.1	0	0	0	0	0	0	0	0	0	0	0	0	0	0	0	1	0	1	0	0	0	1	0	0	0	0	8	0	0	0	0	0	0	3	0	0	0	3	0	0	0	4	0	0	0	3	0	45	0
ENSG00000270131.1	0	0	0	0	0	0	0	0	0	0	0	0	0	0	6	0	0	0	0	0	0	0	0	0	0	6	0	0	4	0	0	0	0	15	0	0	0	0	0	0	0	4	10	0	0	0	0	0	0
ENSG00000212280.1	0	0	0	0	0	0	0	0	1	1	0	0	0	0	0	0	0	0	4	0	0	0	0	0	0	0	0	0	0	0	0	0	0	0	0	0	0	0	0	0	0	21	0	0	0	0	0	0	0
ENSG00000111642.15	68	26	17	58	17	65	0	136	89	14	29	0	207	1	42	59	0	19	0	31	0	190	4	0	122	39	120	7	16	18	0	33	0	156	22	33	0	164	41	10	160	69	60	55	56	40	9	189	51
ENSG00000185015.8	16	6	1	4	0	7	0	32	9	0	8	0	20	0	16	15	0	30	4	3	0	47	5	24	9	0	49	13	79	25	6	0	0	38	16	78	0	102	0	84	36	66	41	0	24	53	1	18	39
ENSG00000228675.1	0	0	0	0	0	0	0	0	0	0	0	0	0	0	0	0	0	0	0	0	0	0	0	0	0	0	9	0	0	0	0	0	0	2	0	0	0	0	0	0	0	0	0	0	0	17	0	0	0
ENSG00000123570.4	0	23	2	7	1	0	0	20	10	0	11	0	12	0	13	27	0	1	11	0	0	53	0	0	33	21	72	0	10	2	10	6	0	27	1	4	0	39	0	33	53	26	59	4	0	20	1	89	9
ENSG00000148488.17	0	0	1	2	0	1	0	17	0	0	0	0	4	0	0	0	0	26	0	0	0	11	4	0	15	13	24	20	57	21	3	0	24	33	0	0	0	13	0	0	13	49	23	3	0	35	1	37	0
ENSG00000251996.1	0	2	0	0	0	0	0	12	0	0	0	0	1	0	1	0	0	0	0	0	0	0	0	0	3	0	0	0	0	0	0	0	0	0	0	0	0	0	0	0	0	3	0	0	0	0	0	0	0
ENSG00000232164.1	1	0	0	0	6	4	0	0	0	0	0	0	24	28	0	0	44	8	0	7	0	0	0	0	7	0	0	0	6	3	1	0	0	10	0	0	0	0	0	1	0	23	0	15	0	16	0	0	9
ENSG00000249404.1	0	0	0	0	0	0	0	0	0	0	0	0	0	0	0	0	0	0	0	0	0	0	0	0	0	0	0	0	17	4	0	0	0	4	0	0	0	0	0	0	2	1	0	0	0	0	0	0	0
ENSG00000277229.1	0	0	0	0	0	0	0	1	0	0	0	0	0	0	0	10	0	0	0	0	0	0	0	0	0	0	0	0	3	6	0	0	0	8	0	0	0	7	0	0	0	3	0	0	0	0	0	0	0
ENSG00000287624.1	3	1	0	5	1	7	0	16	0	0	0	0	3	13	6	0	0	3	0	0	0	15	0	0	2	0	2	0	0	10	2	1	0	4	0	0	0	19	0	0	0	1	1	0	2	0	0	6	22
ENSG00000184659.5	0	0	0	0	0	0	0	0	0	0	0	0	0	0	0	0	0	29	0	0	0	3	0	0	0	0	6	0	23	14	0	0	0	5	0	44	0	0	0	0	18	19	8	0	0	0	0	4	2
[truncated: 58,570 more rows]
[truncated: 10 more columns]
